# Supplementary material for: Affinity Capture Enrichment versus Affinity Depletion: A Comparison of Strategies for Increasing Coverage of Low-Abundant Human Plasma Proteins
Source: Int J Mol Sci. 2020 Aug 17;21(16):5903. doi: 10.3390/ijms21165903 (PMC7460666; doi:10.3390/ijms21165903)
Supplement: Supplementary file 1 [file ijms-21-05903-s001.zip]

Archive with 7 entries (6 files):
- ijms-901550-SUPPL/
- ijms-901550-SUPPL/Supplementary Figure S1.pdf
- ijms-901550-SUPPL/Supplementary table S1.xlsx
- ijms-901550-SUPPL/Supplementary table S2.xlsx
- Supplementary Figure 1.pptx
- Supplementary table 1 - Palstr¢m et al 2020.xlsx
- Supplementary table 2 - Palstr¢m et al 2020.xlsx
