# Supplementary material for: Affinity Capture Enrichment versus Affinity Depletion: A Comparison of Strategies for Increasing Coverage of Low-Abundant Human Plasma Proteins
Source: Int J Mol Sci. 2020 Aug 17;21(16):5903. doi: 10.3390/ijms21165903 (PMC7460666; doi:10.3390/ijms21165903)
Supplement: Supplementary file 1 [file ijms-21-05903-s001.zip › ijms-901550-SUPPL/Supplementary table S1.xlsx]

## Sheet: Table legend
Supplementary table 1
The table summerizes #proteins identified and their abundances as measured by peptide precursor ion area in experiments were plasma were affinity-enriched or immune-depleted by using the four affinity-proteomics based approaces (ABA, pTYR, cAMP, and ATP), the MARS14 mix immuno-depletion method, and the Proteominer protein equalization method analyzed by nano-LC-MSMS with six replicate injections …

## Sheet: Plasma control
Accession	Description	Concentrations [ug/ml]	Coverage [%]	# Peptides	# PSMs	# Unique Peptides	# AAs	MW [kDa]	calc. pI	Score MSPepSearch: MSPepSearch	Score Sequest HT: Sequest HT	# Peptides (by Search Engine): MSPepSearch	# Peptides (by Search Engine): Sequest HT	Abundance: F25: Sample	Abundance: F26: Sample	Abundance: F27: Sample	Abundance: F28: Sample	Abundance: F29: Sample	Abundance: F30: Sample	# Protein Groups
P02768	Serum albumin OS=Homo sapiens OX=9606 GN=ALB PE=1 SV=2	42000	92	303	24938	302	609	69.3	6.28	13038135	963.04	301	19	2.85653e+12	5.84909e+12	5.43782e+12	5.57132e+12	6.17375e+12	5.94651e+12	1
P04217	Alpha-1B-glycoprotein OS=Homo sapiens OX=9606 GN=A1BG PE=1 SV=4	22000	47	18	493	18	495	54.2	5.86	260979	0	18	1	3.99282e+09	7.95198e+09	6.66226e+09	7545189552	7948520627	7.67528e+09	1
P55056	Apolipoprotein C-IV OS=Homo sapiens OX=9606 GN=APOC4 PE=1 SV=1	4600	15	2	14	2	127	14.5	8.92	7251		2		6.06708e+06	43892202	40218690	34638466	42034366	45885138	1
P02671	Fibrinogen alpha chain OS=Homo sapiens OX=9606 GN=FGA PE=1 SV=2	3800	61	69	1692	69	866	94.9	6.01	917722	18.74	69	2	1.93521e+10	5.68441e+10	4.91692e+10	50228489686	5.33574e+10	5.82164e+10	1
P01009	Alpha-1-antitrypsin OS=Homo sapiens OX=9606 GN=SERPINA1 PE=1 SV=3	3000	72	52	962	51	418	46.7	5.59	485337	6.09	52	1	7.11392e+09	30085860839	2.48721e+10	2.55714e+10	3.04631e+10	2.42752e+10	1
P02787	Serotransferrin OS=Homo sapiens OX=9606 GN=TF PE=1 SV=3	2300	74	114	3377	109	698	77	7.12	1754950	129.93	113	5	8.86569e+10	2.45642e+11	2.1641e+11	2.32142e+11	2.42178e+11	2.49057e+11	1
P01024	Complement C3 OS=Homo sapiens OX=9606 GN=C3 PE=1 SV=2	1730	78	155	4107	155	1663	187	6.4	2061468	111.66	152	8	5.93728e+10	1.04693e+11	9.30616e+10	9.60789e+10	1.05158e+11	1.01511e+11	1
P01023	Alpha-2-macroglobulin OS=Homo sapiens OX=9606 GN=A2M PE=1 SV=3	1609	70	114	3147	102	1474	163.2	6.46	1555452	13.32	112	4	4.39179e+10	7.66732e+10	7.00453e+10	7.34112e+10	8.06526e+10	7.67416e+10	1
P02647	Apolipoprotein A-I OS=Homo sapiens OX=9606 GN=APOA1 PE=1 SV=1	1400	88	54	1214	54	267	30.8	5.76	632578	14.28	54	1	2.31045e+10	42641103014	4.01877e+10	4.10874e+10	4.58132e+10	4.36318e+10	1
P00738	Haptoglobin OS=Homo sapiens OX=9606 GN=HP PE=1 SV=1	1100	77	54	1636	25	406	45.2	6.58	785104	27.72	54	2	2.32477e+10	6.53782e+10	5.4253e+10	5.73253e+10	6.48878e+10	6.28078e+10	1
P05154	Plasma serine protease inhibitor OS=Homo sapiens OX=9606 GN=SERPINA5 PE=1 SV=3	1100	6	3	6	2	406	45.6	9.26	2829		3		1.88389e+06			6287954	9463871	4.48777e+06	1
P01042	Kininogen-1 OS=Homo sapiens OX=9606 GN=KNG1 PE=1 SV=2	1085	43	30	543	2	644	71.9	6.81	271800	0	30	1	122957949	402627992	386604916	364318420	395421876	453759264	1
P01042-2	Isoform LMW of Kininogen-1 OS=Homo sapiens OX=9606 GN=KNG1	1085	64	29	571	1	427	47.9	6.65	276766	0	29	1	488213728	3777401086	3747667931	4061549648	4188964946	3045423096	1
P02652	Apolipoprotein A-II OS=Homo sapiens OX=9606 GN=APOA2 PE=1 SV=1	780	69	11	210	11	100	11.2	6.62	123085		11		3.20218e+09	1.62035e+10	1.49794e+10	14164712860	15256915647	15517536879	1
P02766	Transthyretin OS=Homo sapiens OX=9606 GN=TTR PE=1 SV=1	770	69	10	97	10	147	15.9	5.76	50880		10		3.46954e+08	566672918	490038436	546719094	569809880	547315632	1
P02790	Hemopexin OS=Homo sapiens OX=9606 GN=HPX PE=1 SV=2	750	75	61	1790	61	462	51.6	7.02	938824	2.74	61	1	3.45525e+10	5.21533e+10	47363703847	49250329936	5.37581e+10	5.1792e+10	1
P04114	Apolipoprotein B-100 OS=Homo sapiens OX=9606 GN=APOB PE=1 SV=2	720	28	118	1262	118	4563	515.3	7.05	636009	41.4	114	5	6991557032	1.16113e+10	1.03731e+10	11337383694	1.17957e+10	1.11558e+10	1
P02675	Fibrinogen beta chain OS=Homo sapiens OX=9606 GN=FGB PE=1 SV=2	706	77	63	1305	63	491	55.9	8.27	654663	18.92	63	2	13315984478	3.9833e+10	36218070750	3.62533e+10	39030520577	37768118633	1
P02679	Fibrinogen gamma chain OS=Homo sapiens OX=9606 GN=FGG PE=1 SV=3	670	53	49	1028	49	453	51.5	5.62	547901	3.21	48	2	1.80291e+10	4.86951e+10	4.50875e+10	4.47514e+10	4.96198e+10	4.85979e+10	1
P06396	Gelsolin OS=Homo sapiens OX=9606 GN=GSN PE=1 SV=1	651	43	29	469	29	782	85.6	6.28	237628	18.33	28	1	2.61537e+09	4839766658	4257116962	4306813077	4495098200	4597151521	1
P02765	Alpha-2-HS-glycoprotein OS=Homo sapiens OX=9606 GN=AHSG PE=1 SV=2	630	63	26	506	26	367	39.3	5.72	278348	28.65	25	2	4.92971e+09	2.09759e+10	1.9018e+10	1.91192e+10	2.17608e+10	21552924738	1
P02763	Alpha-1-acid glycoprotein 1 OS=Homo sapiens OX=9606 GN=ORM1 PE=1 SV=1	610	45	18	349	14	201	23.5	5.02	203785		18		9.87385e+09	1.08329e+10	9658815891	1.10812e+10	1.16066e+10	1.12787e+10	1
P19652	Alpha-1-acid glycoprotein 2 OS=Homo sapiens OX=9606 GN=ORM2 PE=1 SV=2	610	45	11	224	7	201	23.6	5.11	136062		11		5.77051e+08	2068827724	2079976519	2083727708	1847710022	2056273948	1
P02788	Lactotransferrin OS=Homo sapiens OX=9606 GN=LTF PE=1 SV=6	360	6	7	43	2	710	78.1	8.12	23364		7		1.46311e+07	153668612	127432096	132156800	151873720	152821591	1
P06727	Apolipoprotein A-IV OS=Homo sapiens OX=9606 GN=APOA4 PE=1 SV=3	340	65	38	704	38	396	45.4	5.38	363686		38		5.94479e+09	16325117658	14355059996	1.51421e+10	16691953362	16059246243	1
P00450	Ceruloplasmin OS=Homo sapiens OX=9606 GN=CP PE=1 SV=1	320	62	55	901	55	1065	122.1	5.72	439967	25.83	54	3	9190779387	18871371478	1.54968e+10	15729752086	19354198973	1.75314e+10	1
P01861	Immunoglobulin heavy constant gamma 4 OS=Homo sapiens OX=9606 GN=IGHG4 PE=1 SV=1	320	74	36	1389	6	327	35.9	7.36	670667	14.07	36	2	5994812768	7.09531e+09	3.2635e+09	3365241320	5979181615	8581730512	1
P01008	Antithrombin-III OS=Homo sapiens OX=9606 GN=SERPINC1 PE=1 SV=1	320	58	34	521	34	464	52.6	6.71	253161		34		5.96787e+09	9.15409e+09	7.91689e+09	8.18481e+09	9.20535e+09	9312247376	1
P01871	Immunoglobulin heavy constant mu OS=Homo sapiens OX=9606 GN=IGHM PE=1 SV=4	320	55	28	859	6	453	49.4	6.77	467343	3.77	28	1	3.07236e+09	3.24028e+09	2.76737e+09	2.72339e+09	3103796066	2969895724	1
P43652	Afamin OS=Homo sapiens OX=9606 GN=AFM PE=1 SV=1	320	41	28	295	27	599	69	5.9	162516	10.21	27	1	1123932263	3188437803	3051944619	2930404702	2936003052	2995579592	1
P05155	Plasma protease C1 inhibitor OS=Homo sapiens OX=9606 GN=SERPING1 PE=1 SV=2	280	30	19	418	19	500	55.1	6.55	208182		19		4.94249e+09	7.47875e+09	6819673684	7.2859e+09	7878103528	7.69117e+09	1
P02655	Apolipoprotein C-II OS=Homo sapiens OX=9606 GN=APOC2 PE=1 SV=1	240	39	3	53	3	101	11.3	4.72	26495		3		309714626	6.78904e+08	651905902	584471280	699199206	7.91042e+08	1
P02749	Beta-2-glycoprotein 1 OS=Homo sapiens OX=9606 GN=APOH PE=1 SV=3	220	54	18	304	18	345	38.3	7.97	152157		18		4.5688e+09	5.97507e+09	5.5216e+09	5.74565e+09	6.11843e+09	6050208491	1
P0C0L4	Complement C4-A OS=Homo sapiens OX=9606 GN=C4A PE=1 SV=2	170	52	88	1434	4	1744	192.7	7.08	703906	23.54	87	3	258177788	263813496	168744696	194462732	234527088	194594308	1
P02656	Apolipoprotein C-III OS=Homo sapiens OX=9606 GN=APOC3 PE=1 SV=1	170	55	8	122	8	99	10.8	5.41	60860		8		1.4941e+09	3969802284	3592250754	3834565082	4221162566	4213527092	1
P04004	Vitronectin OS=Homo sapiens OX=9606 GN=VTN PE=1 SV=1	153.55	32	16	320	16	478	54.3	5.8	172737		16		1.17645e+09	5.46529e+09	4.53241e+09	4.96683e+09	5.1607e+09	5.57738e+09	1
P01031	Complement C5 OS=Homo sapiens OX=9606 GN=C5 PE=1 SV=4	150	31	47	386	47	1676	188.2	6.52	200728	19.61	46	2	8.65625e+08	2516976109	2296512195	2277673940	2476261342	2.59833e+09	1
P00747	Plasminogen OS=Homo sapiens OX=9606 GN=PLG PE=1 SV=2	148	67	54	959	52	810	90.5	7.24	446660	155.64	51	9	5771462658	13774432073	1.21148e+10	1.28516e+10	14341042292	1.33667e+10	1
P04196	Histidine-rich glycoprotein OS=Homo sapiens OX=9606 GN=HRG PE=1 SV=1	138.9	38	20	349	20	525	59.5	7.5	183477		20		2.35909e+09	5272016104	5.67588e+09	6.33075e+09	6.17973e+09	6227450673	1
P10909	Clusterin OS=Homo sapiens OX=9606 GN=CLU PE=1 SV=1	113.099	37	17	403	17	449	52.5	6.27	212955		17		2.99793e+09	6228079424	5625679775	5.83934e+09	6419423016	6094627494	1
P02751	Fibronectin OS=Homo sapiens OX=9606 GN=FN1 PE=1 SV=4	110	24	43	397	43	2386	262.5	5.71	203221	3.24	42	1	958236842	2.82719e+09	2.61071e+09	2.69267e+09	2.90198e+09	2832883801	1
P01011	Alpha-1-antichymotrypsin OS=Homo sapiens OX=9606 GN=SERPINA3 PE=1 SV=2	110	48	30	470	28	423	47.6	5.52	254700		30		4.0514e+09	8.10457e+09	7338784116	7.56692e+09	8.25277e+09	7.9045e+09	1
P0C0L5	Complement C4-B OS=Homo sapiens OX=9606 GN=C4B PE=1 SV=2	104	51	87	1430	3	1744	192.6	7.27	702331	23.54	86	3	564642312	504964008	392922992	477744472	547509920	481496432	1
P25311	Zinc-alpha-2-glycoprotein OS=Homo sapiens OX=9606 GN=AZGP1 PE=1 SV=2	91.521	44	13	86	13	298	34.2	6.05	40135		13		153820415	366731542	365149380	4.13101e+08	411039261	444699733	1
P05546	Heparin cofactor 2 OS=Homo sapiens OX=9606 GN=SERPIND1 PE=1 SV=3	90	46	20	280	19	499	57	6.9	141609	8.15	19	2	1.79105e+09	3207672862	2707150252	3025997691	3260703234	3136961118	1
P05090	Apolipoprotein D OS=Homo sapiens OX=9606 GN=APOD PE=1 SV=1	82	38	9	184	9	189	21.3	5.15	103214		9		5.62432e+08	3808592898	2435355295	2549346955	3816718257	3.86137e+09	1
P08697	Alpha-2-antiplasmin OS=Homo sapiens OX=9606 GN=SERPINF2 PE=1 SV=3	80	47	18	232	18	491	54.5	6.29	113299		18		1.17678e+09	2.88776e+09	2.0981e+09	2103901423	3.18448e+09	2.23372e+09	1
P02654	Apolipoprotein C-I OS=Homo sapiens OX=9606 GN=APOC1 PE=1 SV=1	77	42	12	219	12	83	9.3	8.47	108770		12		2064014495	5561328298	4637453005	4659061269	5612598547	5371601248	1
P02774	Vitamin D-binding protein OS=Homo sapiens OX=9606 GN=GC PE=1 SV=2	62.36	71	37	860	37	474	52.9	5.45	450044	8.85	36	1	1.08049e+10	1.86733e+10	1.7047e+10	1.78621e+10	18254777783	1.78678e+10	1
P05452	Tetranectin OS=Homo sapiens OX=9606 GN=CLEC3B PE=1 SV=3	58	33	6	71	6	202	22.5	5.67	35847		6		193980431	390302698	386604789	376723914	413267638	391707672	1
P08603	Complement factor H OS=Homo sapiens OX=9606 GN=CFH PE=1 SV=4	57	55	69	1160	63	1231	139	6.61	555175	17.22	68	1	7.93336e+09	1.78283e+10	1.64462e+10	1.77386e+10	18422779872	1.73933e+10	1
Q03591	Complement factor H-related protein 1 OS=Homo sapiens OX=9606 GN=CFHR1 PE=1 SV=2	57	44	13	184	3	330	37.6	7.39	90483		13		42607802	2.97641e+08	279546248	260850960	295177420	294179296	1
P36980	Complement factor H-related protein 2 OS=Homo sapiens OX=9606 GN=CFHR2 PE=1 SV=1	57	37	8	98	4	270	30.6	6.38	42294		8		12349287	120432846	73696222	111161622	124252596	101265684	1
P00739	Haptoglobin-related protein OS=Homo sapiens OX=9606 GN=HPR PE=2 SV=2	55	52	32	973	4	348	39	7.09	455898		32		682067190	1124284318	937066168	948003360	1063225088	1050881720	1
P30101	Protein disulfide-isomerase A3 OS=Homo sapiens OX=9606 GN=PDIA3 PE=1 SV=4	49.2	2	1	1	1	505	56.7	6.35	365		1								1
P02760	Protein AMBP OS=Homo sapiens OX=9606 GN=AMBP PE=1 SV=1	48	38	14	167	14	352	39	6.25	84982	11.01	14	2	1.51873e+09	2927106948	2761182201	2.79116e+09	3006218820	3042762594	1
P01019	Angiotensinogen OS=Homo sapiens OX=9606 GN=AGT PE=1 SV=1	47.6	35	16	168	16	485	53.1	6.32	76380		16		1032472546	1546966396	1299730779	1336877980	1474208670	1.43887e+09	1
P00748	Coagulation factor XII OS=Homo sapiens OX=9606 GN=F12 PE=1 SV=3	47	28	14	184	14	615	67.7	7.74	92530	20.52	13	2	5.39375e+08	1388322684	1322092137	1266911833	1420313050	1402779166	1
P22352	Glutathione peroxidase 3 OS=Homo sapiens OX=9606 GN=GPX3 PE=1 SV=2	43.8	29	8	49	8	226	25.5	8.13	31537		8		141406845	193987892	147566718	162405921	170297253	183708720	1
Q14624	Inter-alpha-trypsin inhibitor heavy chain H4 OS=Homo sapiens OX=9606 GN=ITIH4 PE=1 SV=4	42	41	40	634	40	930	103.3	6.98	329778	13.28	40	2	4.51345e+09	6805718458	5982463558	6293591301	6585055172	6172679554	1
P69905	Hemoglobin subunit alpha OS=Homo sapiens OX=9606 GN=HBA1 PE=1 SV=2	41	64	15	245	15	142	15.2	8.68	127808		15		2.64641e+09	6601388833	6.02478e+09	6.54865e+09	6.7827e+09	6867383025	1
P23142	Fibulin-1 OS=Homo sapiens OX=9606 GN=FBLN1 PE=1 SV=4	36	27	14	87	4	703	77.2	5.22	43663		14		6.07404e+07	4.97014e+07	61834911	68410423	60179340	53150398	1
P23142-4	Isoform C of Fibulin-1 OS=Homo sapiens OX=9606 GN=FBLN1	36	26	13	69	3	683	74.4	5.24	34346		13		16654314	60023890	50697852	25881538	50265780	49807629	1
P06681	Complement C2 OS=Homo sapiens OX=9606 GN=C2 PE=1 SV=2	35	30	19	152	19	752	83.2	7.42	74746		19		602510698	1044632101	970548008	1223323265	1.07733e+09	1141396062	1
P02649	Apolipoprotein E OS=Homo sapiens OX=9606 GN=APOE PE=1 SV=1	34	69	22	297	22	317	36.1	5.73	159351		22		1.08269e+09	2823915339	3238350357	2994108520	2801352000	3695358872	1
P68871	Hemoglobin subunit beta OS=Homo sapiens OX=9606 GN=HBB PE=1 SV=2	30	90	32	489	14	147	16	7.28	237693		32		3455348903	7.99748e+09	7499323642	7.9343e+09	8920263123	8.56093e+09	1
P02042	Hemoglobin subunit delta OS=Homo sapiens OX=9606 GN=HBD PE=1 SV=2	30	81	25	288	7	147	16	8.05	136731		25		5.15863e+07	69428348	94668761	79123063	85167336	118575676	1
P35542	Serum amyloid A-4 protein OS=Homo sapiens OX=9606 GN=SAA4 PE=1 SV=2	30	32	3	44	3	130	14.7	9.07	19716		3		156146886	301260908	239944150	283054137	297567648	306256421	1
P05160	Coagulation factor XIII B chain OS=Homo sapiens OX=9606 GN=F13B PE=1 SV=3	28	14	7	34	7	661	75.5	6.39	15954	3.45	7	1	112073006	1.22236e+08	101514008	113185851	1.27372e+08	1.27364e+08	1
P00488	Coagulation factor XIII A chain OS=Homo sapiens OX=9606 GN=F13A1 PE=1 SV=4	28	9	5	25	5	732	83.2	6.09	12460		5		3.286e+06	52465592	48840615	57715596	5.7484e+07	57805226	1
P00746	Complement factor D OS=Homo sapiens OX=9606 GN=CFD PE=1 SV=5	28	15	2	22	2	253	27	7.71	10562		2		30385676	25358334	22660120	19153406	23400206	24659068	1
P04264	Keratin, type II cytoskeletal 1 OS=Homo sapiens OX=9606 GN=KRT1 PE=1 SV=6	28	9	6	15	4	644	66	8.12	9479		6		37889008			70137648		67561664	1
P35908	Keratin, type II cytoskeletal 2 epidermal OS=Homo sapiens OX=9606 GN=KRT2 PE=1 SV=2	28	7	4	7	2	639	65.4	8	3504		4								1
P00734	Prothrombin OS=Homo sapiens OX=9606 GN=F2 PE=1 SV=2	27	55	34	693	34	622	70	5.9	355190	44.92	33	4	6.09696e+09	9246153600	8.39953e+09	8871565220	9.69713e+09	9506560819	1
P07225	Vitamin K-dependent protein S OS=Homo sapiens OX=9606 GN=PROS1 PE=1 SV=1	26	30	19	178	19	676	75.1	5.67	76283	42.19	16	3	328191054	2555816204	1187151250	1285515543	1455376102	1335482521	1
P29622	Kallistatin OS=Homo sapiens OX=9606 GN=SERPINA4 PE=1 SV=3	25.6	39	14	115	14	427	48.5	7.75	54574		14		2.85035e+08	400022026	4.26068e+08	431197490	424413513	407937386	1
P19827	Inter-alpha-trypsin inhibitor heavy chain H1 OS=Homo sapiens OX=9606 GN=ITIH1 PE=1 SV=3	24	34	26	453	26	911	101.3	6.79	223087		26		3.46183e+09	5229953130	4.43562e+09	4597241349	5.32624e+09	4906432661	1
P01344	Insulin-like growth factor II OS=Homo sapiens OX=9606 GN=IGF2 PE=1 SV=1	24	14	2	12	2	180	20.1	9.32	6542		2		3.58331e+06	28439370	23024634	32274180	30379808	25255708	1
P19823	Inter-alpha-trypsin inhibitor heavy chain H2 OS=Homo sapiens OX=9606 GN=ITIH2 PE=1 SV=2	21	34	30	508	30	946	106.4	6.86	242784	9.69	30	1	4667666139	1.05375e+10	1.06096e+10	8.79186e+09	8.74908e+09	8.06266e+09	1
P18428	Lipopolysaccharide-binding protein OS=Homo sapiens OX=9606 GN=LBP PE=1 SV=3	17	7	4	22	4	481	53.4	6.7	7722		4		6.90365e+07	68077897	5.79588e+07	7.87302e+07	80920146	7.47658e+07	1
Q15848	Adiponectin OS=Homo sapiens OX=9606 GN=ADIPOQ PE=1 SV=1	15.92	6	1	4	1	244	26.4	5.74	2063		1								1
P05543	Thyroxine-binding globulin OS=Homo sapiens OX=9606 GN=SERPINA7 PE=1 SV=2	15	27	9	90	8	415	46.3	6.3	53056		9		2.59037e+08	285588566	2.55797e+08	268584859	299100585	274105956	1
P35527	Keratin, type I cytoskeletal 9 OS=Homo sapiens OX=9606 GN=KRT9 PE=1 SV=3	15	9	3	5	3	623	62	5.24	2594		3		23924874	17679064	11655261		18760638	35590416	1
Q96PD5	N-acetylmuramoyl-L-alanine amidase OS=Homo sapiens OX=9606 GN=PGLYRP2 PE=1 SV=1	14	39	14	188	14	576	62.2	7.55	97506		14		1.12391e+09	1418891237	1146843488	1.43486e+09	1468779225	1468523426	1
P12259	Coagulation factor V OS=Homo sapiens OX=9606 GN=F5 PE=1 SV=4	14	6	11	33	11	2224	251.5	6.05	14577		11		1.60834e+08	60470380	34471735	121600833	51799003	53735059	1
P02748	Complement component C9 OS=Homo sapiens OX=9606 GN=C9 PE=1 SV=2	13.93	39	21	230	21	559	63.1	5.59	117684		21		1.00867e+09	1.52265e+09	1492404827	1466744752	1572324925	1485021339	1
P04003	C4b-binding protein alpha chain OS=Homo sapiens OX=9606 GN=C4BPA PE=1 SV=2	11	59	33	498	33	597	67	7.3	230243	108.63	30	7	2.62773e+09	6686055926	5.76737e+09	5.80744e+09	6.60538e+09	6179354880	1
P20742	Pregnancy zone protein OS=Homo sapiens OX=9606 GN=PZP PE=1 SV=4	10	25	32	608	20	1482	163.8	6.38	284810	10.17	31	1	4.0984e+08	643428594	5.96613e+08	574418465	6.76502e+08	6.48056e+08	1
P02741	C-reactive protein OS=Homo sapiens OX=9606 GN=CRP PE=1 SV=1	8.9	5	1	2	1	224	25	5.63	1049		1								1
P02743	Serum amyloid P-component OS=Homo sapiens OX=9606 GN=APCS PE=1 SV=2	8.7	6	1	10	1	223	25.4	6.54	4588		1		9760204	53521356	47498316	47882956	67388728	59865020	1
P04275	von Willebrand factor OS=Homo sapiens OX=9606 GN=VWF PE=1 SV=4	8.7	2	6	6	6	2813	309.1	5.48	2499		6					23416886			1
P53634	Dipeptidyl peptidase 1 OS=Homo sapiens OX=9606 GN=CTSC PE=1 SV=2	7.8	5	1	2	1	463	51.8	6.99	29		1		40794644	155169600	143796688	154073744	189934944	165650160	1
P27169	Serum paraoxonase/arylesterase 1 OS=Homo sapiens OX=9606 GN=PON1 PE=1 SV=3	7.7	31	8	139	7	355	39.7	5.22	79306		8		1069762316	2008810264	1821841863	1.9148e+09	2061263324	1955543729	1
P05019	Insulin-like growth factor I OS=Homo sapiens OX=9606 GN=IGF1 PE=1 SV=1	7.6	8	1	1	1	195	21.8	9.72		2.86		1							1
P61769	Beta-2-microglobulin OS=Homo sapiens OX=9606 GN=B2M PE=1 SV=1	7.5	11	2	9	2	119	13.7	6.52	3577		2		4352712	51822650	28389258	44714838	45222962	44770671	1
P0DJI9	Serum amyloid A-2 protein OS=Homo sapiens OX=9606 GN=SAA2 PE=1 SV=1	7.4	47	5	18	2	122	13.5	9.14	4283	18.31	3	2			5227784				1
P36955	Pigment epithelium-derived factor OS=Homo sapiens OX=9606 GN=SERPINF1 PE=1 SV=4	7.36	34	14	155	14	418	46.3	6.38	81780		14		4.95496e+08	1270145460	1142860432	1180939341	1306687764	1205027896	1
P02775	Platelet basic protein OS=Homo sapiens OX=9606 GN=PPBP PE=1 SV=3	7	38	6	85	6	128	13.9	8.79	40089		6		1.69861e+08	368251708	302674872	341418500	362845380	323487096	1
P22891	Vitamin K-dependent protein Z OS=Homo sapiens OX=9606 GN=PROZ PE=1 SV=2	6.3	8	4	7	4	400	44.7	5.97	3827		4		6908367	1.63255e+07	8674632	19487693	16428065	1.21507e+07	1
P17936	Insulin-like growth factor-binding protein 3 OS=Homo sapiens OX=9606 GN=IGFBP3 PE=1 SV=2	5.7	36	7	22	7	291	31.7	8.69	9028	3.97	6	1	79961592	113911286	58610364	104961516	79487218	39338774	1
O43866	CD5 antigen-like OS=Homo sapiens OX=9606 GN=CD5L PE=1 SV=1	5.6	54	14	152	14	347	38.1	5.47	67872	62.77	12	3	6.25347e+08	1799276966	1582178798	1658884000	1711909012	1821020339	1
P01591	Immunoglobulin J chain OS=Homo sapiens OX=9606 GN=JCHAIN PE=1 SV=4	5.6	37	6	76	6	159	18.1	5.24	40448		6		409784735	1668491915	1528536337	1561132414	1766723494	1670517288	1
P09871	Complement C1s subcomponent OS=Homo sapiens OX=9606 GN=C1S PE=1 SV=1	5.2	32	17	168	17	688	76.6	4.96	95819		17		3.59861e+08	1365380172	1194064600	1213474094	1314085276	1312937841	1
P00736	Complement C1r subcomponent OS=Homo sapiens OX=9606 GN=C1R PE=1 SV=2	4.3	39	20	195	20	705	80.1	6.21	88622		20		317439829	795837174	676050516	7.30474e+08	745230229	772897609	1
Q13790	Apolipoprotein F OS=Homo sapiens OX=9606 GN=APOF PE=1 SV=2	4.1	8	2	24	2	326	35.4	5.64	9740		2		76807284	8.39854e+07	6.40843e+07	6.86747e+07	90335946	4.12588e+08	1
P51884	Lumican OS=Homo sapiens OX=9606 GN=LUM PE=1 SV=2	4	38	11	92	11	338	38.4	6.61	47173		11		3.12073e+08	408639368	3.60158e+08	399724622	429992927	4.94801e+08	1
P13671	Complement component C6 OS=Homo sapiens OX=9606 GN=C6 PE=1 SV=3	3.7	31	19	166	19	934	104.7	6.76	79049		19		5.4061e+08	8.9485e+08	7.62328e+08	9.49642e+08	9.6157e+08	1.03787e+09	1
P59665	Neutrophil defensin 1 OS=Homo sapiens OX=9606 GN=DEFA1 PE=1 SV=1	3.6	19	2	8	2	94	10.2	6.99	4530		2			19283792	15098575	19885246			1
P22692	Insulin-like growth factor-binding protein 4 OS=Homo sapiens OX=9606 GN=IGFBP4 PE=1 SV=2	3.2	5	1	1	1	258	27.9	7.15	426		1								1
P11597	Cholesteryl ester transfer protein OS=Homo sapiens OX=9606 GN=CETP PE=1 SV=2	3.03	2	1	3	1	493	54.7	6.09	1111		1								1
P07358	Complement component C8 beta chain OS=Homo sapiens OX=9606 GN=C8B PE=1 SV=3	2.8	37	18	156	18	591	67	8.13	83125	28.47	18	1	3.78117e+08	916068469	772708053	813422630	879657029	8.68409e+08	1
P02750	Leucine-rich alpha-2-glycoprotein OS=Homo sapiens OX=9606 GN=LRG1 PE=1 SV=2	2.7	34	10	111	10	347	38.2	6.95	53101		10		376770076	820534724	732377940	782765056	713550020	700790389	1
P10643	Complement component C7 OS=Homo sapiens OX=9606 GN=C7 PE=1 SV=2	2.6	40	27	179	27	843	93.5	6.48	94807	2.69	27	1	4.14875e+08	657039429	6.08191e+08	623641614	873752808	612820322	1
P03952	Plasma kallikrein OS=Homo sapiens OX=9606 GN=KLKB1 PE=1 SV=1	2.6	44	24	258	23	638	71.3	8.22	134438	25.83	20	4	4.8066e+08	1.47584e+09	1.32389e+09	1.39008e+09	1.36859e+09	1.42906e+09	1
P07357	Complement component C8 alpha chain OS=Homo sapiens OX=9606 GN=C8A PE=1 SV=2	2.4	27	11	85	11	584	65.1	6.47	41681	17.51	10	1	1.32632e+08	516774114	463729563	413177935	401442065	464388381	1
P22792	Carboxypeptidase N subunit 2 OS=Homo sapiens OX=9606 GN=CPN2 PE=1 SV=3	2	22	10	103	10	545	60.5	5.99	53712		10		209182586	522845116	482830863	533404182	539706133	5.11896e+08	1
Q06033	Inter-alpha-trypsin inhibitor heavy chain H3 OS=Homo sapiens OX=9606 GN=ITIH3 PE=1 SV=2	2	14	10	57	10	890	99.8	5.74	29488		10		1.23265e+08	4.63127e+08	386569217	353568744	414573488	408670461	1
P06702	Protein S100-A9 OS=Homo sapiens OX=9606 GN=S100A9 PE=1 SV=1	1.9	25	2	8	2	114	13.2	6.13	4203		2		18228282	65037787	49442002	58762444	67982247	45201512	1
P62328	Thymosin beta-4 OS=Homo sapiens OX=9606 GN=TMSB4X PE=1 SV=2	1.8	43	3	11	3	44	5.1	5.06	4573		3		2.09646e+07	193943500	176681920	216274474	212735994	143131688	1
P00740	Coagulation factor IX OS=Homo sapiens OX=9606 GN=F9 PE=1 SV=2	1.6	25	10	50	9	461	51.7	5.47	24134	3.43	9	1	49111791	95605090	106184123	89335610	132060306	112762516	1
Q9UK55	Protein Z-dependent protease inhibitor OS=Homo sapiens OX=9606 GN=SERPINA10 PE=1 SV=1	1.6	13	5	9	5	444	50.7	8.27	3879		5								1
P35858	Insulin-like growth factor-binding protein complex acid labile subunit OS=Homo sapiens OX=9606 GN=IGFALS PE=1 SV=1	1.5	39	19	176	19	605	66	6.79	90198		19		4.34356e+08	735402894	7.03659e+08	7.62689e+08	751211060	704657035	1
O95445	Apolipoprotein M OS=Homo sapiens OX=9606 GN=APOM PE=1 SV=2	1.5	23	6	94	6	188	21.2	6.01	50430		6		640874854	800045876	1124296128	1248986732	810831916	1156911655	1
P14151	L-selectin OS=Homo sapiens OX=9606 GN=SELL PE=1 SV=2	1.418	12	4	14	4	372	42.2	6.6	6181		4		2.66759e+07	51550180	40336719	44658879	48198945	29466242	1
P00751	Complement factor B OS=Homo sapiens OX=9606 GN=CFB PE=1 SV=2	1.26	47	38	503	38	764	85.5	7.06	244274	38.35	36	2	3.03257e+09	8252345162	7891652325	8.36841e+09	8.23922e+09	8.91433e+09	1
P08185	Corticosteroid-binding globulin OS=Homo sapiens OX=9606 GN=SERPINA6 PE=1 SV=1	1.2	24	8	96	6	405	45.1	6.04	47080		8		455578966	587435440	474583080	502429842	562943976	585431750	1
O14791	Apolipoprotein L1 OS=Homo sapiens OX=9606 GN=APOL1 PE=1 SV=5	1.2	23	9	87	9	398	43.9	5.81	39221	15.65	8	1	276428198	970670352	851634280	950079191	1063159634	1089451144	1
P02745	Complement C1q subcomponent subunit A OS=Homo sapiens OX=9606 GN=C1QA PE=1 SV=2	1.2	18	4	47	4	245	26	9.11	27283	10.21	3	1	6.93275e+07	444356474	441800422	442888746	474645522	578953611	1
P07360	Complement component C8 gamma chain OS=Homo sapiens OX=9606 GN=C8G PE=1 SV=3	1.1	65	10	141	10	202	22.3	8.31	69175	8.51	10	1	5.89591e+08	913185936	888713698	937136015	1023658866	981284821	1
Q14520	Hyaluronan-binding protein 2 OS=Homo sapiens OX=9606 GN=HABP2 PE=1 SV=1	1.1	26	13	65	13	560	62.6	6.54	30077	22.73	10	3	5.98698e+07	305944089	273987174	302397191	2.87214e+08	333682281	1
P24592	Insulin-like growth factor-binding protein 6 OS=Homo sapiens OX=9606 GN=IGFBP6 PE=1 SV=1	1.1	6	1	1	1	240	25.3	7.81	325		1								1
O75636	Ficolin-3 OS=Homo sapiens OX=9606 GN=FCN3 PE=1 SV=2	1	40	10	75	10	299	32.9	6.67	35511	31.75	8	2	238757187	437467474	390352234	406329011	372723547	404119038	1
P02746	Complement C1q subcomponent subunit B OS=Homo sapiens OX=9606 GN=C1QB PE=1 SV=3	0.93	26	7	143	7	253	26.7	8.63	78340		7		613865712	1155493095	1072435240	1019926604	1150123779	1170638092	1
P02747	Complement C1q subcomponent subunit C OS=Homo sapiens OX=9606 GN=C1QC PE=1 SV=3	0.91	23	5	97	5	245	25.8	8.41	53341		5		409059708	1046337850	901544334	967647032	1104782286	1059445944	1
Q13103	Secreted phosphoprotein 24 OS=Homo sapiens OX=9606 GN=SPP2 PE=1 SV=1	0.8	6	1	6	1	211	24.3	8.32	4777		1			8.36818e+06	10205182	10996976		12007790	1
Q16610	Extracellular matrix protein 1 OS=Homo sapiens OX=9606 GN=ECM1 PE=1 SV=2	0.77	31	13	62	13	540	60.6	6.71	29971	11.35	12	1	3.96772e+07	182076689	152904381	1.70464e+08	200130960	1.57475e+08	1
P04070	Vitamin K-dependent protein C OS=Homo sapiens OX=9606 GN=PROC PE=1 SV=1	0.755	14	5	26	5	461	52	6.28	16978		5		3.02105e+07	62354165	4.54808e+07	61844390	60243495	59077895	1
P15169	Carboxypeptidase N catalytic chain OS=Homo sapiens OX=9606 GN=CPN1 PE=1 SV=1	0.72	26	8	61	8	458	52.3	7.34	29017	12.12	7	1	113377869	2.36375e+08	248740568	2.00061e+08	222750938	235942502	1
Q96IY4	Carboxypeptidase B2 OS=Homo sapiens OX=9606 GN=CPB2 PE=1 SV=2	0.7	38	12	93	12	423	48.4	7.71	46637		12		2.59913e+08	412478907	350943622	459735473	509460874	428568699	1
O75882	Attractin OS=Homo sapiens OX=9606 GN=ATRN PE=1 SV=2	0.66	12	16	73	16	1429	158.4	7.31	39587	5.37	15	1	5.57667e+07	331908944	319199899	299651190	315436204	295561923	1
P00915	Carbonic anhydrase 1 OS=Homo sapiens OX=9606 GN=CA1 PE=1 SV=2	0.59	40	8	23	8	261	28.9	7.12	11869		8		91321018	200362196	88055763	1.16821e+08	170761082	122003750	1
P02753	Retinol-binding protein 4 OS=Homo sapiens OX=9606 GN=RBP4 PE=1 SV=3	0.58	73	11	145	11	201	23	6.07	68997	10.09	10	1	8.62437e+08	2068178228	1929989058	1934100786	2195568629	2139596472	1
P02786	Transferrin receptor protein 1 OS=Homo sapiens OX=9606 GN=TFRC PE=1 SV=2	0.58	2	1	3	1	760	84.8	6.61	1150		1			7.97417e+06	7267661				1
P20851	C4b-binding protein beta chain OS=Homo sapiens OX=9606 GN=C4BPB PE=1 SV=1	0.53	33	6	36	1	252	28.3	5.14	21800		6			15766646		27364808	32161954	35853608	1
P07996	Thrombospondin-1 OS=Homo sapiens OX=9606 GN=THBS1 PE=1 SV=2	0.51	10	9	39	9	1170	129.3	4.94	19291		9		64642600	121965969	82376954	126278346	138179415	105811549	1
P49908	Selenoprotein P OS=Homo sapiens OX=9606 GN=SELENOP PE=1 SV=3	0.51	12	5	23	5	381	43.2	7.87	12072		5		2711730	97897838	71697852	87208834	91591170	102121612	1
P32119	Peroxiredoxin-2 OS=Homo sapiens OX=9606 GN=PRDX2 PE=1 SV=5	0.51	4	1	3	1	198	21.9	5.97	2070		1								1
P00742	Coagulation factor X OS=Homo sapiens OX=9606 GN=F10 PE=1 SV=2	0.5	22	9	61	9	488	54.7	5.94	26045	7.04	7	2	168405014	254567434	232937912	174649090	215014480	247718968	1
P43251	Biotinidase OS=Homo sapiens OX=9606 GN=BTD PE=1 SV=2	0.49	6	3	12	3	543	61.1	6.25	5012		3		40002860	50570872	42566045	36352280	4.92828e+07	4.72612e+07	1
P80108	Phosphatidylinositol-glycan-specific phospholipase D OS=Homo sapiens OX=9606 GN=GPLD1 PE=1 SV=3	0.46	19	13	72	13	840	92.3	6.37	37556		13		156509412	171430361	229450287	171212914	270198734	250119052	1
Q08380	Galectin-3-binding protein OS=Homo sapiens OX=9606 GN=LGALS3BP PE=1 SV=1	0.44	18	9	43	9	585	65.3	5.27	20561		9		56120536	78873968	78099418	79662236	96208773	50970943	1
P08571	Monocyte differentiation antigen CD14 OS=Homo sapiens OX=9606 GN=CD14 PE=1 SV=2	0.42	18	5	26	5	375	40.1	6.23	12845		5		108490754	148552135	41134872	143853388	160137682	171564726	1
P02776	Platelet factor 4 OS=Homo sapiens OX=9606 GN=PF4 PE=1 SV=2	0.42	36	4	23	4	101	10.8	8.62	9245		4		78851676	1.32597e+08	1.34711e+08	122753929	150366742	175303682	1
P08709	Coagulation factor VII OS=Homo sapiens OX=9606 GN=F7 PE=1 SV=1	0.42	5	1	1	1	466	51.6	7.23	253		1								1
P07477	Trypsin-1 OS=Homo sapiens OX=9606 GN=PRSS1 PE=1 SV=1	0.37	8	3	24	1	247	26.5	6.51	1920	76.88	3	1	2152627064	2053558377	2.09099e+09	2197325586	2439499164	2.20447e+09	1
P49913	Cathelicidin antimicrobial peptide OS=Homo sapiens OX=9606 GN=CAMP PE=1 SV=1	0.37	8	1	9	1	170	19.3	9.41	4417		1		1.06346e+06	8950382	7.29767e+06	10366309	8226670	7.71233e+06	1
Q01459	Di-N-acetylchitobiase OS=Homo sapiens OX=9606 GN=CTBS PE=1 SV=1	0.36	8	2	2	2	385	43.7	6.64	433		2		6548833		14536286	13360956	10201361	7.59631e+06	1
P67936	Tropomyosin alpha-4 chain OS=Homo sapiens OX=9606 GN=TPM4 PE=1 SV=3	0.34	11	3	5	3	248	28.5	4.69	1197		3		1051103680	1776350848	1835184128	2061525248	2138092160	2012007296	1
P27918	Properdin OS=Homo sapiens OX=9606 GN=CFP PE=1 SV=2	0.33	19	6	41	6	469	51.2	7.9	14199	35.8	4	2	5.70645e+07	265962454	200206941	210393910	257171344	258945643	1
Q9Y6R7	IgGFc-binding protein OS=Homo sapiens OX=9606 GN=FCGBP PE=1 SV=3	0.3	3	7	27	7	5405	571.6	5.34	11200		7		2.24178e+07	1.40409e+08	1.30717e+08	151596487	1.60452e+08	1.58198e+08	1
P03950	Angiogenin OS=Homo sapiens OX=9606 GN=ANG PE=1 SV=1	0.28	14	1	1	1	147	16.5	9.64	309		1		40436496		22493476	35091980	49995596	30140292	1
Q9UGM5	Fetuin-B OS=Homo sapiens OX=9606 GN=FETUB PE=1 SV=2	0.27	10	3	20	3	382	42	6.83	10092		3		9.44554e+07	89968032	77613420	77325232	9.54378e+07	93310062	1
P05109	Protein S100-A8 OS=Homo sapiens OX=9606 GN=S100A8 PE=1 SV=1	0.27	12	1	3	1	93	10.8	7.03	1025		1								1
P01033	Metalloproteinase inhibitor 1 OS=Homo sapiens OX=9606 GN=TIMP1 PE=1 SV=1	0.27	8	1	3	1	207	23.2	8.1	482		1								1
Q9NZP8	Complement C1r subcomponent-like protein OS=Homo sapiens OX=9606 GN=C1RL PE=1 SV=2	0.26	14	5	34	5	487	53.5	7.2	16137		5		9.17616e+07	114089400	102162994	93309044	85937762	90302550	1
Q12805	EGF-containing fibulin-like extracellular matrix protein 1 OS=Homo sapiens OX=9606 GN=EFEMP1 PE=1 SV=2	0.26	2	1	9	1	493	54.6	5.07	4565		1		14356353	11717782	10891709	11059332	12503654	8698122	1
P04278	Sex hormone-binding globulin OS=Homo sapiens OX=9606 GN=SHBG PE=1 SV=2	0.26	3	1	4	1	402	43.8	6.71	1257		1		20241854	17720670	17732394	20168832	17558622	15990357	1
Q92954	Proteoglycan 4 OS=Homo sapiens OX=9606 GN=PRG4 PE=1 SV=3	0.26	4	5	8	5	1404	151	9.51	2884		5			18385574	28443887	18356010	1.2893e+07	4.46386e+06	1
P26927	Hepatocyte growth factor-like protein OS=Homo sapiens OX=9606 GN=MST1 PE=1 SV=2	0.25	5	4	20	4	711	80.3	7.68	11196		4		20434832	52796574	50110897	45802352	55978737	57572074	1
P04075	Fructose-bisphosphate aldolase A OS=Homo sapiens OX=9606 GN=ALDOA PE=1 SV=2	0.25	14	3	4	3	364	39.4	8.09	856		3		145726400						1
Q04756	Hepatocyte growth factor activator OS=Homo sapiens OX=9606 GN=HGFAC PE=1 SV=1	0.24	9	5	26	5	655	70.6	7.24	10793		5		1.86978e+07	37888388	29860261	43234813	40279916	39079912	1
P48740	Mannan-binding lectin serine protease 1 OS=Homo sapiens OX=9606 GN=MASP1 PE=1 SV=3	0.24	2	1	2	1	699	79.2	5.49	720		1								1
Q96KN2	Beta-Ala-His dipeptidase OS=Homo sapiens OX=9606 GN=CNDP1 PE=1 SV=4	0.23	21	8	49	8	507	56.7	5.3	23723		8		1.18584e+08	107816798	100162888	97210864	120372356	86776740	1
P04180	Phosphatidylcholine-sterol acyltransferase OS=Homo sapiens OX=9606 GN=LCAT PE=1 SV=1	0.22	17	5	27	5	440	49.5	6.11	16911		5		48181570	107694548	88086411	9.04658e+07	106733487	118534677	1
P13645	Keratin, type I cytoskeletal 10 OS=Homo sapiens OX=9606 GN=KRT10 PE=1 SV=6	0.21	5	3	10	2	584	58.8	5.21	3111		3		201169136	201804816	201449488	200355248	228834096	251228428	1
Q14525	Keratin, type I cuticular Ha3-II OS=Homo sapiens OX=9606 GN=KRT33B PE=1 SV=3	0.21	4	2	2	1	404	46.2	4.84	851		2		30290124	17041246	14981658				1
P06276	Cholinesterase OS=Homo sapiens OX=9606 GN=BCHE PE=1 SV=1	0.17	12	7	29	7	602	68.4	7.42	13006		7		1.04693e+08	107355099	115147224	107757103	101135990	113278558	1
O00391	Sulfhydryl oxidase 1 OS=Homo sapiens OX=9606 GN=QSOX1 PE=1 SV=3	0.15	8	5	10	5	747	82.5	8.92	4106		5		5.46956e+06	3.97583e+07	4.2779e+07	40911566	56010864	79700377	1
P06744	Glucose-6-phosphate isomerase OS=Homo sapiens OX=9606 GN=GPI PE=1 SV=4	0.15	5	1	4	1	558	63.1	8.32	19		1		81230064	84966112	90754320	81300288	92797992	76053392	1
Q15582	Transforming growth factor-beta-induced protein ig-h3 OS=Homo sapiens OX=9606 GN=TGFBI PE=1 SV=1	0.14	12	7	15	7	683	74.6	7.71	6212		7		630144	14944752	10680755	9.775e+06	9144585	9893795	1
P62937	Peptidyl-prolyl cis-trans isomerase A OS=Homo sapiens OX=9606 GN=PPIA PE=1 SV=2	0.14	16	2	10	2	165	18	7.81	4528		2		8342304	7737236	7661125	8.33547e+06	6793305	4.62905e+06	1
P30043	Flavin reductase (NADPH) OS=Homo sapiens OX=9606 GN=BLVRB PE=1 SV=3	0.14	5	1	3	1	206	22.1	7.65	877		1								1
Q9UNN8	Endothelial protein C receptor OS=Homo sapiens OX=9606 GN=PROCR PE=1 SV=1	0.138	4	1	4	1	238	26.7	7.18	2443		1								1
P07737	Profilin-1 OS=Homo sapiens OX=9606 GN=PFN1 PE=1 SV=2	0.13	12	2	2	2	140	15	8.27	1484		2								1
P81605	Dermcidin OS=Homo sapiens OX=9606 GN=DCD PE=1 SV=2	0.13	13	1	1	1	110	11.3	6.54	688		1								1
P37802	Transgelin-2 OS=Homo sapiens OX=9606 GN=TAGLN2 PE=1 SV=3	0.12	12	2	7	2	199	22.4	8.25	4070		2		11050874	13992179	8.20171e+06	11562064	8.3425e+06	8812992	1
P12814	Alpha-actinin-1 OS=Homo sapiens OX=9606 GN=ACTN1 PE=1 SV=2	0.12	1	1	1	1	892	103	5.41	493		1								1
P98160	Basement membrane-specific heparan sulfate proteoglycan core protein OS=Homo sapiens OX=9606 GN=HSPG2 PE=1 SV=4	0.12	0	1	2	1	4391	468.5	6.51	436		1								1
Q15166	Serum paraoxonase/lactonase 3 OS=Homo sapiens OX=9606 GN=PON3 PE=1 SV=3	0.116	6	2	6	1	354	39.6	5.41	3470		2		1.26012e+06	15899879	12404836	13406096	13791758	12515293	1
P33151	Cadherin-5 OS=Homo sapiens OX=9606 GN=CDH5 PE=1 SV=5	0.11	6	4	6	4	784	87.5	5.43	1884		4		7309612	8966372			6477337	5575527	1
Q15113	Procollagen C-endopeptidase enhancer 1 OS=Homo sapiens OX=9606 GN=PCOLCE PE=1 SV=2	0.11	8	2	4	2	449	47.9	7.43	1228		2								1
P09172	Dopamine beta-hydroxylase OS=Homo sapiens OX=9606 GN=DBH PE=1 SV=3	0.11	2	1	1	1	617	69	6.42	529		1								1
P11021	Endoplasmic reticulum chaperone BiP OS=Homo sapiens OX=9606 GN=HSPA5 PE=1 SV=2	0.1	6	3	5	3	654	72.3	5.16	1368		3			2.49371e+06	2.99246e+06				1
P11226	Mannose-binding protein C OS=Homo sapiens OX=9606 GN=MBL2 PE=1 SV=2	0.097	4	1	3	1	248	26.1	5.49	2196		1		9957359	22025206	23575204	20159986	19585062	29407912	1
P19320	Vascular cell adhesion protein 1 OS=Homo sapiens OX=9606 GN=VCAM1 PE=1 SV=1	0.094	1	1	1	1	739	81.2	5.22	192		1								1
P35443	Thrombospondin-4 OS=Homo sapiens OX=9606 GN=THBS4 PE=1 SV=2	0.092	1	1	2	1	961	105.8	4.68	1122		1							10223145	1
P04406	Glyceraldehyde-3-phosphate dehydrogenase OS=Homo sapiens OX=9606 GN=GAPDH PE=1 SV=3	0.091	6	2	7	2	335	36	8.46	4064		2			10284419		12508901		9168362	1
P18206	Vinculin OS=Homo sapiens OX=9606 GN=VCL PE=1 SV=4	0.09	1	1	3	1	1134	123.7	5.66	1329		1								1
Q13228	Methanethiol oxidase OS=Homo sapiens OX=9606 GN=SELENBP1 PE=1 SV=2	0.087	6	1	3	1	472	52.4	6.37	264		1								1
P13796	Plastin-2 OS=Homo sapiens OX=9606 GN=LCP1 PE=1 SV=6	0.086	3	3	7	3	627	70.2	5.43	3867		3								1
P07195	L-lactate dehydrogenase B chain OS=Homo sapiens OX=9606 GN=LDHB PE=1 SV=2	0.086	7	2	4	1	334	36.6	6.05	1434		2								1
Q6EMK4	Vasorin OS=Homo sapiens OX=9606 GN=VASN PE=1 SV=1	0.084	2	1	2	1	673	71.7	7.39	1020		1				8.10417e+06	9035270	7.55005e+06	6911245	1
P12955	Xaa-Pro dipeptidase OS=Homo sapiens OX=9606 GN=PEPD PE=1 SV=3	0.07	2	1	1	1	493	54.5	6	362		1								1
P55058	Phospholipid transfer protein OS=Homo sapiens OX=9606 GN=PLTP PE=1 SV=1	0.064	5	2	8	2	493	54.7	7.01	3446		2			18154016	16834294	15158968	22852716	19683102	1
P08637	Low affinity immunoglobulin gamma Fc region receptor III-A OS=Homo sapiens OX=9606 GN=FCGR3A PE=1 SV=2	0.063	5	1	6	1	254	29.1	8.07	4737		1		1.71526e+06	17780814	12076999	11961065	10580813	10548292	1
P03951	Coagulation factor XI OS=Homo sapiens OX=9606 GN=F11 PE=1 SV=1	0.063	13	8	54	7	625	70.1	8.1	27487	13.46	7	1		18712110	19235670		18891214	29780070	1
O95497	Pantetheinase OS=Homo sapiens OX=9606 GN=VNN1 PE=1 SV=2	0.056	5	2	7	2	513	57	5.55	1777		2								1
Q9UHG3	Prenylcysteine oxidase 1 OS=Homo sapiens OX=9606 GN=PCYOX1 PE=1 SV=3	0.054	1	1	6	1	505	56.6	6.18	4182		1		10325795	9048244	6.12337e+06		10047436	7635391	1
P61626	Lysozyme C OS=Homo sapiens OX=9606 GN=LYZ PE=1 SV=1	0.051	28	3	7	3	148	16.5	9.16	3257		3			8.33549e+06		14756386		9755539	1
Q6UXB8	Peptidase inhibitor 16 OS=Homo sapiens OX=9606 GN=PI16 PE=1 SV=1	0.041	9	4	15	4	463	49.4	5.39	7987		4			1.28924e+07	5998036	9353887	1.12032e+07	1.10294e+07	1
Q9Y490	Talin-1 OS=Homo sapiens OX=9606 GN=TLN1 PE=1 SV=3	0.0388	1	2	5	2	2541	269.6	6.07	1158		2			28913406		17435890	30855005	89163656	1
P15144	Aminopeptidase N OS=Homo sapiens OX=9606 GN=ANPEP PE=1 SV=4	0.036	1	1	2	1	967	109.5	5.48	535		1								1
P16070	CD44 antigen OS=Homo sapiens OX=9606 GN=CD44 PE=1 SV=3	0.035	2	1	8	1	742	81.5	5.33	6064		1		5283218	16964858	20154354	21794782	18212550	22286726	1
P07602	Prosaposin OS=Homo sapiens OX=9606 GN=PSAP PE=1 SV=2	0.033	2	1	1	1	524	58.1	5.17	393		1								1
Q86UX7	Fermitin family homolog 3 OS=Homo sapiens OX=9606 GN=FERMT3 PE=1 SV=1	0.032	6	3	5	3	667	75.9	6.98	2946		3								1
Q9HDC9	Adipocyte plasma membrane-associated protein OS=Homo sapiens OX=9606 GN=APMAP PE=1 SV=2	0.029	2	1	1	1	416	46.5	6.16	590		1								1
Q9NQ79	Cartilage acidic protein 1 OS=Homo sapiens OX=9606 GN=CRTAC1 PE=1 SV=2	0.027	1	1	3	1	661	71.4	5.12	1207		1		3.01196e+06	20170040	22755046	16297746	20397074	16514655	1
Q15485	Ficolin-2 OS=Homo sapiens OX=9606 GN=FCN2 PE=1 SV=2	0.027	15	3	10	3	313	34	6.77	4029		3								1
P01833	Polymeric immunoglobulin receptor OS=Homo sapiens OX=9606 GN=PIGR PE=1 SV=4	0.025	1	1	1	1	764	83.2	5.74	522		1								1
P15151	Poliovirus receptor OS=Homo sapiens OX=9606 GN=PVR PE=1 SV=2	0.023	2	1	1	1	417	45.3	6.52	613		1								1
Q6E0U4	Dermokine OS=Homo sapiens OX=9606 GN=DMKN PE=1 SV=3	0.02	1	1	2	1	476	47.1	7.28	442		1		1.4779e+08	50585004	44295776	43283852		42688060	1
P07359	Platelet glycoprotein Ib alpha chain OS=Homo sapiens OX=9606 GN=GP1BA PE=1 SV=2	0.018	3	2	9	2	652	71.5	6.29	4721		2		11214823		6.24999e+06	9164241	8224229		1
P63104	14-3-3 protein zeta/delta OS=Homo sapiens OX=9606 GN=YWHAZ PE=1 SV=1	0.018	6	1	3	1	245	27.7	4.79	1958		1								1
Q9BXR6	Complement factor H-related protein 5 OS=Homo sapiens OX=9606 GN=CFHR5 PE=1 SV=1	0.011	8	4	16	3	569	64.4	7.06	6603		4		20094322	7.8419e+06	10266698	7.06561e+06	10734906		1
Q15149	Plectin OS=Homo sapiens OX=9606 GN=PLEC PE=1 SV=3	0.0075	1	2	4	2	4684	531.5	5.96	1022		2				12214392	5797756	10810977	10229189	1
Q9Y5Y7	Lymphatic vessel endothelial hyaluronic acid receptor 1 OS=Homo sapiens OX=9606 GN=LYVE1 PE=1 SV=2	0.0062	3	1	2	1	322	35.2	8.28	475		1			7.49999e+06	19583010	20906010	18483274	28092970	1
P05156	Complement factor I OS=Homo sapiens OX=9606 GN=CFI PE=1 SV=2	0.0057	32	18	198	18	583	65.7	7.5	99910	3.36	18	1	5.15265e+08	1433078250	1208735803	1207857692	1136665061	1177800320	1
P33908	Mannosyl-oligosaccharide 1,2-alpha-mannosidase IA OS=Homo sapiens OX=9606 GN=MAN1A1 PE=1 SV=3	0.0056	1	1	2	1	653	72.9	6.47	1100		1								1
Q9NPH3	Interleukin-1 receptor accessory protein OS=Homo sapiens OX=9606 GN=IL1RAP PE=1 SV=2	0.0047	2	1	2	1	570	65.4	8.12	500		1								1
Q8WZ42	Titin OS=Homo sapiens OX=9606 GN=TTN PE=1 SV=4	0.0041	0	4	11	4	34350	3813.7	6.35	4088		4		77426855	91334808	2.22867e+08	172074066	308716624		1
Q13835	Plakophilin-1 OS=Homo sapiens OX=9606 GN=PKP1 PE=1 SV=2	0.0036	1	1	1	1	747	82.8	9.13	242		1		1.43629e+06	7166139	7.8284e+06				1
Q00610	Clathrin heavy chain 1 OS=Homo sapiens OX=9606 GN=CLTC PE=1 SV=5	0.0034	0	1	1	1	1675	191.5	5.69	597		1								1
Q13867	Bleomycin hydrolase OS=Homo sapiens OX=9606 GN=BLMH PE=1 SV=1	0.0033	2	1	2	1	455	52.5	6.27	530		1								1
P31025	Lipocalin-1 OS=Homo sapiens OX=9606 GN=LCN1 PE=1 SV=1	0.0027	13	2	5	2	176	19.2	5.58	2471		2					134676456			1
P07942	Laminin subunit beta-1 OS=Homo sapiens OX=9606 GN=LAMB1 PE=1 SV=2	0.0026	1	1	2	1	1786	197.9	4.94	168		1		60780396	68441248	23179766	85504208	46462792	46483804	1
Q14247	Src substrate cortactin OS=Homo sapiens OX=9606 GN=CTTN PE=1 SV=2	0.0024	4	1	9	1	550	61.5	5.4	2019		1		3.46078e+07	210376072	239988312	237733816	259732864	246700608	1
O75144	ICOS ligand OS=Homo sapiens OX=9606 GN=ICOSLG PE=1 SV=2	0.0022	3	1	1	1	302	33.3	5.31	438		1								1
Q6UX71	Plexin domain-containing protein 2 OS=Homo sapiens OX=9606 GN=PLXDC2 PE=1 SV=1	0.0016	3	1	1	1	529	59.5	6.46	270		1								1
P08519	Apolipoprotein(a) OS=Homo sapiens OX=9606 GN=LPA PE=1 SV=1	0.0014	22	11	80	9	4548	501	5.88	30929	10.99	10	1	46532133	1.49851e+08	1.59065e+08	161361888	120828603	113291475	1
P40189	Interleukin-6 receptor subunit beta OS=Homo sapiens OX=9606 GN=IL6ST PE=1 SV=2	0.0013	1	1	1	1	918	103.5	5.95	257		1		1.70127e+06				9358908	8289153	1
P54108	Cysteine-rich secretory protein 3 OS=Homo sapiens OX=9606 GN=CRISP3 PE=1 SV=1	6.3e-06	8	1	7	1	245	27.6	7.8	1411		1		16346716		12268728	17117746			1
P0DOX5	Immunoglobulin gamma-1 heavy chain OS=Homo sapiens OX=9606 PE=1 SV=2		73	62	3022	21	449	49.3	8.72	1552960	0	62	1	68409826967	7.59213e+10	6.77553e+10	7.02806e+10	7.85376e+10	7.9471e+10	1
P01876	Immunoglobulin heavy constant alpha 1 OS=Homo sapiens OX=9606 GN=IGHA1 PE=1 SV=2		64	33	971	19	353	37.6	6.51	484262	18.12	32	1	2.78068e+10	46407559921	4.25599e+10	46407951390	50526245760	50588836037	1
P01763	Immunoglobulin heavy variable 3-48 OS=Homo sapiens OX=9606 GN=IGHV3-48 PE=1 SV=2		42	7	168	1	117	12.8	5.36	86678		7		4810120		71901688	53763220	62393848	50494044	1
P01742	Immunoglobulin heavy variable 1-69 OS=Homo sapiens OX=9606 GN=IGHV1-69 PE=1 SV=2		37	6	65	2	117	12.7	9.17	34278		6		10531900	8189475	6862884	11733634	7.45142e+06		1
P01743	Immunoglobulin heavy variable 1-46 OS=Homo sapiens OX=9606 GN=IGHV1-46 PE=1 SV=2		32	5	67	2	117	12.9	8.92	35435		5		11126777	1.77562e+07	1.18513e+07	10637553	4.74449e+06		1
P01762	Immunoglobulin heavy variable 3-11 OS=Homo sapiens OX=9606 GN=IGHV3-11 PE=1 SV=2		39	5	70	1	117	12.9	8.6	25028		5		7.55146e+06	8873078	4.65944e+06		9625384	9749338	1
P01593	Immunoglobulin kappa variable 1D-33 OS=Homo sapiens OX=9606 GN=IGKV1D-33 PE=1 SV=2		32	3	46	1	117	12.8	4.78	20955		3			20043510	19117344	15052257		7.86839e+06	1
P23083	Immunoglobulin heavy variable 1-2 OS=Homo sapiens OX=9606 GN=IGHV1-2 PE=1 SV=2		55	6	51	3	117	13.1	9.13	23311	5.41	5	1		21483052		54790876	88984048	77350496	1
Q08378	Golgin subfamily A member 3 OS=Homo sapiens OX=9606 GN=GOLGA3 PE=1 SV=2		1	1	1	1	1498	167.3	5.44	208		1		2584077			6133682			1
P04430	Immunoglobulin kappa variable 1-16 OS=Homo sapiens OX=9606 GN=IGKV1-16 PE=1 SV=2		29	2	39	1	117	12.6	8.16	17293	8.07	1	1							1
Q9C075	Keratin, type I cytoskeletal 23 OS=Homo sapiens OX=9606 GN=KRT23 PE=1 SV=2		2	1	14	1	422	48.1	6.54	8927		1								1
Q16378	Proline-rich protein 4 OS=Homo sapiens OX=9606 GN=PRR4 PE=1 SV=3		11	1	1	1	134	15.1	7.06	191		1								1
O75339	Cartilage intermediate layer protein 1 OS=Homo sapiens OX=9606 GN=CILP PE=1 SV=4		1	1	1	1	1184	132.5	8.41	274		1								1
P01859	Immunoglobulin heavy constant gamma 2 OS=Homo sapiens OX=9606 GN=IGHG2 PE=1 SV=2		86	50	2387	16	326	35.9	7.59	1218058	9.36	50	1	7.82936e+09	1.69819e+10	1.5238e+10	1.55168e+10	2.13956e+10	17504758116	1
P01860	Immunoglobulin heavy constant gamma 3 OS=Homo sapiens OX=9606 GN=IGHG3 PE=1 SV=2		66	44	2123	6	377	41.3	7.9	1142588	2.65	44	1	6.25913e+09	1.21218e+10	11179846043	1.05901e+10	8.84045e+09	9703643657	1
P01834	Immunoglobulin kappa constant OS=Homo sapiens OX=9606 GN=IGKC PE=1 SV=2		93	23	1328	1	107	11.8	6.52	713210		23		1999193832	1847671412	2105930426	2160495784	2628439744	2252624884	1
B9A064	Immunoglobulin lambda-like polypeptide 5 OS=Homo sapiens OX=9606 GN=IGLL5 PE=2 SV=2		51	18	639	5	214	23	8.84	295546		18		2.42879e+09	2868979106	2.57943e+09	2.99812e+09	2.77776e+09	2.73713e+09	1
P01619	Immunoglobulin kappa variable 3-20 OS=Homo sapiens OX=9606 GN=IGKV3-20 PE=1 SV=2		63	11	225	7	116	12.5	4.96	116393		11		2063449716	3041520492	2671854871	2849632154	3164874519	3004606424	1
P60709	Actin, cytoplasmic 1 OS=Homo sapiens OX=9606 GN=ACTB PE=1 SV=1		45	13	123	4	375	41.7	5.48	64691		13		173958897	206314628	152399024	175268462	169301089	200304149	1
P01780	Immunoglobulin heavy variable 3-7 OS=Homo sapiens OX=9606 GN=IGHV3-7 PE=1 SV=2		49	8	210	2	117	12.9	6.57	108842		8		248124447	365526672	321833360	305530568	255242231	274333844	1
P80748	Immunoglobulin lambda variable 3-21 OS=Homo sapiens OX=9606 GN=IGLV3-21 PE=1 SV=2		56	7	51	5	117	12.4	5.29	27665		7		3.59332e+08	3.50155e+08	311461563	325396544	356922208	347699265	1
P01717	Immunoglobulin lambda variable 3-25 OS=Homo sapiens OX=9606 GN=IGLV3-25 PE=1 SV=2		44	6	71	4	112	12	4.5	37950		6		136588787	683890532	618206855	655019983	683261154	661151180	1
P01700	Immunoglobulin lambda variable 1-47 OS=Homo sapiens OX=9606 GN=IGLV1-47 PE=1 SV=2		44	6	96	4	117	12.3	5.91	55042		6		231422498	1.01439e+09	877425572	997476666	1.06735e+09	1009133079	1
P06331	Immunoglobulin heavy variable 4-34 OS=Homo sapiens OX=9606 GN=IGHV4-34 PE=1 SV=2		37	4	49	1	123	13.8	9.33	28169		4		9481441	24329000	23185800	35733872	27258326	8003045	1
P01703	Immunoglobulin lambda variable 1-40 OS=Homo sapiens OX=9606 GN=IGLV1-40 PE=1 SV=2		32	3	59	2	118	12.3	5.74	34250		3		474515900	408106107	421280050	463438372	497983205	443029067	1
P06310	Immunoglobulin kappa variable 2-30 OS=Homo sapiens OX=9606 GN=IGKV2-30 PE=3 SV=2		58	4	60	3	120	13.2	8.51	29108		4		149869288	136104912	120326912	162251016	156713176	171266800	1
P01602	Immunoglobulin kappa variable 1-5 OS=Homo sapiens OX=9606 GN=IGKV1-5 PE=1 SV=2		43	5	50	2	117	12.8	8.28	23434	7.3	4	1	18235420	21494260	14297430	15013446	15860626	17900364	1
P01701	Immunoglobulin lambda variable 1-51 OS=Homo sapiens OX=9606 GN=IGLV1-51 PE=1 SV=2		32	5	48	5	117	12.2	7.03	20531		5		2.80309e+08	369586369	326541626	3.51079e+08	376522760	341690262	1
P15814	Immunoglobulin lambda-like polypeptide 1 OS=Homo sapiens OX=9606 GN=IGLL1 PE=1 SV=1		17	4	76	2	213	22.9	10.07	35345		4		171328384	1331045632	1194831616	1214697088	1332652544	1340409088	1
P01714	Immunoglobulin lambda variable 3-19 OS=Homo sapiens OX=9606 GN=IGLV3-19 PE=1 SV=2		16	1	21	1	112	12	4.96	13347		1		137841604	148031368	150425200	144491488	153934384	152190560	1
P35030	Trypsin-3 OS=Homo sapiens OX=9606 GN=PRSS3 PE=1 SV=2		7	3	13	1	304	32.5	7.49	6419		3		77753816	70424024	61507932	63259032	75134480	64444776	1
P0DOX7	Immunoglobulin kappa light chain OS=Homo sapiens OX=9606 PE=1 SV=1		68	27	1265	3	214	23.4	7.17	643376	178.12	26	2	1339210952	1712403955	1770487911	1923414422	1868981072	1982541510	1
P0DOX6	Immunoglobulin mu heavy chain OS=Homo sapiens OX=9606 PE=1 SV=2		34	23	716	1	576	63.4	7.87	395794	3.77	23	1	8059929	80940664	73094032	84405792	84129872	79715616	1
P0DOX2	Immunoglobulin alpha-2 heavy chain OS=Homo sapiens OX=9606 PE=1 SV=2		49	24	311	8	455	48.9	6.67	148510	67.78	23	1	2378095010	3.35872e+09	3163169336	3511137923	3830537897	3651897270	1
P0DOY3	Immunoglobulin lambda constant 3 OS=Homo sapiens OX=9606 GN=IGLC3 PE=1 SV=1		89	18	557	5	106	11.3	7.24	285048		18		7.27829e+09	7.6798e+09	9.02641e+09	6408394061	8.18936e+09	6.11772e+09	1
A0A0B4J1X5	Immunoglobulin heavy variable 3-74 OS=Homo sapiens OX=9606 GN=IGHV3-74 PE=3 SV=1		60	8	207	3	117	12.8	8.66	110531	11.93	7	1	2.5028e+07	228572286	214323983	244003545	236419906	158663665	1
P0DOX3	Immunoglobulin delta heavy chain OS=Homo sapiens OX=9606 PE=1 SV=1		31	14	110	13	512	56.2	8.02	51544	21.64	13	1	2.72261e+08	484716883	480008942	441444044	494062643	5.63349e+08	1
P01782	Immunoglobulin heavy variable 3-9 OS=Homo sapiens OX=9606 GN=IGHV3-9 PE=1 SV=2		48	9	123	4	118	12.9	7.08	50277		9		71039389	188570957	181681932	163348945	130461728	136587510	1
A0A0B4J1V0	Immunoglobulin heavy variable 3-15 OS=Homo sapiens OX=9606 GN=IGHV3-15 PE=3 SV=1		50	8	106	6	119	12.9	8.62	55978		8		4.99166e+08	1309009102	1187198744	1242485681	1448332028	1328385636	1
A0A0A0MRZ8	Immunoglobulin kappa variable 3D-11 OS=Homo sapiens OX=9606 GN=IGKV3D-11 PE=3 SV=6		42	8	108	4	115	12.6	5.29	53494		8		763594830	1526446836	1483124921	1554699646	1751137833	1589742732	1
P68133	Actin, alpha skeletal muscle OS=Homo sapiens OX=9606 GN=ACTA1 PE=1 SV=1		24	9	83	1	377	42	5.39	47106		9		43519164	54136040	40399316	41783672	47655304	44380304	1
P01599	Immunoglobulin kappa variable 1-17 OS=Homo sapiens OX=9606 GN=IGKV1-17 PE=1 SV=2		39	6	57	2	117	12.8	8.68	27030	13.45	5	1	5.8251e+06	32804404	30586686	33386028	36767300	28701548	1
A0A087WSY6	Immunoglobulin kappa variable 3D-15 OS=Homo sapiens OX=9606 GN=IGKV3D-15 PE=3 SV=6		42	7	60	1	115	12.5	5.19	24174		7		10823665	58562857	5.59573e+07	5.92039e+07	57074676	51165932	1
A0A0C4DH73	Immunoglobulin kappa variable 1-12 OS=Homo sapiens OX=9606 GN=IGKV1-12 PE=3 SV=1		38	6	56	1	117	12.6	8.31	29320		6		9652475	127691100	123725344	136970036	148639200	131196500	1
P0DP08	Immunoglobulin heavy variable 4-38-2 OS=Homo sapiens OX=9606 GN=IGHV4-38-2 PE=3 SV=1		45	6	73	1	117	13	9.29	40739		6		19942586	75320856	65250872	68909776	81187912	73916400	1
A0A0A0MS15	Immunoglobulin heavy variable 3-49 OS=Homo sapiens OX=9606 GN=IGHV3-49 PE=3 SV=1		45	6	68	3	119	13	8.62	35625		6		149768492	183427366	120203912	134116416	193304976	147500464	1
P0DP03	Immunoglobulin heavy variable 3-30-5 OS=Homo sapiens OX=9606 GN=IGHV3-30-5 PE=3 SV=1		52	6	105	4	117	12.9	8.92	49192	2.65	5	1	53292259	385808776	333350016	358909416	418281656	387037120	1
A0A0C4DH29	Immunoglobulin heavy variable 1-3 OS=Homo sapiens OX=9606 GN=IGHV1-3 PE=3 SV=1		38	6	69	1	117	13	9.55	36050		6		24512028	23291646	21663086	30434972	31586356	23834946	1
P0DJI8	Serum amyloid A-1 protein OS=Homo sapiens OX=9606 GN=SAA1 PE=1 SV=1		66	6	43	3	122	13.5	6.79	20620		6		111193511	138192312	163891072	181072940	167693684	177812544	1
A0A0C4DH32	Immunoglobulin heavy variable 3-20 OS=Homo sapiens OX=9606 GN=IGHV3-20 PE=3 SV=2		26	5	78	3	117	12.7	7.87	31703		5		1.45134e+08	219941742	185331252	188397066	217028936	195061494	1
A0A075B6P5	Immunoglobulin kappa variable 2-28 OS=Homo sapiens OX=9606 GN=IGKV2-28 PE=3 SV=1		37	4	77	3	120	12.9	5.94	36004		4		466152508	585965728	582479152	621956912	587438128	636564048	1
P06312	Immunoglobulin kappa variable 4-1 OS=Homo sapiens OX=9606 GN=IGKV4-1 PE=1 SV=1		36	5	80	5	121	13.4	5.25	38942		5		493005697	840664771	795732216	835517474	928073141	835786107	1
P01706	Immunoglobulin lambda variable 2-11 OS=Homo sapiens OX=9606 GN=IGLV2-11 PE=1 SV=2		35	5	53	2	119	12.6	7.24	32133		5		7.05473e+07	345033504	307496086	321410302	333654920	343049122	1
P01718	Immunoglobulin lambda variable 3-27 OS=Homo sapiens OX=9606 GN=IGLV3-27 PE=1 SV=2		49	4	35	3	113	12.2	5.01	19297		4		9.4614e+06	53527692	41739450	49390046	58317328	48080466	1
P01709	Immunoglobulin lambda variable 2-8 OS=Homo sapiens OX=9606 GN=IGLV2-8 PE=1 SV=2		29	4	37	1	118	12.4	5.91	19871		4		5.04369e+06	63763708	54911212	50748546	13783014	57373968	1
P01721	Immunoglobulin lambda variable 6-57 OS=Homo sapiens OX=9606 GN=IGLV6-57 PE=1 SV=2		23	4	37	3	117	12.6	4.78	17494		4		9.09723e+06	90544124	78847252	7.25508e+07	1.00846e+08	8.3275e+07	1
A0A0C4DH69	Immunoglobulin kappa variable 1-9 OS=Homo sapiens OX=9606 GN=IGKV1-9 PE=3 SV=1		29	3	23	3	117	12.7	8.29	11544	11.97	2	1	68493592	122978588	70729776	81871265	86666984	130763908	1
A0A0B4J1V6	Immunoglobulin heavy variable 3-73 OS=Homo sapiens OX=9606 GN=IGHV3-73 PE=3 SV=1		31	3	26	1	119	12.8	9.17	14415		3		25437944	44711462	61583054	68354720	33961948	37232960	1
A0A075B6K5	Immunoglobulin lambda variable 3-9 OS=Homo sapiens OX=9606 GN=IGLV3-9 PE=3 SV=1		23	3	34	1	115	12.3	7.39	14615		3		1.67697e+06	19798074	14612469	13689713	12509358	18506514	1
A0A0J9YVY3	Immunoglobulin heavy variable 7-4-1 OS=Homo sapiens OX=9606 GN=IGHV7-4-1 PE=3 SV=1		20	2	34	1	117	12.8	8.63	18885		2		27003735	104568188	94365224	98244200	94284776	95609572	1
A0A0A0MT89	Immunoglobulin kappa joining 1 OS=Homo sapiens OX=9606 GN=IGKJ1 PE=4 SV=2		100	2	7	2	12	1.4	8.84	3317		2		5.60293e+07	262574952	257275112	240835936	239581884	302731112	1
A0A0B4J1U3	Immunoglobulin lambda variable 1-36 OS=Homo sapiens OX=9606 GN=IGLV1-36 PE=1 SV=5		26	2	5	2	117	12.5	4.78	3087		2		5.84279e+06	24036904	18238478	20820304	20157366	15638952	1
P13591-1	Isoform 2 of Neural cell adhesion molecule 1 OS=Homo sapiens OX=9606 GN=NCAM1		5	4	22	4	848	93.3	4.87	10630		4		247793644	1570305312	1575066240	1747048896	1770519936	1745796992	1
A0A075B6I0	Immunoglobulin lambda variable 8-61 OS=Homo sapiens OX=9606 GN=IGLV8-61 PE=3 SV=7		15	2	18	2	122	12.8	4.55	11093		2		2.33445e+07	139088120	152648544	162359852	171707700	187127392	1
A0A075B6I9	Immunoglobulin lambda variable 7-46 OS=Homo sapiens OX=9606 GN=IGLV7-46 PE=3 SV=4		15	2	14	2	117	12.5	7.2	6790		2		24786298	118917904	164292976	104155832	104499296	129044767	1
A0A0C4DH68	Immunoglobulin kappa variable 2-24 OS=Homo sapiens OX=9606 GN=IGKV2-24 PE=3 SV=1		38	3	29	2	120	13.1	8.53	13233	28.83	1	2	54040870	140570920	128476700	1.33381e+08	164852920	124604973	1
P23528	Cofilin-1 OS=Homo sapiens OX=9606 GN=CFL1 PE=1 SV=3		19	2	8	2	166	18.5	8.09	1519		2		7489306	46990568	27586664	41948584	38909184	20048702	1
P07864	L-lactate dehydrogenase C chain OS=Homo sapiens OX=9606 GN=LDHC PE=1 SV=4		6	2	8	1	332	36.3	7.46	2651		2		9.02164e+08	6.81752e+09	6011969758	5986150300	6.69845e+09	6606010512	1
Q8NI35	InaD-like protein OS=Homo sapiens OX=9606 GN=PATJ PE=1 SV=3		0	1	64	1	1801	196.2	4.94	39508		1		251400722	1205129024	1115912248	1153873782	1261691436	1282688142	1
P48681	Nestin OS=Homo sapiens OX=9606 GN=NES PE=1 SV=2		0	1	29	1	1621	177.3	4.36	15376		1		30877033	231152616	217751672	201486152	228182936	208350928	1
Q15293	Reticulocalbin-1 OS=Homo sapiens OX=9606 GN=RCN1 PE=1 SV=1		11	2	26	2	331	38.9	5	11081		2		1.43904e+08	153299053	125204181	1.2383e+08	142253841	133154064	1
Q5VST9	Obscurin OS=Homo sapiens OX=9606 GN=OBSCN PE=1 SV=3		0	1	9	1	7968	867.9	5.99	6158		1		27168076	146465760	174044800	99698792	22213792	62048952	1
P23276	Kell blood group glycoprotein OS=Homo sapiens OX=9606 GN=KEL PE=1 SV=2		1	1	47	1	732	82.8	7.9	23060		1		340646620	2864812160	2695971012	2920529612	2848414752	3032077180	1
P24001	Interleukin-32 OS=Homo sapiens OX=9606 GN=IL32 PE=1 SV=3		6	1	24	1	234	26.7	5.26	9043		1		1359340236	3.99672e+08	372212808	355979088	477641928	423281715	1
Q7L014	Probable ATP-dependent RNA helicase DDX46 OS=Homo sapiens OX=9606 GN=DDX46 PE=1 SV=2		2	1	11	1	1031	117.3	9.29	1297		1		828539520	928275248	931561120	1051581392	1131875504	1138802864	1
Q92623	Tetratricopeptide repeat protein 9A OS=Homo sapiens OX=9606 GN=TTC9 PE=1 SV=3		3	1	20	1	222	24.4	8.98	6194		1		203337644	821304640	871286560	1020558880	1097352544	1058543072	1
Q12840	Kinesin heavy chain isoform 5A OS=Homo sapiens OX=9606 GN=KIF5A PE=1 SV=2		1	1	28	1	1032	117.3	5.9	7396		1		43747618	302323082	286918584	288814000	292264208	313306700	1
Q14204	Cytoplasmic dynein 1 heavy chain 1 OS=Homo sapiens OX=9606 GN=DYNC1H1 PE=1 SV=5		0	1	18	1	4646	532.1	6.4	3193		1		102435720	106438832	100783465	96895248	97521928	106854320	1
A0A075B6I4	Immunoglobulin lambda variable 10-54 OS=Homo sapiens OX=9606 GN=IGLV10-54 PE=3 SV=1		9	1	10	1	117	12.4	8.03	3604		1		3.80718e+06	42178264	31271616	33948328	44776568	47449200	1
Q8NHQ9	ATP-dependent RNA helicase DDX55 OS=Homo sapiens OX=9606 GN=DDX55 PE=1 SV=3		1	1	29	1	600	68.5	9.25	13710		1		108626486	171778628	148152896	164383124	197517700	198275851	1
O94989	Rho guanine nucleotide exchange factor 15 OS=Homo sapiens OX=9606 GN=ARHGEF15 PE=1 SV=4		1	1	4	1	841	91.9	8.25	2643		1		7.67711e+06	64623472	55489092	72193328	69685488	61917616	1
Q9NP78	ATP-binding cassette sub-family B member 9 OS=Homo sapiens OX=9606 GN=ABCB9 PE=1 SV=1		1	1	20	1	766	84.4	7.93	13261		1		33126906	217898328	179200576	199858380	209667152	194736624	1
Q9BUN1	Protein MENT OS=Homo sapiens OX=9606 GN=MENT PE=2 SV=1		4	1	1	1	341	36.7	8.59	343		1		334815	1.30735e+06	1.0007e+06	1.06963e+06	363971	860737	1
Q5T9A4	ATPase family AAA domain-containing protein 3B OS=Homo sapiens OX=9606 GN=ATAD3B PE=1 SV=1		1	1	10	1	648	72.5	9.2	6807		1		13992235	58046500	48039844	68149235	61473004	56386924	1
Q9H7P6	Multivesicular body subunit 12B OS=Homo sapiens OX=9606 GN=MVB12B PE=1 SV=2		3	1	5	1	319	35.6	8.15	1840		1		232459032	373073296	409022640	532447200	537006480	276033824	1
Q9BWH6	RNA polymerase II-associated protein 1 OS=Homo sapiens OX=9606 GN=RPAP1 PE=1 SV=3		1	1	9	1	1393	152.7	6.38	2976		1		5870662	49466748	47600900	51449632	59658012	51492444	1
P49418	Amphiphysin OS=Homo sapiens OX=9606 GN=AMPH PE=1 SV=1		1	1	4	1	695	76.2	4.64	1297		1		4775181	21095416	24884952	25880476	32659560	31522960	1
Q99459	Cell division cycle 5-like protein OS=Homo sapiens OX=9606 GN=CDC5L PE=1 SV=2		1	1	13	1	802	92.2	8.18	6576		1		40353784	225290448	204127724	202361184	209593200	218322552	1
P29122	Proprotein convertase subtilisin/kexin type 6 OS=Homo sapiens OX=9606 GN=PCSK6 PE=1 SV=1		1	1	9	1	969	106.4	7.68	3069		1		5.27434e+06	79849886	61377162	65507740	31225764	38044824	1
P24928	DNA-directed RNA polymerase II subunit RPB1 OS=Homo sapiens OX=9606 GN=POLR2A PE=1 SV=2		1	1	4	1	1970	217	7.37	234		1		42117222	43595124	27471408	33732121	25306138	24810098	1
P20701	Integrin alpha-L OS=Homo sapiens OX=9606 GN=ITGAL PE=1 SV=3		1	1	10	1	1170	128.7	5.63	4142		1		6.43293e+06	42396458	40545438	32136573	43743296	43438424	1
Q969V3	Nicalin OS=Homo sapiens OX=9606 GN=NCLN PE=1 SV=2		2	1	3	1	563	62.9	6.89	741		1		7.90234e+06	58634180	64478084	62920856	57708820	60663104	1
Q86UP2	Kinectin OS=Homo sapiens OX=9606 GN=KTN1 PE=1 SV=1		1	1	4	1	1357	156.2	5.64	1793		1		152882160	122631848	267800480	283870048	289854192	147584512	1
O75431	Metaxin-2 OS=Homo sapiens OX=9606 GN=MTX2 PE=1 SV=1		4	1	16	1	263	29.7	6.29	2635		1		189750288	204231336	215399976	226988512	268817848	240336832	1
P16870	Carboxypeptidase E OS=Homo sapiens OX=9606 GN=CPE PE=1 SV=1		2	1	3	1	476	53.1	5.14	1353		1		7.05307e+06	60823212	45736788	53589764	56885588	55929944	1
P27144	Adenylate kinase 4, mitochondrial OS=Homo sapiens OX=9606 GN=AK4 PE=1 SV=1		5	1	61	1	223	25.3	8.4	15009		1		2.10541e+09	2169338808	1791221056	2036036752	2326762278	2052732652	1
Q7KZ85	Transcription elongation factor SPT6 OS=Homo sapiens OX=9606 GN=SUPT6H PE=1 SV=2		0	1	4	1	1726	198.9	4.91	2173		1		946109	15516939	2.12542e+07	1.76952e+07	14164752	1.49749e+07	1
P52823	Stanniocalcin-1 OS=Homo sapiens OX=9606 GN=STC1 PE=1 SV=1		3	1	1	1	247	27.6	7.99	283		1		8607844	10092536	9153296	9707624	8316212	7.22902e+06	1
Q8NE71	ATP-binding cassette sub-family F member 1 OS=Homo sapiens OX=9606 GN=ABCF1 PE=1 SV=2		3	1	6	1	845	95.9	6.8	97		1		509746424	1254511680	1298808896	1233266368	1396975360	1317917824	1
Q96GX9	Methylthioribulose-1-phosphate dehydratase OS=Homo sapiens OX=9606 GN=APIP PE=1 SV=1		3	1	21	1	242	27.1	7.12	5999		1		1823340544	1706092672	1599526656	1655373696	1766871680	1718752128	1
Q9H6T3	RNA polymerase II-associated protein 3 OS=Homo sapiens OX=9606 GN=RPAP3 PE=1 SV=2		1	1	2	1	665	75.7	6.84	527		1		3261283	35073365	41124938	51441072	14318191	33545972	1
P51532	Transcription activator BRG1 OS=Homo sapiens OX=9606 GN=SMARCA4 PE=1 SV=2		1	1	29	1	1647	184.5	7.88	4212		1		348536603	281738880	333486876	416561648	370684668	319615712	1
P52948	Nuclear pore complex protein Nup98-Nup96 OS=Homo sapiens OX=9606 GN=NUP98 PE=1 SV=4		1	1	6	1	1817	197.5	6.4	2422		1		10806930	12206927	7.79588e+06	8682409	10185856	10550055	1
O95757	Heat shock 70 kDa protein 4L OS=Homo sapiens OX=9606 GN=HSPA4L PE=1 SV=3		1	1	5	1	839	94.5	5.88	2172		1		6429195	38428284	42263940	49692800	48227860	49259900	1
Q9Y4R8	Telomere length regulation protein TEL2 homolog OS=Homo sapiens OX=9606 GN=TELO2 PE=1 SV=2		1	1	2	1	837	91.7	5.76	684		1		1.22729e+06	10561708	8833996	9131812	9911981	10815637	1
Q4KWH8	1-phosphatidylinositol 4,5-bisphosphate phosphodiesterase eta-1 OS=Homo sapiens OX=9606 GN=PLCH1 PE=1 SV=1		0	1	7	1	1693	189.1	7.74	2196		1		30815727	52763384	44977238	18498758	51247030	45379704	1
P48509	CD151 antigen OS=Homo sapiens OX=9606 GN=CD151 PE=1 SV=3		2	1	22	1	253	28.3	7.47	8760		1		152910020	332891992	331040451	359366156	384228648	338136017	1
Q96DG6	Carboxymethylenebutenolidase homolog OS=Homo sapiens OX=9606 GN=CMBL PE=1 SV=1		5	1	8	1	245	28	7.18	1721		1		169580064	216778960	185148088	7.48297e+06	234109136	104174328	1
Q9H0P0	Cytosolic 5'-nucleotidase 3A OS=Homo sapiens OX=9606 GN=NT5C3A PE=1 SV=3		2	1	11	1	336	37.9	7.12	4676		1		43416101	27733081	26521336	24993920	27067543	29775791	1
P28065	Proteasome subunit beta type-9 OS=Homo sapiens OX=9606 GN=PSMB9 PE=1 SV=2		4	1	10	1	219	23.3	5.03	2528		1		75598715	373031552	318142752	302539268	406155920	397460608	1
O75533	Splicing factor 3B subunit 1 OS=Homo sapiens OX=9606 GN=SF3B1 PE=1 SV=3		3	1	2	1	1304	145.7	7.09	48		1		6.87484e+06	143447456	78811920	163680432	106338088	90156312	1
Q9P0W2	SWI/SNF-related matrix-associated actin-dependent regulator of chromatin subfamily E member 1-related OS=Homo sapiens OX=9606 GN=HMG20B PE=1 SV=1		2	1	6	1	317	35.8	9.35	1087		1		3.05397e+07	181919791	2.14382e+08	203688809	195792823	1.97244e+08	1
Q14181	DNA polymerase alpha subunit B OS=Homo sapiens OX=9606 GN=POLA2 PE=1 SV=2		3	1	3	1	598	65.9	5.24	333		1		17871759360	17363480576	15388964864	15281150976	16839147520	15782742016	1
Q96BM9	ADP-ribosylation factor-like protein 8A OS=Homo sapiens OX=9606 GN=ARL8A PE=1 SV=1		8	1	8	1	186	21.4	7.77	981		1		6.09686e+07	395441191	492172275	545928623	5.19301e+08	506315770	1
Q6ZMK1	Cysteine and histidine-rich protein 1 OS=Homo sapiens OX=9606 GN=CYHR1 PE=1 SV=2		2	1	7	1	362	40.7	7.23	1944		1		9.82537e+08	1654842762	1.83746e+09	1757650492	1.46042e+09	1588833856	1
Q8IXB1	DnaJ homolog subfamily C member 10 OS=Homo sapiens OX=9606 GN=DNAJC10 PE=1 SV=2		1	1	2	1	793	91	7.18	518		1		5631990	147992432	106576888	162243088	133357136	57380044	1
A0A0B4J1Y9	Immunoglobulin heavy variable 3-72 OS=Homo sapiens OX=9606 GN=IGHV3-72 PE=3 SV=1		31	5	130	1	119	13.2	7.85	74924		5		7182221	39988316	18487658		45861348	37639936	1
P01704	Immunoglobulin lambda variable 2-14 OS=Homo sapiens OX=9606 GN=IGLV2-14 PE=1 SV=2		24	3	33	1	120	12.6	6.49	15504		3			57025860	54162380	57313668	71100408	61723924	1
A0A0J9YXX1	Immunoglobulin heavy variable 5-10-1 OS=Homo sapiens OX=9606 GN=IGHV5-10-1 PE=3 SV=1		25	3	26	2	117	12.8	8.28	13652		3			74651538	60966398	59893324	70179854	83426964	1
A0A0B4J1X8	Immunoglobulin heavy variable 3-43 OS=Homo sapiens OX=9606 GN=IGHV3-43 PE=3 SV=1		19	3	44	1	118	13.1	5.41	13114	2.49	2	1	13322299	4453106	8211605		11251451	11266713	1
A0A075B6H9	Immunoglobulin lambda variable 4-69 OS=Homo sapiens OX=9606 GN=IGLV4-69 PE=1 SV=1		30	2	13	2	119	12.8	6.51	5840		2			20670490	27709846	18750410	28017714	19125870	1
P01705	Immunoglobulin lambda variable 2-23 OS=Homo sapiens OX=9606 GN=IGLV2-23 PE=1 SV=2		19	2	6	2	113	11.9	5.91	3700		2			13602035	9905881	10939009	20011168	10576237	1
O94822	E3 ubiquitin-protein ligase listerin OS=Homo sapiens OX=9606 GN=LTN1 PE=1 SV=6		0	1	5	1	1766	200.4	6.25	1270		1			45307428	58633508	51800024	55733032	49410788	1
Q9UBS4	DnaJ homolog subfamily B member 11 OS=Homo sapiens OX=9606 GN=DNAJB11 PE=1 SV=1		2	1	7	1	358	40.5	6.18	1821		1			30681946	22350872	22226364	30482578	35400012	1
Q9NP81	Serine--tRNA ligase, mitochondrial OS=Homo sapiens OX=9606 GN=SARS2 PE=1 SV=1		3	1	20	1	518	58.2	8.13	3263		1		13662558	16216852	15617818	23849810	21435820		1
O14974	Protein phosphatase 1 regulatory subunit 12A OS=Homo sapiens OX=9606 GN=PPP1R12A PE=1 SV=1		1	1	6	1	1030	115.2	5.4	2464		1			54576720	34899540	43776068	48510612	44802340	1
Q9NZW5	MAGUK p55 subfamily member 6 OS=Homo sapiens OX=9606 GN=MPP6 PE=1 SV=2		1	1	3	1	540	61.1	6.18	972		1		1.41935e+06	8066526	5.66834e+06	6816074		8569878	1
P26232	Catenin alpha-2 OS=Homo sapiens OX=9606 GN=CTNNA2 PE=1 SV=5		1	1	4	1	953	105.2	5.71	1693		1			508203	10791	6938.13	11071.1	498483	1
P53004	Biliverdin reductase A OS=Homo sapiens OX=9606 GN=BLVRA PE=1 SV=2		3	1	5	1	296	33.4	6.44	1134		1			16595048	18246074	22148404	26371022	16345937	1
P46779	60S ribosomal protein L28 OS=Homo sapiens OX=9606 GN=RPL28 PE=1 SV=3		5	1	1	1	137	15.7	12.02	368		1		2.9127e+06	4.07411e+06	12045420	13877897	3810902		1
Q13243	Serine/arginine-rich splicing factor 5 OS=Homo sapiens OX=9606 GN=SRSF5 PE=1 SV=1		3	1	3	1	272	31.2	11.59	1002		1		1.72573e+06		9262162	8511499	12284574	15612793	1
Q9H254	Spectrin beta chain, non-erythrocytic 4 OS=Homo sapiens OX=9606 GN=SPTBN4 PE=1 SV=2		0	1	8	1	2564	288.8	6.01	2363		1			20909058	19388152	23037406	20815778	21910078	1
P36575	Arrestin-C OS=Homo sapiens OX=9606 GN=ARR3 PE=1 SV=2		2	1	2	1	388	42.8	5.77	601		1			17659108	20209086	13733775	10276800	9447543	1
P46108	Adapter molecule crk OS=Homo sapiens OX=9606 GN=CRK PE=1 SV=2		4	1	3	1	304	33.8	5.55	413		1		78597368	427689232	575647056	791597376	734686592		1
P20851-2	Isoform 2 of C4b-binding protein beta chain OS=Homo sapiens OX=9606 GN=C4BPB		32	6	37	1	251	28.3	5.14	21022		6			28901904	24228520	10857228	36677568		1
P22105-1	Isoform 3 of Tenascin-X OS=Homo sapiens OX=9606 GN=TNXB		1	3	5	3	4242	457.9	5.17	918		3			16371785	21229846		20513240	25939496	1
Q9Y3I0	tRNA-splicing ligase RtcB homolog OS=Homo sapiens OX=9606 GN=RTCB PE=1 SV=1		7	1	1	1	505	55.2	7.23	42		1			6.69277e+06	14572614		10040952	4.54938e+06	1
O75582	Ribosomal protein S6 kinase alpha-5 OS=Homo sapiens OX=9606 GN=RPS6KA5 PE=1 SV=1		2	1	1	1	802	89.8	7.11	295		1		504470592	4458048		11627939		9500149	1
Q9NRN7	L-aminoadipate-semialdehyde dehydrogenase-phosphopantetheinyl transferase OS=Homo sapiens OX=9606 GN=AASDHPPT PE=1 SV=2		2	1	4	1	309	35.8	6.8	1378		1		1.20943e+06	10736377	12869575	5303481			1
Q96J02	E3 ubiquitin-protein ligase Itchy homolog OS=Homo sapiens OX=9606 GN=ITCH PE=1 SV=2		1	1	1	1	903	102.7	6.3	308		1			12255916	12944888	10528021		13354813	1
Q99717	Mothers against decapentaplegic homolog 5 OS=Homo sapiens OX=9606 GN=SMAD5 PE=1 SV=1		5	1	1	1	465	52.2	7.71	151		1		51236436	10730150			11327934	42787464	1
Q9UPE1	SRSF protein kinase 3 OS=Homo sapiens OX=9606 GN=SRPK3 PE=1 SV=2		1	1	2	1	567	62	7.25	626		1		3.5888e+06	24518938		26410832	31752484		1
A0A087WSY4	Immunoglobulin heavy variable 4-30-2 OS=Homo sapiens OX=9606 GN=IGHV4-30-2 PE=3 SV=1		26	4	38	1	118	13	9.67	20759		4			12484437	16083365	12322263			1
A0A0C4DH31	Immunoglobulin heavy variable 1-18 OS=Homo sapiens OX=9606 GN=IGHV1-18 PE=3 SV=1		34	5	49	2	117	12.8	8.84	24741		5			7.81738e+06		7791961	11432986		1
A0A0B4J1Y8	Immunoglobulin lambda variable 9-49 OS=Homo sapiens OX=9606 GN=IGLV9-49 PE=1 SV=1		22	3	7	3	123	13	7.28	3138		3		2.57658e+06	17079304		21983848			1
A0A0B4J1U7	Immunoglobulin heavy variable 6-1 OS=Homo sapiens OX=9606 GN=IGHV6-1 PE=3 SV=1		7	1	4	1	121	13.5	9.2	2263		1		2.05671e+06	11918977				9791289	1
Q8IY21	Probable ATP-dependent RNA helicase DDX60 OS=Homo sapiens OX=9606 GN=DDX60 PE=1 SV=3		0	1	3	1	1712	197.7	7.59	989		1		6190455		5.48075e+06		6301917		1
Q5T5P2	Sickle tail protein homolog OS=Homo sapiens OX=9606 GN=KIAA1217 PE=1 SV=2		0	1	5	1	1943	214	7.06	1526		1			24739977	19918861	8808261			1
Q7Z417	Nuclear fragile X mental retardation-interacting protein 2 OS=Homo sapiens OX=9606 GN=NUFIP2 PE=1 SV=1		1	1	3	1	695	76.1	8.7	938		1		66332044	6.86445e+06		3324648			1
Q01968	Inositol polyphosphate 5-phosphatase OCRL OS=Homo sapiens OX=9606 GN=OCRL PE=1 SV=3		1	1	2	1	901	104.1	6.55	925		1				11562662	139843	6718573		1
A5A3E0	POTE ankyrin domain family member F OS=Homo sapiens OX=9606 GN=POTEF PE=1 SV=2		7	7	76	1	1075	121.4	6.2	39579		7			11518882		11602331			1
Q5T5C0	Syntaxin-binding protein 5 OS=Homo sapiens OX=9606 GN=STXBP5 PE=1 SV=1		1	1	14	1	1151	127.5	7.28	10555		1		25971944		32355618				1
Q6VUC0	Transcription factor AP-2-epsilon OS=Homo sapiens OX=9606 GN=TFAP2E PE=2 SV=1		2	1	2	1	442	46.2	8.37	1210		1				10086750			18192584	1
P98171	Rho GTPase-activating protein 4 OS=Homo sapiens OX=9606 GN=ARHGAP4 PE=1 SV=2		1	1	1	1	946	105	6.34	328		1			2.52698e+06	4314374				1
Q9P2E9	Ribosome-binding protein 1 OS=Homo sapiens OX=9606 GN=RRBP1 PE=1 SV=5		1	2	2	2	1410	152.4	8.6	653		2		31361133						1
Q9Y696	Chloride intracellular channel protein 4 OS=Homo sapiens OX=9606 GN=CLIC4 PE=1 SV=4		2	1	1	1	253	28.8	5.59	572		1					11807321			1
Q8NE86	Calcium uniporter protein, mitochondrial OS=Homo sapiens OX=9606 GN=MCU PE=1 SV=1		2	1	1	1	351	39.8	8.65	320		1		25311918						1
Q17RB8	LON peptidase N-terminal domain and RING finger protein 1 OS=Homo sapiens OX=9606 GN=LONRF1 PE=1 SV=2		1	1	1	1	773	86.7	7.2	476		1		3.21041e+06						1
O00299	Chloride intracellular channel protein 1 OS=Homo sapiens OX=9606 GN=CLIC1 PE=1 SV=4		3	1	2	1	241	26.9	5.17	963		1		88125376						1
P30711	Glutathione S-transferase theta-1 OS=Homo sapiens OX=9606 GN=GSTT1 PE=1 SV=4		5	1	1	1	240	27.3	7.49	257		1		25436498						1
P30520	Adenylosuccinate synthetase isozyme 2 OS=Homo sapiens OX=9606 GN=ADSS PE=1 SV=3		2	1	1	1	456	50.1	6.55	415		1		69652824						1
Q9HB07	UPF0160 protein MYG1, mitochondrial OS=Homo sapiens OX=9606 GN=C12orf10 PE=1 SV=2		3	1	1	1	376	42.4	6.67	282		1		1468355						1
Q66K74	Microtubule-associated protein 1S OS=Homo sapiens OX=9606 GN=MAP1S PE=1 SV=2		1	1	1	1	1059	112.1	7.3	407		1		61961612						1
P04432	Immunoglobulin kappa variable 1D-39 OS=Homo sapiens OX=9606 GN=IGKV1D-39 PE=3 SV=2		44	7	77	1	117	12.7	8.66	39328		7								1
P01601	Immunoglobulin kappa variable 1D-16 OS=Homo sapiens OX=9606 GN=IGKV1D-16 PE=3 SV=2		29	5	54	1	117	12.7	7.74	27562		5								1
P01624	Immunoglobulin kappa variable 3-15 OS=Homo sapiens OX=9606 GN=IGKV3-15 PE=1 SV=2		42	7	55	1	115	12.5	5.19	27075		7								1
A0A0J9YX35	Immunoglobulin heavy variable 3-64D OS=Homo sapiens OX=9606 GN=IGHV3-64D PE=3 SV=1		32	5	115	1	117	12.8	7.85	67031	12.33	4	1							1
A0A0C4DH42	Immunoglobulin heavy variable 3-66 OS=Homo sapiens OX=9606 GN=IGHV3-66 PE=3 SV=1		36	5	87	1	116	12.7	8.16	37601		5								1
A0A075B6K0	Immunoglobulin lambda variable 3-16 OS=Homo sapiens OX=9606 GN=IGLV3-16 PE=3 SV=2		25	3	27	1	115	12.5	4.65	13365		3								1
A0A075B6S2	Immunoglobulin kappa variable 2D-29 OS=Homo sapiens OX=9606 GN=IGKV2D-29 PE=3 SV=1		24	3	55	1	120	13.1	7.12	30362		3								1
A2NJV5	Immunoglobulin kappa variable 2-29 OS=Homo sapiens OX=9606 GN=IGKV2-29 PE=3 SV=2		24	3	55	1	120	13.1	7.28	30422		3								1
A0A075B6J9	Immunoglobulin lambda variable 2-18 OS=Homo sapiens OX=9606 GN=IGLV2-18 PE=3 SV=2		18	2	22	1	118	12.4	4.82	12165		2								1
A0A075B6Q5	Immunoglobulin heavy variable 3-64 OS=Homo sapiens OX=9606 GN=IGHV3-64 PE=3 SV=1		23	3	18	1	118	12.9	7.85	10983		3								1
P61224	Ras-related protein Rap-1b OS=Homo sapiens OX=9606 GN=RAP1B PE=1 SV=1		16	2	5	2	184	20.8	5.78	1898		2								1
Q8TF72	Protein Shroom3 OS=Homo sapiens OX=9606 GN=SHROOM3 PE=1 SV=2		0	2	16	2	1996	216.7	7.8	12370		2								1
Q12802	A-kinase anchor protein 13 OS=Homo sapiens OX=9606 GN=AKAP13 PE=1 SV=2		0	1	38	1	2813	307.4	5.24	23599		1								1
P60174-1	Isoform 2 of Triosephosphate isomerase OS=Homo sapiens OX=9606 GN=TPI1		12	2	2	2	249	26.7	6.9	1097		2								1
Q92496	Complement factor H-related protein 4 OS=Homo sapiens OX=9606 GN=CFHR4 PE=1 SV=3		5	2	3	2	578	65.3	4.94	984		2								1
Q68DL7	Uncharacterized protein C18orf63 OS=Homo sapiens OX=9606 GN=C18orf63 PE=2 SV=2		1	1	6	1	685	77.2	9.8	4744		1								1
Q8TAQ9	SUN domain-containing protein 3 OS=Homo sapiens OX=9606 GN=SUN3 PE=1 SV=4		2	1	7	1	357	40.5	7.83	2001		1								1
Q5SNT2	Transmembrane protein 201 OS=Homo sapiens OX=9606 GN=TMEM201 PE=1 SV=1		1	1	17	1	666	72.2	9.22	11638		1								1
O75556	Mammaglobin-B OS=Homo sapiens OX=9606 GN=SCGB2A1 PE=1 SV=1		8	1	1	1	95	10.9	5.78	347		1								1
A0A0A0MT36	Immunoglobulin kappa variable 6D-21 OS=Homo sapiens OX=9606 GN=IGKV6D-21 PE=3 SV=1		11	1	1	1	114	12.3	7.28		3.09		1							1
Q7Z2Y5	Nik-related protein kinase OS=Homo sapiens OX=9606 GN=NRK PE=1 SV=2		0	1	1	1	1582	178.4	6.33	464		1								1
A6NMB1	Sialic acid-binding Ig-like lectin 16 OS=Homo sapiens OX=9606 GN=SIGLEC16 PE=2 SV=3		1	1	58	1	481	53	9.03	37890		1								1
Q92845	Kinesin-associated protein 3 OS=Homo sapiens OX=9606 GN=KIFAP3 PE=1 SV=2		1	1	1	1	792	91.1	5.08	385		1								1
A0A0G2JS06	Immunoglobulin lambda variable 5-39 OS=Homo sapiens OX=9606 GN=IGLV5-39 PE=3 SV=1		7	1	1	1	123	13.4	8.63	474		1								1
Q96HR3	Mediator of RNA polymerase II transcription subunit 30 OS=Homo sapiens OX=9606 GN=MED30 PE=1 SV=1		5	1	1	1	178	20.3	8.27	244		1								1
O75832	26S proteasome non-ATPase regulatory subunit 10 OS=Homo sapiens OX=9606 GN=PSMD10 PE=1 SV=1		5	1	3	1	226	24.4	6.1	1549		1								1
Q8N5R6	Coiled-coil domain-containing protein 33 OS=Homo sapiens OX=9606 GN=CCDC33 PE=1 SV=3		1	1	1	1	958	107.1	6.77	644		1								1
O00151	PDZ and LIM domain protein 1 OS=Homo sapiens OX=9606 GN=PDLIM1 PE=1 SV=4		5	1	1	1	329	36	7.02	236		1								1
A0A0B4J1V2	Immunoglobulin heavy variable 2-26 OS=Homo sapiens OX=9606 GN=IGHV2-26 PE=3 SV=1		6	1	1	1	119	13.2	8.29	557		1								1
Q96I24	Far upstream element-binding protein 3 OS=Homo sapiens OX=9606 GN=FUBP3 PE=1 SV=2		8	1	1	1	572	61.6	8.38	35		1								1
Q86WD7	Serpin A9 OS=Homo sapiens OX=9606 GN=SERPINA9 PE=1 SV=3		1	1	3	1	417	46.5	9.57	1184		1								1
Q14376	UDP-glucose 4-epimerase OS=Homo sapiens OX=9606 GN=GALE PE=1 SV=2		2	1	1	1	348	38.3	6.73	409		1								1
Q9HCI7	E3 ubiquitin-protein ligase MSL2 OS=Homo sapiens OX=9606 GN=MSL2 PE=1 SV=2		2	1	1	1	577	62.5	7.8	566		1								1
P00709	Alpha-lactalbumin OS=Homo sapiens OX=9606 GN=LALBA PE=1 SV=1		6	1	1	1	142	16.2	5	297		1								1
O43674	NADH dehydrogenase [ubiquinone] 1 beta subcomplex subunit 5, mitochondrial OS=Homo sapiens OX=9606 GN=NDUFB5 PE=1 SV=1		4	1	1	1	189	21.7	9.63	330		1								1
Q9UJA3	DNA helicase MCM8 OS=Homo sapiens OX=9606 GN=MCM8 PE=1 SV=2		1	1	1	1	840	93.6	7.75	282		1								1
P22087	rRNA 2'-O-methyltransferase fibrillarin OS=Homo sapiens OX=9606 GN=FBL PE=1 SV=2		2	1	2	1	321	33.8	10.18	757		1								1
Q92887	Canalicular multispecific organic anion transporter 1 OS=Homo sapiens OX=9606 GN=ABCC2 PE=1 SV=3		1	1	4	1	1545	174.1	8.32	1922		1								1
P78362	SRSF protein kinase 2 OS=Homo sapiens OX=9606 GN=SRPK2 PE=1 SV=3		1	1	1	1	688	77.5	4.97	281		1								1
Q96CU9	FAD-dependent oxidoreductase domain-containing protein 1 OS=Homo sapiens OX=9606 GN=FOXRED1 PE=1 SV=2		1	1	1	1	486	53.8	7.78	283		1								1
P26599	Polypyrimidine tract-binding protein 1 OS=Homo sapiens OX=9606 GN=PTBP1 PE=1 SV=1		5	1	1	1	531	57.2	9.17	20		1								1
Q08426	Peroxisomal bifunctional enzyme OS=Homo sapiens OX=9606 GN=EHHADH PE=1 SV=3		4	1	1	1	723	79.4	9.14	2		1								1
O15303	Metabotropic glutamate receptor 6 OS=Homo sapiens OX=9606 GN=GRM6 PE=1 SV=2		1	1	1	1	877	95.4	8.02	584		1								1
Q13615	Myotubularin-related protein 3 OS=Homo sapiens OX=9606 GN=MTMR3 PE=1 SV=3		1	1	2	1	1198	133.5	5.8	727		1								1
Q9NTI5	Sister chromatid cohesion protein PDS5 homolog B OS=Homo sapiens OX=9606 GN=PDS5B PE=1 SV=1		0	1	1	1	1447	164.6	8.47	302		1								1
Q5TBA9	Protein furry homolog OS=Homo sapiens OX=9606 GN=FRY PE=1 SV=1		0	1	1	1	3013	338.7	5.99	319		1								1
Q969T7	7-methylguanosine phosphate-specific 5'-nucleotidase OS=Homo sapiens OX=9606 GN=NT5C3B PE=1 SV=4		3	1	18	1	300	34.4	6.38	4228		1								1
O60934	Nibrin OS=Homo sapiens OX=9606 GN=NBN PE=1 SV=1		1	1	1	1	754	84.9	6.9	346		1								1
Q15691	Microtubule-associated protein RP/EB family member 1 OS=Homo sapiens OX=9606 GN=MAPRE1 PE=1 SV=3		3	1	1	1	268	30	5.14	341		1								1
P36578	60S ribosomal protein L4 OS=Homo sapiens OX=9606 GN=RPL4 PE=1 SV=5		2	1	1	1	427	47.7	11.06	210		1								1
Q14533	Keratin, type II cuticular Hb1 OS=Homo sapiens OX=9606 GN=KRT81 PE=1 SV=3		1	1	1	1	505	54.9	5.47	218		1								1
Q15650	Activating signal cointegrator 1 OS=Homo sapiens OX=9606 GN=TRIP4 PE=1 SV=4		2	1	3	1	581	66.1	7.85	802		1								1
Q9BXK5	Bcl-2-like protein 13 OS=Homo sapiens OX=9606 GN=BCL2L13 PE=1 SV=1		2	1	1	1	485	52.7	4.44	248		1								1
A0AVT1	Ubiquitin-like modifier-activating enzyme 6 OS=Homo sapiens OX=9606 GN=UBA6 PE=1 SV=1		1	1	3	1	1052	117.9	6.14	644		1								1
Q9H0E2	Toll-interacting protein OS=Homo sapiens OX=9606 GN=TOLLIP PE=1 SV=1		3	1	1	1	274	30.3	5.97	334		1								1
Q9UNF1	Melanoma-associated antigen D2 OS=Homo sapiens OX=9606 GN=MAGED2 PE=1 SV=2		1	1	3	1	606	64.9	9.32	866		1								1
Q9HC36	rRNA methyltransferase 3, mitochondrial OS=Homo sapiens OX=9606 GN=MRM3 PE=1 SV=2		1	1	2	1	420	47	8.73	523		1								1
Q8IZV5	Retinol dehydrogenase 10 OS=Homo sapiens OX=9606 GN=RDH10 PE=1 SV=1		3	1	1	1	341	38.1	7.4	242		1								1
Q15008	26S proteasome non-ATPase regulatory subunit 6 OS=Homo sapiens OX=9606 GN=PSMD6 PE=1 SV=1		3	1	1	1	389	45.5	5.62	432		1								1
Q6PKG0	La-related protein 1 OS=Homo sapiens OX=9606 GN=LARP1 PE=1 SV=2		1	1	1	1	1096	123.4	8.82	166		1								1
O14775	Guanine nucleotide-binding protein subunit beta-5 OS=Homo sapiens OX=9606 GN=GNB5 PE=1 SV=2		3	1	1	1	395	43.5	6.46	194		1								1
O94875	Sorbin and SH3 domain-containing protein 2 OS=Homo sapiens OX=9606 GN=SORBS2 PE=1 SV=3		4	1	1	1	1100	124	8.31	38		1								1
P31937	3-hydroxyisobutyrate dehydrogenase, mitochondrial OS=Homo sapiens OX=9606 GN=HIBADH PE=1 SV=2		5	1	1	1	336	35.3	8.13	176		1								1
P49754	Vacuolar protein sorting-associated protein 41 homolog OS=Homo sapiens OX=9606 GN=VPS41 PE=1 SV=3		1	1	1	1	854	98.5	5.85	263		1								1
P23246	Splicing factor, proline- and glutamine-rich OS=Homo sapiens OX=9606 GN=SFPQ PE=1 SV=2		4	1	5	1	707	76.1	9.44	204		1								1
Q01432	AMP deaminase 3 OS=Homo sapiens OX=9606 GN=AMPD3 PE=1 SV=1		1	1	1	1	767	88.8	6.98	214		1								1
Q04637	Eukaryotic translation initiation factor 4 gamma 1 OS=Homo sapiens OX=9606 GN=EIF4G1 PE=1 SV=4		1	1	1	1	1599	175.4	5.33	184		1								1
Q96A65	Exocyst complex component 4 OS=Homo sapiens OX=9606 GN=EXOC4 PE=1 SV=1		1	1	1	1	974	110.4	6.49	260		1								1
P00973	2'-5'-oligoadenylate synthase 1 OS=Homo sapiens OX=9606 GN=OAS1 PE=1 SV=4		3	1	1	1	400	46	8.22	175		1								1

## Sheet: MARS14
Accession	Description	Concentrations [ug/ml]	Coverage [%]	# Peptides	# PSMs	# Unique Peptides	# AAs	MW [kDa]	calc. pI	Score MSPepSearch: MSPepSearch	Score Sequest HT: Sequest HT	# Peptides (by Search Engine): MSPepSearch	# Peptides (by Search Engine): Sequest HT	Abundance: F19: Sample	Abundance: F20: Sample	Abundance: F21: Sample	Abundance: F22: Sample	Abundance: F23: Sample	Abundance: F24: Sample	# Protein Groups
P02768	Serum albumin OS=Homo sapiens OX=9606 GN=ALB PE=1 SV=2	42000	65	42	309	42	609	69.3	6.28	155071		42		1230440566	6.60291e+09	1.03695e+09	1.13763e+09	2.1431e+09	2.3253e+09	1
P04217	Alpha-1B-glycoprotein OS=Homo sapiens OX=9606 GN=A1BG PE=1 SV=4	22000	48	27	1175	27	495	54.2	5.86	675092	6.6	26	2	4.93637e+10	77496748364	3.45094e+10	5.47956e+10	70312682459	5.73434e+10	1
P55056	Apolipoprotein C-IV OS=Homo sapiens OX=9606 GN=APOC4 PE=1 SV=1	4600	23	3	6	3	127	14.5	8.92	4427		3		8.18525e+06	9361155	12500124	12812610	14590037		1
P02671	Fibrinogen alpha chain OS=Homo sapiens OX=9606 GN=FGA PE=1 SV=2	3800	51	55	805	55	866	94.9	6.01	417017	15.46	55	2	5.71585e+09	1.63535e+10	1.02473e+10	1.43582e+10	1.63714e+10	1.67934e+10	1
P01009	Alpha-1-antitrypsin OS=Homo sapiens OX=9606 GN=SERPINA1 PE=1 SV=3	3000	22	9	31	9	418	46.7	5.59	13487		9		1.2285e+07	7.56484e+07	1.76078e+07	1.04432e+08	68694489	5.59492e+07	1
P02787	Serotransferrin OS=Homo sapiens OX=9606 GN=TF PE=1 SV=3	2300	41	27	130	26	698	77	7.12	63129		27		1.12033e+08	256511124	3.71263e+08	566006079	1552909745	1658759768	1
P01024	Complement C3 OS=Homo sapiens OX=9606 GN=C3 PE=1 SV=2	1730	51	86	946	86	1663	187	6.4	501780	6.5	86	1	2.33553e+09	11373348095	6529184061	1.09625e+10	12073203957	7.85292e+09	1
P01023	Alpha-2-macroglobulin OS=Homo sapiens OX=9606 GN=A2M PE=1 SV=3	1609	46	56	698	47	1474	163.2	6.46	346494		56		3.11417e+09	6006169931	4.10764e+09	5.47252e+09	5455157066	6.49474e+09	1
P02647	Apolipoprotein A-I OS=Homo sapiens OX=9606 GN=APOA1 PE=1 SV=1	1400	32	8	44	8	267	30.8	5.76	21857		8		8.26483e+07	112551077	89265132	156890615	192587487	212720740	1
P00738	Haptoglobin OS=Homo sapiens OX=9606 GN=HP PE=1 SV=1	1100	52	19	99	18	406	45.2	6.58	45734		19		1.68522e+08	141431531	646549814	9.52783e+08	382368479	5.54628e+08	1
P05154	Plasma serine protease inhibitor OS=Homo sapiens OX=9606 GN=SERPINA5 PE=1 SV=3	1100	31	14	139	14	406	45.6	9.26	86018		14		4.63544e+08	1459721955	828626845	1132282602	1526016627	897567727	1
P01042	Kininogen-1 OS=Homo sapiens OX=9606 GN=KNG1 PE=1 SV=2	1085	45	36	782	3	644	71.9	6.81	454718	11.8	35	2	5.71729e+08	2978372028	2.86476e+08	693264364	901949410	870931249	1
P01042-2	Isoform LMW of Kininogen-1 OS=Homo sapiens OX=9606 GN=KNG1	1085	67	38	808	5	427	47.9	6.65	472019	11.62	37	2	1380651976	4.56861e+09	2318395637	3.46587e+09	4.87422e+09	4331655701	1
P02652	Apolipoprotein A-II OS=Homo sapiens OX=9606 GN=APOA2 PE=1 SV=1	780	41	5	92	5	100	11.2	6.62	46173		5		5.63631e+08	2168235214	657645210	1004001754	720068671	641155572	1
P02766	Transthyretin OS=Homo sapiens OX=9606 GN=TTR PE=1 SV=1	770	65	8	77	8	147	15.9	5.76	35334		8		123069120	1096480352	332416034	751702614	7.39328e+08	534343438	1
P02790	Hemopexin OS=Homo sapiens OX=9606 GN=HPX PE=1 SV=2	750	82	91	4586	91	462	51.6	7.02	2436011	92.64	89	9	1.80298e+11	3.42272e+11	2.07911e+11	3.19218e+11	390626100417	3.3113e+11	1
P04114	Apolipoprotein B-100 OS=Homo sapiens OX=9606 GN=APOB PE=1 SV=2	720	55	267	4084	267	4563	515.3	7.05	2222622	79.01	261	13	2.81954e+10	6.40069e+10	1.00967e+11	1.50741e+11	9.04492e+10	9.21407e+10	1
P02675	Fibrinogen beta chain OS=Homo sapiens OX=9606 GN=FGB PE=1 SV=2	706	60	35	502	35	491	55.9	8.27	269539		35		4.99128e+09	12131070169	14053167255	13599663726	16429273053	1.57362e+10	1
P02679	Fibrinogen gamma chain OS=Homo sapiens OX=9606 GN=FGG PE=1 SV=3	670	52	35	571	34	453	51.5	5.62	314436		35		5.02494e+09	1.2109e+10	7709707392	11443708615	1.36488e+10	1.31553e+10	1
P06396	Gelsolin OS=Homo sapiens OX=9606 GN=GSN PE=1 SV=1	651	46	45	775	45	782	85.6	6.28	424568	26.83	44	3	6.62827e+09	1.54605e+10	1.82149e+10	2.65842e+10	3.01569e+10	2.44785e+10	1
P02765	Alpha-2-HS-glycoprotein OS=Homo sapiens OX=9606 GN=AHSG PE=1 SV=2	630	63	36	1088	36	367	39.3	5.72	579143	47.56	36	3	4.56834e+10	1.19465e+11	5.42629e+10	8.40958e+10	80317300597	7.94111e+10	1
P02763	Alpha-1-acid glycoprotein 1 OS=Homo sapiens OX=9606 GN=ORM1 PE=1 SV=1	610	12	2	4	2	201	23.5	5.02	636		2		13572596	89677864		17273304		21891376	1
P02788	Lactotransferrin OS=Homo sapiens OX=9606 GN=LTF PE=1 SV=6	360	3	2	4	1	710	78.1	8.12	1471		2			14654520					1
P06727	Apolipoprotein A-IV OS=Homo sapiens OX=9606 GN=APOA4 PE=1 SV=3	340	81	54	1368	54	396	45.4	5.38	739936	54.2	51	8	57927727761	1.30358e+11	4.25927e+10	5.9548e+10	6.71681e+10	5.53699e+10	1
P00450	Ceruloplasmin OS=Homo sapiens OX=9606 GN=CP PE=1 SV=1	320	74	95	1985	95	1065	122.1	5.72	1020195	147.14	90	18	7.3818e+10	1.58402e+11	6.91278e+10	113836513604	1.1224e+11	1.02061e+11	1
P01008	Antithrombin-III OS=Homo sapiens OX=9606 GN=SERPINC1 PE=1 SV=1	320	67	55	1510	55	464	52.6	6.71	839476	15.92	55	3	4.62919e+10	1.14543e+11	5.10755e+10	7.63104e+10	1.04349e+11	9.68148e+10	1
P43652	Afamin OS=Homo sapiens OX=9606 GN=AFM PE=1 SV=1	320	63	41	831	41	599	69	5.9	486052	19.04	39	4	1.55089e+10	33127372810	1.73697e+10	25069860159	3.74343e+10	3.41572e+10	1
P01871	Immunoglobulin heavy constant mu OS=Homo sapiens OX=9606 GN=IGHM PE=1 SV=4	320	21	9	28	9	453	49.4	6.77	13098		9		22630826		1.65712e+08	233520427	62964807	8.89048e+07	1
P01861	Immunoglobulin heavy constant gamma 4 OS=Homo sapiens OX=9606 GN=IGHG4 PE=1 SV=1	320	12	4	14	1	327	35.9	7.36	6225		4			11975204	10957684	6599221	9226728	16058234	1
P05155	Plasma protease C1 inhibitor OS=Homo sapiens OX=9606 GN=SERPING1 PE=1 SV=2	280	38	23	499	23	500	55.1	6.55	277942	3.61	23	1	1.0231e+10	20662499339	9.31186e+09	1.27437e+10	1.28798e+10	1.25987e+10	1
P02655	Apolipoprotein C-II OS=Homo sapiens OX=9606 GN=APOC2 PE=1 SV=1	240	29	3	18	3	101	11.3	4.72	7454		3		42395825	54237482	32777364	91038424	450183416	1.87842e+07	1
P02749	Beta-2-glycoprotein 1 OS=Homo sapiens OX=9606 GN=APOH PE=1 SV=3	220	54	24	773	24	345	38.3	7.97	423772	5.63	24	2	28799881148	73220445725	3.3959e+10	46691156515	5.92621e+10	4.78852e+10	1
P0C0L4	Complement C4-A OS=Homo sapiens OX=9606 GN=C4A PE=1 SV=2	170	65	141	3601	6	1744	192.7	7.08	1971365	228.64	138	22	3.15003e+09	8.39757e+09	3.86609e+09	4909575598	5538965281	4.82384e+09	1
P02656	Apolipoprotein C-III OS=Homo sapiens OX=9606 GN=APOC3 PE=1 SV=1	170	34	3	27	3	99	10.8	5.41	16706		3		64524320	153773455	67682690	112071009	578018684	72002988	1
P04004	Vitronectin OS=Homo sapiens OX=9606 GN=VTN PE=1 SV=1	153.55	43	27	732	27	478	54.3	5.8	419955	19.59	26	2	1.886e+10	4.47255e+10	28592127343	36421660013	4.99525e+10	3.1512e+10	1
P01031	Complement C5 OS=Homo sapiens OX=9606 GN=C5 PE=1 SV=4	150	51	80	1271	80	1676	188.2	6.52	689797	70.39	76	9	1.55184e+10	3.6762e+10	2.06296e+10	2.97583e+10	38649020920	3.59441e+10	1
P00747	Plasminogen OS=Homo sapiens OX=9606 GN=PLG PE=1 SV=2	148	71	61	1455	57	810	90.5	7.24	790834	51.73	61	9	3.1679e+10	86663822022	34307218871	52684102071	58114775008	5.16361e+10	1
P04196	Histidine-rich glycoprotein OS=Homo sapiens OX=9606 GN=HRG PE=1 SV=1	138.9	48	25	564	25	525	59.5	7.5	296213	6.26	25	2	9.531e+09	1.59463e+10	6.17749e+09	1.01328e+10	1.03397e+10	9.06091e+09	1
P10909	Clusterin OS=Homo sapiens OX=9606 GN=CLU PE=1 SV=1	113.099	42	21	402	21	449	52.5	6.27	230788	2.72	21	1	8.4773e+09	2.11418e+10	9.84765e+09	1.4446e+10	13345331173	1.02095e+10	1
P02751	Fibronectin OS=Homo sapiens OX=9606 GN=FN1 PE=1 SV=4	110	45	96	1028	96	2386	262.5	5.71	540043	0	96	1	9.26097e+09	2.76402e+10	8.76225e+09	2.04611e+10	9.55861e+09	6.69735e+09	1
P01011	Alpha-1-antichymotrypsin OS=Homo sapiens OX=9606 GN=SERPINA3 PE=1 SV=2	110	57	46	1419	43	423	47.6	5.52	787283	34.56	46	3	4.89314e+10	95857049390	4.9626e+10	6.45347e+10	9.41745e+10	85135503295	1
P0C0L5	Complement C4-B OS=Homo sapiens OX=9606 GN=C4B PE=1 SV=2	104	64	140	3582	5	1744	192.6	7.27	1958819	228.7	137	22	2674959812	5485791100	2321423990	3020928399	3124274946	2841060259	1
P25311	Zinc-alpha-2-glycoprotein OS=Homo sapiens OX=9606 GN=AZGP1 PE=1 SV=2	91.521	66	28	525	28	298	34.2	6.05	283893		28		7.26134e+09	1.75177e+10	13547963044	1.87752e+10	24742926702	2.25242e+10	1
P05546	Heparin cofactor 2 OS=Homo sapiens OX=9606 GN=SERPIND1 PE=1 SV=3	90	44	20	454	19	499	57	6.9	256692		20		7.57155e+09	21961760632	8.41495e+09	1.29262e+10	1.41165e+10	12795069398	1
P05090	Apolipoprotein D OS=Homo sapiens OX=9606 GN=APOD PE=1 SV=1	82	7	2	4	2	189	21.3	5.15	1928		2		92979432	206368624	93893302	94204096	101732978	123718142	1
P08697	Alpha-2-antiplasmin OS=Homo sapiens OX=9606 GN=SERPINF2 PE=1 SV=3	80	40	24	446	24	491	54.5	6.29	248861		24		9.32099e+09	1.69371e+10	7.41703e+09	1.06068e+10	1.42846e+10	1.1509e+10	1
P02654	Apolipoprotein C-I OS=Homo sapiens OX=9606 GN=APOC1 PE=1 SV=1	77	36	4	30	4	83	9.3	8.47	14233		4		123636064	113165456	57006998	111200326	243474464	115857154	1
P02774	Vitamin D-binding protein OS=Homo sapiens OX=9606 GN=GC PE=1 SV=2	62.36	79	56	1651	56	474	52.9	5.45	885278	43.9	56	6	7.44919e+10	1.58802e+11	5.08746e+10	7.95269e+10	9.56174e+10	8.4867e+10	1
P05452	Tetranectin OS=Homo sapiens OX=9606 GN=CLEC3B PE=1 SV=3	58	40	7	137	7	202	22.5	5.67	67675		7		2062638575	2890082995	1739555690	2677577733	2.70362e+09	2.4196e+09	1
P08603	Complement factor H OS=Homo sapiens OX=9606 GN=CFH PE=1 SV=4	57	58	88	2536	76	1231	139	6.61	1323989	27.22	88	5	2.99694e+10	9.09186e+10	5.06117e+10	7.30866e+10	7.56593e+10	6.59637e+10	1
Q03591	Complement factor H-related protein 1 OS=Homo sapiens OX=9606 GN=CFHR1 PE=1 SV=2	57	48	19	313	4	330	37.6	7.39	163134		19		535241322	1515260256	412368408	563770272	1431311536	1341637856	1
P36980	Complement factor H-related protein 2 OS=Homo sapiens OX=9606 GN=CFHR2 PE=1 SV=1	57	40	10	158	4	270	30.6	6.38	82473		10		363591384	995874416	404735520	540086704	1368904800	1259843008	1
P02760	Protein AMBP OS=Homo sapiens OX=9606 GN=AMBP PE=1 SV=1	48	42	17	265	17	352	39	6.25	156807	6.75	16	2	1.41244e+10	28288301005	1.70689e+10	21412701611	27556869783	25459743838	1
P01019	Angiotensinogen OS=Homo sapiens OX=9606 GN=AGT PE=1 SV=1	47.6	33	19	262	19	485	53.1	6.32	147279		19		3090580719	6.77239e+09	3.60337e+09	5.52757e+09	4.93924e+09	5.34813e+09	1
P00748	Coagulation factor XII OS=Homo sapiens OX=9606 GN=F12 PE=1 SV=3	47	46	21	340	20	615	67.7	7.74	173358	22.34	18	4	3517217885	1.02132e+10	4.88293e+09	7005738376	8.3691e+09	7070793083	1
P22352	Glutathione peroxidase 3 OS=Homo sapiens OX=9606 GN=GPX3 PE=1 SV=2	43.8	32	8	85	8	226	25.5	8.13	46668		8		453018690	1129170669	7.40158e+08	1129787933	1.20627e+09	933623158	1
Q14624	Inter-alpha-trypsin inhibitor heavy chain H4 OS=Homo sapiens OX=9606 GN=ITIH4 PE=1 SV=4	42	55	65	1274	3	930	103.3	6.98	691140	44.61	64	6	1306193846	4025064378	2630051184	4029967579	3114608955	3083946126	1
Q14624-2	Isoform 2 of Inter-alpha-trypsin inhibitor heavy chain H4 OS=Homo sapiens OX=9606 GN=ITIH4	42	54	63	1187	1	914	101.2	6.65	644874	56.34	61	7	17972854	36524376					1
P69905	Hemoglobin subunit alpha OS=Homo sapiens OX=9606 GN=HBA1 PE=1 SV=2	41	64	7	30	7	142	15.2	8.68	13650		7		2.61898e+07	9380288	1.43941e+08	158604092	125635339	139551132	1
P23142	Fibulin-1 OS=Homo sapiens OX=9606 GN=FBLN1 PE=1 SV=4	36	40	24	209	9	703	77.2	5.22	111601		24		404129602	9.91266e+08	4.2864e+08	6.27914e+08	709733397	7.66659e+08	1
P23142-4	Isoform C of Fibulin-1 OS=Homo sapiens OX=9606 GN=FBLN1	36	34	22	198	7	683	74.4	5.24	99401		22		2.15455e+08	694990256	263425775	460396808	3.42934e+08	4.08078e+08	1
P06681	Complement C2 OS=Homo sapiens OX=9606 GN=C2 PE=1 SV=2	35	34	27	341	26	752	83.2	7.42	179990	29.16	26	3	2.5749e+09	7.2139e+09	2.87902e+09	4.89686e+09	5.34891e+09	4.64401e+09	1
P02649	Apolipoprotein E OS=Homo sapiens OX=9606 GN=APOE PE=1 SV=1	34	74	24	265	24	317	36.1	5.73	147162		24		3.28293e+09	7.23625e+09	3950910025	3.51444e+09	4.59519e+09	3.5816e+09	1
P68871	Hemoglobin subunit beta OS=Homo sapiens OX=9606 GN=HBB PE=1 SV=2	30	56	8	42	8	147	16	7.28	21349		8		52003619	5.32838e+07	1.89944e+08	212192158	162698271	191805707	1
P35542	Serum amyloid A-4 protein OS=Homo sapiens OX=9606 GN=SAA4 PE=1 SV=2	30	7	1	4	1	130	14.7	9.07	1522		1		6726673	16008561	7523460	13533812	11516597	19910028	1
P00746	Complement factor D OS=Homo sapiens OX=9606 GN=CFD PE=1 SV=5	28	50	14	121	14	253	27	7.71	59061		14		1013560810	1564244330	865144253	1.16891e+09	1.36212e+09	1037134299	1
P00488	Coagulation factor XIII A chain OS=Homo sapiens OX=9606 GN=F13A1 PE=1 SV=4	28	24	17	116	17	732	83.2	6.09	67260		17		746853495	1347846406	984652630	892080527	8.23931e+08	938486507	1
P05160	Coagulation factor XIII B chain OS=Homo sapiens OX=9606 GN=F13B PE=1 SV=3	28	34	18	145	18	661	75.5	6.39	67718	69.26	13	5	7.255e+08	1774319308	795577219	1543718710	1833086649	1756256967	1
P04264	Keratin, type II cytoskeletal 1 OS=Homo sapiens OX=9606 GN=KRT1 PE=1 SV=6	28	26	18	46	15	644	66	8.12	24716		18		232908937	55090585	16836895	104871930	126909977	270859698	1
P35908	Keratin, type II cytoskeletal 2 epidermal OS=Homo sapiens OX=9606 GN=KRT2 PE=1 SV=2	28	21	14	31	8	639	65.4	8	16363		14		9.66142e+07	7239432	5.49685e+07	6.42513e+06	25788134	121516662	1
P00734	Prothrombin OS=Homo sapiens OX=9606 GN=F2 PE=1 SV=2	27	60	44	1034	43	622	70	5.9	558884	49.02	43	6	4.18865e+10	7.19374e+10	29220672531	44896727092	5.38602e+10	45946370145	1
P07225	Vitamin K-dependent protein S OS=Homo sapiens OX=9606 GN=PROS1 PE=1 SV=1	26	30	20	237	20	676	75.1	5.67	130506	16.66	18	2	1941444025	4408297628	2434569360	3186604888	3822374150	3531534786	1
P29622	Kallistatin OS=Homo sapiens OX=9606 GN=SERPINA4 PE=1 SV=3	25.6	50	19	369	19	427	48.5	7.75	202379		19		4.09334e+09	9551899877	4144518225	6144866787	7361368005	6370721999	1
P19827	Inter-alpha-trypsin inhibitor heavy chain H1 OS=Homo sapiens OX=9606 GN=ITIH1 PE=1 SV=3	24	43	40	933	40	911	101.3	6.79	500761	48.2	37	8	2.08623e+10	4.40918e+10	2.62045e+10	33423051378	3.42722e+10	2.8667e+10	1
P01344	Insulin-like growth factor II OS=Homo sapiens OX=9606 GN=IGF2 PE=1 SV=1	24	17	3	41	3	180	20.1	9.32	16490		3		124829861	365910936	233572021	297773782	336654313	330031814	1
P19823	Inter-alpha-trypsin inhibitor heavy chain H2 OS=Homo sapiens OX=9606 GN=ITIH2 PE=1 SV=2	21	42	54	1200	54	946	106.4	6.86	642403	50.51	54	6	3.34277e+10	7.36973e+10	3.80976e+10	5.85529e+10	6.0655e+10	5.20163e+10	1
P18428	Lipopolysaccharide-binding protein OS=Homo sapiens OX=9606 GN=LBP PE=1 SV=3	17	15	8	66	8	481	53.4	6.7	34909		8		362075310	4.32354e+08	2.44514e+08	2.97796e+08	4.59774e+08	269408760	1
Q15848	Adiponectin OS=Homo sapiens OX=9606 GN=ADIPOQ PE=1 SV=1	15.92	12	2	22	2	244	26.4	5.74	11622		2		119188394	277210192	58679078	127828672	136814266	138945832	1
P05543	Thyroxine-binding globulin OS=Homo sapiens OX=9606 GN=SERPINA7 PE=1 SV=2	15	38	17	255	16	415	46.3	6.3	130105	14.83	16	2	1.33393e+09	2.85598e+09	1.50509e+09	2.44811e+09	3245074753	2824720998	1
P35527	Keratin, type I cytoskeletal 9 OS=Homo sapiens OX=9606 GN=KRT9 PE=1 SV=3	15	16	8	24	7	623	62	5.24	13838		8		1.09707e+08	6.10821e+07		19713344	29837664	5.37361e+07	1
P12259	Coagulation factor V OS=Homo sapiens OX=9606 GN=F5 PE=1 SV=4	14	18	38	181	37	2224	251.5	6.05	88018	3.33	37	1	5.44149e+08	997197694	4.5426e+08	6.63468e+08	756341174	582275100	1
Q96PD5	N-acetylmuramoyl-L-alanine amidase OS=Homo sapiens OX=9606 GN=PGLYRP2 PE=1 SV=1	14	47	18	390	18	576	62.2	7.55	216416	2.33	18	1	6261846294	12951546915	5923866938	9.61663e+09	1.1276e+10	10032729016	1
P02748	Complement component C9 OS=Homo sapiens OX=9606 GN=C9 PE=1 SV=2	13.93	42	30	532	30	559	63.1	5.59	288205	4.77	30	2	8.57434e+09	20643920962	11234540121	1.57074e+10	21607897210	17148072055	1
P41222	Prostaglandin-H2 D-isomerase OS=Homo sapiens OX=9606 GN=PTGDS PE=1 SV=1	12	29	4	24	4	190	21	7.8	12427		4		144306079	2.25769e+08	99316091	195852914	160752041	173853765	1
P04003	C4b-binding protein alpha chain OS=Homo sapiens OX=9606 GN=C4BPA PE=1 SV=2	11	28	14	91	14	597	67	7.3	45382		14		1.40951e+08	234922689	354611346	542552555	479873425	477981450	1
Q07954	Prolow-density lipoprotein receptor-related protein 1 OS=Homo sapiens OX=9606 GN=LRP1 PE=1 SV=2	10.8	3	12	19	12	4544	504.3	5.39	7926		12		3.12279e+07	4.93098e+07	4.72424e+07	5.20129e+07	3.89959e+07	20170343	1
P20742	Pregnancy zone protein OS=Homo sapiens OX=9606 GN=PZP PE=1 SV=4	10	21	27	149	18	1482	163.8	6.38	77352		27		3.23084e+08	603357910	1.15256e+08	8.36154e+07	175186108	2.61432e+08	1
P02741	C-reactive protein OS=Homo sapiens OX=9606 GN=CRP PE=1 SV=1	8.9	24	6	31	6	224	25	5.63	16561		6		154368363	340975316	2662639	6.49401e+07	312237896	194806922	1
P04275	von Willebrand factor OS=Homo sapiens OX=9606 GN=VWF PE=1 SV=4	8.7	27	59	325	59	2813	309.1	5.48	153857	25.85	56	3	7.24787e+08	4.72701e+09	1.20534e+09	2.14095e+09	978025327	5.65114e+08	1
P02743	Serum amyloid P-component OS=Homo sapiens OX=9606 GN=APCS PE=1 SV=2	8.7	54	16	318	16	223	25.4	6.54	181925	2.6	16	1	5501552316	14626869064	6311559045	9294240956	11236975978	7511728954	1
P53634	Dipeptidyl peptidase 1 OS=Homo sapiens OX=9606 GN=CTSC PE=1 SV=2	7.8	2	1	1	1	463	51.8	6.99	540		1								1
P27169	Serum paraoxonase/arylesterase 1 OS=Homo sapiens OX=9606 GN=PON1 PE=1 SV=3	7.7	26	9	192	9	355	39.7	5.22	115650		9		1.90102e+09	4.22539e+09	2689980114	4.36684e+09	3.91033e+09	3.21497e+09	1
P05019	Insulin-like growth factor I OS=Homo sapiens OX=9606 GN=IGF1 PE=1 SV=1	7.6	7	1	4	1	195	21.8	9.72		15.66		1	7.1817e+06	40631888	58753024	74820960	104723656	78085256	1
P61769	Beta-2-microglobulin OS=Homo sapiens OX=9606 GN=B2M PE=1 SV=1	7.5	24	6	60	6	119	13.7	6.52	33929		6		458913808	1341461967	687661891	9.8842e+08	956972482	1022373430	1
P36955	Pigment epithelium-derived factor OS=Homo sapiens OX=9606 GN=SERPINF1 PE=1 SV=4	7.36	47	19	308	19	418	46.3	6.38	169279		19		2.72571e+09	7.81851e+09	4.97132e+09	7.44417e+09	9.04088e+09	6.99281e+09	1
P02775	Platelet basic protein OS=Homo sapiens OX=9606 GN=PPBP PE=1 SV=3	7	27	3	18	3	128	13.9	8.79	6306		3		33596712	45206659	93787400	53144992	43489227	136204124	1
P22891	Vitamin K-dependent protein Z OS=Homo sapiens OX=9606 GN=PROZ PE=1 SV=2	6.3	24	9	63	9	400	44.7	5.97	34655	29.47	7	2	232579881	610210860	264485234	407443422	552596096	494420904	1
P17936	Insulin-like growth factor-binding protein 3 OS=Homo sapiens OX=9606 GN=IGFBP3 PE=1 SV=2	5.7	40	8	95	8	291	31.7	8.69	43609	19.38	7	2	315518652	677538688	5.22839e+08	630483185	1060988676	768800938	1
O43866	CD5 antigen-like OS=Homo sapiens OX=9606 GN=CD5L PE=1 SV=1	5.6	32	8	43	8	347	38.1	5.47	22165		8		128177834	179730590	282833341	3.45625e+08	323090401	269935585	1
P01591	Immunoglobulin J chain OS=Homo sapiens OX=9606 GN=JCHAIN PE=1 SV=4	5.6	18	3	5	3	159	18.1	5.24	1712		3		3.30609e+06	214025424	152567660	192924381	267046672	271832320	1
P09871	Complement C1s subcomponent OS=Homo sapiens OX=9606 GN=C1S PE=1 SV=1	5.2	45	28	363	26	688	76.6	4.96	206426		28		5.38505e+09	12739421743	7405946476	8.5693e+09	8801587286	8.96536e+09	1
P07998	Ribonuclease pancreatic OS=Homo sapiens OX=9606 GN=RNASE1 PE=1 SV=4	4.7	4	1	6	1	156	17.6	8.79	3896		1		3.80867e+06	19247696	19126324	34117068	63819540	41419400	1
P00736	Complement C1r subcomponent OS=Homo sapiens OX=9606 GN=C1R PE=1 SV=2	4.3	49	31	510	29	705	80.1	6.21	259584		31		2.88646e+09	9111539057	4.2436e+09	5667073028	5.96539e+09	5.4911e+09	1
P51884	Lumican OS=Homo sapiens OX=9606 GN=LUM PE=1 SV=2	4	35	14	236	14	338	38.4	6.61	122337		14		3.6488e+09	8777927071	4933407005	6050424909	6.07617e+09	5.27035e+09	1
P13671	Complement component C6 OS=Homo sapiens OX=9606 GN=C6 PE=1 SV=3	3.7	44	38	498	38	934	104.7	6.76	266437	31.45	35	4	3378038205	7.46901e+09	4372032549	6.53182e+09	8.17961e+09	6866100360	1
P59665	Neutrophil defensin 1 OS=Homo sapiens OX=9606 GN=DEFA1 PE=1 SV=1	3.6	20	3	18	3	94	10.2	6.99	9368		3		38449251	83403589	56338870	5.99062e+07	211208250	184618108	1
P22692	Insulin-like growth factor-binding protein 4 OS=Homo sapiens OX=9606 GN=IGFBP4 PE=1 SV=2	3.2	34	7	41	7	258	27.9	7.15	22441	3.07	7	1	89101138	221934832	1.16216e+08	192329706	313580730	256871546	1
P07358	Complement component C8 beta chain OS=Homo sapiens OX=9606 GN=C8B PE=1 SV=3	2.8	39	24	324	24	591	67	8.13	174116	7.57	24	1	2.13268e+09	5.84997e+09	2.981e+09	4.54819e+09	5473342715	4.03729e+09	1
O00187	Mannan-binding lectin serine protease 2 OS=Homo sapiens OX=9606 GN=MASP2 PE=1 SV=4	2.8	10	6	48	5	686	75.7	5.63	27685		6		58164406	255026008	70742782	173520696	173393828	130117684	1
P02750	Leucine-rich alpha-2-glycoprotein OS=Homo sapiens OX=9606 GN=LRG1 PE=1 SV=2	2.7	45	18	302	18	347	38.2	6.95	172777		18		9.75992e+09	17646733813	5.13171e+09	7845723817	10894257515	1.0863e+10	1
P10643	Complement component C7 OS=Homo sapiens OX=9606 GN=C7 PE=1 SV=2	2.6	56	41	526	40	843	93.5	6.48	285491	6.56	40	3	3.27811e+09	7.24242e+09	6257444344	9.03066e+09	9.48705e+09	8.16373e+09	1
P03952	Plasma kallikrein OS=Homo sapiens OX=9606 GN=KLKB1 PE=1 SV=1	2.6	49	31	315	28	638	71.3	8.22	162513	50.19	28	4	3.11881e+09	8496247556	2.92596e+09	3.78113e+09	4.80474e+09	4.33255e+09	1
P07357	Complement component C8 alpha chain OS=Homo sapiens OX=9606 GN=C8A PE=1 SV=2	2.4	30	16	178	16	584	65.1	6.47	93395	19.07	14	2	1.80156e+09	4.98773e+09	2.71242e+09	3.98383e+09	4.85196e+09	4.30768e+09	1
P49747	Cartilage oligomeric matrix protein OS=Homo sapiens OX=9606 GN=COMP PE=1 SV=2	2.17	24	13	46	9	757	82.8	4.6	19680	12.24	11	3	4.47219e+07	2.39189e+08	1.08559e+08	169921396	149362825	146880265	1
Q06033	Inter-alpha-trypsin inhibitor heavy chain H3 OS=Homo sapiens OX=9606 GN=ITIH3 PE=1 SV=2	2	25	22	260	22	890	99.8	5.74	128859	9.91	22	1	3.39e+09	7.07066e+09	2.40326e+09	2.79158e+09	5534593295	4.85414e+09	1
P22792	Carboxypeptidase N subunit 2 OS=Homo sapiens OX=9606 GN=CPN2 PE=1 SV=3	2	39	18	277	18	545	60.5	5.99	149504		18		1.70278e+09	4149100788	3321916433	5087525942	4447730910	3994488106	1
P06702	Protein S100-A9 OS=Homo sapiens OX=9606 GN=S100A9 PE=1 SV=1	1.9	31	3	11	3	114	13.2	6.13	4490		3		2.34428e+07	87036055	2.30591e+07	28407400	31517742		1
O00602	Ficolin-1 OS=Homo sapiens OX=9606 GN=FCN1 PE=1 SV=2	1.89	4	1	1	1	326	35.1	6.86	215		1			86778408	75242048	95864240	84204608	87526264	1
P24593	Insulin-like growth factor-binding protein 5 OS=Homo sapiens OX=9606 GN=IGFBP5 PE=1 SV=1	1.7	21	5	9	5	272	30.6	8.21	4102		5		2.59031e+07	64133836	28940066	5.06543e+07	44397507	44943934	1
P00740	Coagulation factor IX OS=Homo sapiens OX=9606 GN=F9 PE=1 SV=2	1.6	29	13	143	12	461	51.7	5.47	76833		13		8.03824e+08	2233886376	982014545	1500863453	1835492320	1682671294	1
Q9UK55	Protein Z-dependent protease inhibitor OS=Homo sapiens OX=9606 GN=SERPINA10 PE=1 SV=1	1.6	24	9	62	9	444	50.7	8.27	28972	28.8	7	2	3.35233e+08	8.71564e+08	342319981	445028793	642342098	5.28066e+08	1
P35858	Insulin-like growth factor-binding protein complex acid labile subunit OS=Homo sapiens OX=9606 GN=IGFALS PE=1 SV=1	1.5	45	22	437	22	605	66	6.79	240108	4.15	22	1	4.16103e+09	6469773557	5.07744e+09	6804095336	7674994367	6647782413	1
O95445	Apolipoprotein M OS=Homo sapiens OX=9606 GN=APOM PE=1 SV=2	1.5	23	6	37	6	188	21.2	6.01	18243		6		29722381	66971576	156932658	219741682	147851039	82789014	1
P14151	L-selectin OS=Homo sapiens OX=9606 GN=SELL PE=1 SV=2	1.418	17	5	43	5	372	42.2	6.6	24917		5		197799031	397999536	239152832	309005708	383085222	356820440	1
P00751	Complement factor B OS=Homo sapiens OX=9606 GN=CFB PE=1 SV=2	1.26	54	65	1547	65	764	85.5	7.06	819243	33.27	63	9	4.19278e+10	1.02074e+11	4.52161e+10	6.60949e+10	9.23819e+10	8.08125e+10	1
P08185	Corticosteroid-binding globulin OS=Homo sapiens OX=9606 GN=SERPINA6 PE=1 SV=1	1.2	36	12	188	9	405	45.1	6.04	87998	14.64	12	1	2.16357e+09	6106397852	1969532646	3.99774e+09	3.20728e+09	3355423369	1
P02745	Complement C1q subcomponent subunit A OS=Homo sapiens OX=9606 GN=C1QA PE=1 SV=2	1.2	29	5	76	5	245	26	9.11	34204	16.84	3	2	1.14292e+09	5075028514	2197163948	4507035691	7907577335	3770653872	1
P07360	Complement component C8 gamma chain OS=Homo sapiens OX=9606 GN=C8G PE=1 SV=3	1.1	72	12	251	12	202	22.3	8.31	133144	2.7	12	1	3399969702	7.59351e+09	4.17832e+09	6.08599e+09	6.88721e+09	5.49727e+09	1
Q14520	Hyaluronan-binding protein 2 OS=Homo sapiens OX=9606 GN=HABP2 PE=1 SV=1	1.1	31	18	180	17	560	62.6	6.54	77315	71.81	15	5	946630361	2897165365	1.58288e+09	2.23949e+09	2909833707	1959297070	1
P24592	Insulin-like growth factor-binding protein 6 OS=Homo sapiens OX=9606 GN=IGFBP6 PE=1 SV=1	1.1	16	3	13	3	240	25.3	7.81	6937		3		1.73973e+08	49699348	28661632	4.31947e+07	37953512	4.60768e+07	1
P01034	Cystatin-C OS=Homo sapiens OX=9606 GN=CST3 PE=1 SV=1	1.1	29	3	25	3	146	15.8	8.75	11457		3		7.50413e+07	2.80172e+08	38178312	116857293	1.92523e+08	141871162	1
O75636	Ficolin-3 OS=Homo sapiens OX=9606 GN=FCN3 PE=1 SV=2	1	45	12	190	12	299	32.9	6.67	110610	24.52	10	2	1.52867e+09	3.98213e+09	2.82545e+09	3922481897	5.21638e+09	4.99325e+09	1
P02746	Complement C1q subcomponent subunit B OS=Homo sapiens OX=9606 GN=C1QB PE=1 SV=3	0.93	22	9	191	9	253	26.7	8.63	104565	13.53	8	1	1625109898	8466991425	4907873244	7.5034e+09	12321067377	5976040047	1
P18065	Insulin-like growth factor-binding protein 2 OS=Homo sapiens OX=9606 GN=IGFBP2 PE=1 SV=2	0.93	24	7	25	7	325	34.8	7.5	14855		7		4.01875e+07	121914765	37863713	50900561	157340521	125622883	1
P02747	Complement C1q subcomponent subunit C OS=Homo sapiens OX=9606 GN=C1QC PE=1 SV=3	0.91	27	7	171	7	245	25.8	8.41	95847		7		1270666749	6122605665	3238990731	5491189189	8976821512	4608026850	1
Q13103	Secreted phosphoprotein 24 OS=Homo sapiens OX=9606 GN=SPP2 PE=1 SV=1	0.8	16	3	16	3	211	24.3	8.32	6761		3		26763668	42077940	2.65393e+07	22111912	51048528	40411070	1
Q16610	Extracellular matrix protein 1 OS=Homo sapiens OX=9606 GN=ECM1 PE=1 SV=2	0.77	50	23	261	23	540	60.6	6.71	130750		23		9.83048e+08	2817014912	7.67111e+08	1313221521	3179893996	2.49947e+09	1
P04070	Vitamin K-dependent protein C OS=Homo sapiens OX=9606 GN=PROC PE=1 SV=1	0.755	21	9	91	8	461	52	6.28	52768	17.74	8	1	483832658	1094401174	426869233	6.2663e+08	719591606	612012940	1
P15169	Carboxypeptidase N catalytic chain OS=Homo sapiens OX=9606 GN=CPN1 PE=1 SV=1	0.72	27	10	121	10	458	52.3	7.34	64683		10		564922382	1.50865e+09	1226314364	1.7835e+09	1.8128e+09	1494298388	1
P26038	Moesin OS=Homo sapiens OX=9606 GN=MSN PE=1 SV=3	0.71	7	5	17	5	577	67.8	6.4	5264		5		1.29726e+08	275287212	2.24105e+08	251387866	301070632	283427224	1
Q96IY4	Carboxypeptidase B2 OS=Homo sapiens OX=9606 GN=CPB2 PE=1 SV=2	0.7	49	17	228	17	423	48.4	7.71	124844		17		1712256043	3885520180	1970133173	2665376063	3490829031	2897600915	1
O75882	Attractin OS=Homo sapiens OX=9606 GN=ATRN PE=1 SV=2	0.66	13	18	182	18	1429	158.4	7.31	99285		18		5.37122e+08	1688689506	1013782544	1.61359e+09	1.69418e+09	1.70532e+09	1
P00915	Carbonic anhydrase 1 OS=Homo sapiens OX=9606 GN=CA1 PE=1 SV=2	0.59	36	7	67	7	261	28.9	7.12	32389		7		132046846	257982894	356706943	559413280	690989309	547046204	1
P02753	Retinol-binding protein 4 OS=Homo sapiens OX=9606 GN=RBP4 PE=1 SV=3	0.58	56	10	247	10	201	23	6.07	149879	16.21	9	2	4.73899e+09	12666413191	7.01591e+09	8.25895e+09	1.011e+10	9.16824e+09	1
P02786	Transferrin receptor protein 1 OS=Homo sapiens OX=9606 GN=TFRC PE=1 SV=2	0.58	8	5	11	5	760	84.8	6.61	4914		5		5424907	322685620		4285222	140238133	1.3783e+07	1
Q99969	Retinoic acid receptor responder protein 2 OS=Homo sapiens OX=9606 GN=RARRES2 PE=1 SV=1	0.57	21	3	20	3	163	18.6	9.09	11864		3		4.50528e+07	111668698	38700294	48491398	61526916	42111514	1
P20851	C4b-binding protein beta chain OS=Homo sapiens OX=9606 GN=C4BPB PE=1 SV=1	0.53	5	1	1	1	252	28.3	5.14	354		1								1
P49908	Selenoprotein P OS=Homo sapiens OX=9606 GN=SELENOP PE=1 SV=3	0.51	19	8	124	8	381	43.2	7.87	63378		8		5.87103e+08	1497288720	7.76734e+08	1133503034	971857581	924743302	1
P32119	Peroxiredoxin-2 OS=Homo sapiens OX=9606 GN=PRDX2 PE=1 SV=5	0.51	33	6	37	6	198	21.9	5.97	17094		6		34902208	51300234	73922410	93384560	103863977	71955712	1
P07996	Thrombospondin-1 OS=Homo sapiens OX=9606 GN=THBS1 PE=1 SV=2	0.51	2	2	3	2	1170	129.3	4.94	1261		2		21420182						1
P00742	Coagulation factor X OS=Homo sapiens OX=9606 GN=F10 PE=1 SV=2	0.5	30	15	141	14	488	54.7	5.94	73620	32.68	13	2	1.19069e+09	4.39665e+09	1.36001e+09	1711702801	2.21529e+09	3.67615e+09	1
P43251	Biotinidase OS=Homo sapiens OX=9606 GN=BTD PE=1 SV=2	0.49	14	8	85	8	543	61.1	6.25	47776	21.72	8	1	5.56033e+08	1.26296e+09	5.47319e+08	9.51084e+08	1.12403e+09	946891783	1
Q16270	Insulin-like growth factor-binding protein 7 OS=Homo sapiens OX=9606 GN=IGFBP7 PE=1 SV=1	0.48	16	3	12	3	282	29.1	7.9	4548		3			24126807	3.37016e+06	7422389	1.87751e+07	20999558	1
P80108	Phosphatidylinositol-glycan-specific phospholipase D OS=Homo sapiens OX=9606 GN=GPLD1 PE=1 SV=3	0.46	25	19	187	19	840	92.3	6.37	103487	4.04	18	1	1313206097	2932225382	1.11458e+09	1466742934	2898201005	2871234205	1
Q08380	Galectin-3-binding protein OS=Homo sapiens OX=9606 GN=LGALS3BP PE=1 SV=1	0.44	9	5	10	5	585	65.3	5.27	5291		5		6393703	23584673	1.84823e+07	26580788	2.64498e+07		1
P08571	Monocyte differentiation antigen CD14 OS=Homo sapiens OX=9606 GN=CD14 PE=1 SV=2	0.42	33	12	112	12	375	40.1	6.23	55243		12		540859142	846512977	480322408	6.32954e+08	825009829	7.26997e+08	1
P08709	Coagulation factor VII OS=Homo sapiens OX=9606 GN=F7 PE=1 SV=1	0.42	13	4	27	3	466	51.6	7.23	14322		4		49943598	62105054		22413644	18545826	12618749	1
P02776	Platelet factor 4 OS=Homo sapiens OX=9606 GN=PF4 PE=1 SV=2	0.42	36	3	4	3	101	10.8	8.62	1773		3		2.47541e+07		5.04676e+07	1.63841e+07	10903507	11632434	1
P02452	Collagen alpha-1(I) chain OS=Homo sapiens OX=9606 GN=COL1A1 PE=1 SV=5	0.39	2	4	17	4	1464	138.9	5.8	6752		4		7.21898e+06	71796862	4.09352e+07	66702090	82104339	76321818	1
P07477	Trypsin-1 OS=Homo sapiens OX=9606 GN=PRSS1 PE=1 SV=1	0.37	11	7	97	3	247	26.5	6.51	32629	166.57	7	1	6.99599e+09	1.01803e+10	1.78803e+10	1.34086e+10	2.41653e+10	2.22103e+10	1
Q01459	Di-N-acetylchitobiase OS=Homo sapiens OX=9606 GN=CTBS PE=1 SV=1	0.36	14	5	24	5	385	43.7	6.64	11917		5		4.88136e+07	1.17371e+08	1.52734e+08	1.45412e+08	220228306	2.09571e+08	1
Q96S96	Phosphatidylethanolamine-binding protein 4 OS=Homo sapiens OX=9606 GN=PEBP4 PE=1 SV=3	0.35	4	1	1	1	227	25.7	6.54	533		1								1
P27918	Properdin OS=Homo sapiens OX=9606 GN=CFP PE=1 SV=2	0.33	25	8	92	8	469	51.2	7.9	39826	100.16	5	4	6.82507e+08	2113103904	1018851116	1872145800	2096459392	1837215860	1
P80188	Neutrophil gelatinase-associated lipocalin OS=Homo sapiens OX=9606 GN=LCN2 PE=1 SV=2	0.33	13	2	2	2	198	22.6	8.91	846		2								1
Q9Y6R7	IgGFc-binding protein OS=Homo sapiens OX=9606 GN=FCGBP PE=1 SV=3	0.3	17	48	303	48	5405	571.6	5.34	152939		48		5.09271e+08	1.61384e+09	6.29633e+08	1041800082	1692856132	1.57671e+09	1
P03950	Angiogenin OS=Homo sapiens OX=9606 GN=ANG PE=1 SV=1	0.28	33	5	26	5	147	16.5	9.64	11407		5		216761747	835655004	259529960	431117293	550988681	440385905	1
Q9UGM5	Fetuin-B OS=Homo sapiens OX=9606 GN=FETUB PE=1 SV=2	0.27	19	6	45	6	382	42	6.83	20408	10.46	5	3	365046816	506105016	282817081	409130100	466624824	459154010	1
P05109	Protein S100-A8 OS=Homo sapiens OX=9606 GN=S100A8 PE=1 SV=1	0.27	33	4	13	4	93	10.8	7.03	8497		4		1.38343e+07	65784284	2.91723e+07	38063239	55348058	20452377	1
P01033	Metalloproteinase inhibitor 1 OS=Homo sapiens OX=9606 GN=TIMP1 PE=1 SV=1	0.27	19	4	11	4	207	23.2	8.1	5509		4		4.80926e+07	76364281	70167824	79718320	122459304	144329822	1
P04278	Sex hormone-binding globulin OS=Homo sapiens OX=9606 GN=SHBG PE=1 SV=2	0.26	41	12	119	12	402	43.8	6.71	62258		12		392531512	290573013	4.78297e+08	6.25804e+08	4.31714e+08	346914329	1
Q12805	EGF-containing fibulin-like extracellular matrix protein 1 OS=Homo sapiens OX=9606 GN=EFEMP1 PE=1 SV=2	0.26	31	10	59	10	493	54.6	5.07	31119		10		66384838	188118085	128589335	241151670	338287912	665943708	1
Q92954	Proteoglycan 4 OS=Homo sapiens OX=9606 GN=PRG4 PE=1 SV=3	0.26	9	12	58	12	1404	151	9.51	25150		12		2.73261e+08	542133568	338281677	424694005	4.1043e+08	458276740	1
Q9NZP8	Complement C1r subcomponent-like protein OS=Homo sapiens OX=9606 GN=C1RL PE=1 SV=2	0.26	19	8	91	6	487	53.5	7.2	43392	7.47	8	1	331099411	1199966500	462509053	696059429	475844784	409032554	1
P26927	Hepatocyte growth factor-like protein OS=Homo sapiens OX=9606 GN=MST1 PE=1 SV=2	0.25	31	17	170	17	711	80.3	7.68	88009	26.54	14	3	9.57422e+08	2522328754	1031007365	1.4534e+09	727510356	7.3452e+08	1
Q92820	Gamma-glutamyl hydrolase OS=Homo sapiens OX=9606 GN=GGH PE=1 SV=2	0.25	31	10	37	10	318	35.9	7.11	18317		10		2.39754e+08	505394948	145193499	259302404	217014942	289541956	1
P04075	Fructose-bisphosphate aldolase A OS=Homo sapiens OX=9606 GN=ALDOA PE=1 SV=2	0.25	19	8	15	7	364	39.4	8.09	6573		8		24251190			8811597			1
Q04756	Hepatocyte growth factor activator OS=Homo sapiens OX=9606 GN=HGFAC PE=1 SV=1	0.24	33	19	157	18	655	70.6	7.24	75821	22.59	16	3	7.90347e+08	2356238742	941731142	1442282945	1472228920	1449053636	1
P48740-2	Isoform 2 of Mannan-binding lectin serine protease 1 OS=Homo sapiens OX=9606 GN=MASP1	0.24	20	12	99	3	728	81.8	5.12	45564	19.07	10	2	29929307	73990334	26001690	5.16415e+07	64972798	54523591	1
P48740	Mannan-binding lectin serine protease 1 OS=Homo sapiens OX=9606 GN=MASP1 PE=1 SV=3	0.24	19	10	90	2	699	79.2	5.49	40506	19.07	8	2	2.55351e+07	57351970	2.47702e+07	55639012	86352846	56387692	1
P05062	Fructose-bisphosphate aldolase B OS=Homo sapiens OX=9606 GN=ALDOB PE=1 SV=2	0.24	20	7	24	6	364	39.4	7.87	12563		7		26652089	6.33971e+07	2.80024e+07	2.89423e+07	1.6438e+07	23225242	1
Q96KN2	Beta-Ala-His dipeptidase OS=Homo sapiens OX=9606 GN=CNDP1 PE=1 SV=4	0.23	31	12	86	12	507	56.7	5.3	40263		12		379817371	7.77812e+08	5.57728e+08	677155138	1097158472	1003732727	1
Q9H8L6	Multimerin-2 OS=Homo sapiens OX=9606 GN=MMRN2 PE=1 SV=2	0.23	1	1	2	1	949	104.3	5.86	796		1		18931156	8856527		10103211	10423171		1
P04040	Catalase OS=Homo sapiens OX=9606 GN=CAT PE=1 SV=3	0.22	20	9	13	9	527	59.7	7.39	5580		9		6.9928e+06	6.12714e+06		2.34765e+07	33584091	2.35436e+07	1
P04180	Phosphatidylcholine-sterol acyltransferase OS=Homo sapiens OX=9606 GN=LCAT PE=1 SV=1	0.22	11	4	13	4	440	49.5	6.11	6058		4		15508727	29747072		15555331		31423619	1
P13645	Keratin, type I cytoskeletal 10 OS=Homo sapiens OX=9606 GN=KRT10 PE=1 SV=6	0.21	23	14	39	13	584	58.8	5.21	20283		14		2.55353e+08	1041464320	481083287	4526639		1043974774	1
P02144	Myoglobin OS=Homo sapiens OX=9606 GN=MB PE=1 SV=2	0.21	9	1	1	1	154	17.2	7.68	675		1								1
P32942	Intercellular adhesion molecule 3 OS=Homo sapiens OX=9606 GN=ICAM3 PE=1 SV=2	0.2	3	2	3	2	547	59.5	5.43	1112		2					16803140	7349059	6.53301e+06	1
Q86YZ3	Hornerin OS=Homo sapiens OX=9606 GN=HRNR PE=1 SV=2	0.19	2	1	1	1	2850	282.2	10.04	562		1		2814846	2380441	25137634	3966176	6.42009e+06	4738943	1
P07339	Cathepsin D OS=Homo sapiens OX=9606 GN=CTSD PE=1 SV=1	0.18	6	3	11	3	412	44.5	6.54	4295		3		10449199	7.12205e+06	9251146		35074487	37821899	1
P06276	Cholinesterase OS=Homo sapiens OX=9606 GN=BCHE PE=1 SV=1	0.17	28	15	149	15	602	68.4	7.42	80790		15		1323656369	1944223274	1.39885e+09	1.92621e+09	1649329293	1.52988e+09	1
P05362	Intercellular adhesion molecule 1 OS=Homo sapiens OX=9606 GN=ICAM1 PE=1 SV=2	0.159	20	8	30	8	532	57.8	7.99	15607		8		4.17239e+07	57377703	55102471	57627627	52551165	36314605	1
O00391	Sulfhydryl oxidase 1 OS=Homo sapiens OX=9606 GN=QSOX1 PE=1 SV=3	0.15	26	18	126	18	747	82.5	8.92	64909		18		3.56051e+08	619427384	3.3081e+08	487820354	505533911	468322524	1
Q15582	Transforming growth factor-beta-induced protein ig-h3 OS=Homo sapiens OX=9606 GN=TGFBI PE=1 SV=1	0.14	25	14	82	14	683	74.6	7.71	31975		14		1.32476e+08	2.88312e+08	1.82975e+08	305424972	263818701	218967491	1
Q02985	Complement factor H-related protein 3 OS=Homo sapiens OX=9606 GN=CFHR3 PE=1 SV=2	0.14	11	6	130	3	330	37.3	7.55	75406	5.93	6	1	54647758	199440132	113797955	105946658	220596188	272519836	1
P30043	Flavin reductase (NADPH) OS=Homo sapiens OX=9606 GN=BLVRB PE=1 SV=3	0.14	12	2	6	2	206	22.1	7.65	1212		2			10170631	12332627	20328124	19862954	14100217	1
Q9UNN8	Endothelial protein C receptor OS=Homo sapiens OX=9606 GN=PROCR PE=1 SV=1	0.138	16	3	12	3	238	26.7	7.18	7653		3		41987408	53425324	43445592	45475064	51401466	36971865	1
P81605	Dermcidin OS=Homo sapiens OX=9606 GN=DCD PE=1 SV=2	0.13	41	3	16	3	110	11.3	6.54	9265		3		60640824	54525398	15170242	28312495	20380434	132358184	1
P08294	Extracellular superoxide dismutase [Cu-Zn] OS=Homo sapiens OX=9606 GN=SOD3 PE=1 SV=2	0.122	29	6	33	6	240	25.8	6.61	18695		6		2.06045e+08	410236526	1.19969e+08	104311052	7.65394e+07	196719423	1
P98160	Basement membrane-specific heparan sulfate proteoglycan core protein OS=Homo sapiens OX=9606 GN=HSPG2 PE=1 SV=4	0.12	5	18	67	18	4391	468.5	6.51	30750		18		1.66643e+08	3.46933e+08	372514343	331304464	3.88071e+08	3.20276e+08	1
Q16853	Membrane primary amine oxidase OS=Homo sapiens OX=9606 GN=AOC3 PE=1 SV=3	0.12	6	4	11	4	763	84.6	6.52	5251		4		42359700	36566403	19217246	59231676	28507573	39622590	1
P55290	Cadherin-13 OS=Homo sapiens OX=9606 GN=CDH13 PE=1 SV=1	0.12	5	3	12	3	713	78.2	4.98	6682		3		1.44371e+07	2.00003e+07	6.26102e+07	3.8138e+07	39728739	43806778	1
Q15166	Serum paraoxonase/lactonase 3 OS=Homo sapiens OX=9606 GN=PON3 PE=1 SV=3	0.116	3	1	2	1	354	39.6	5.41	926		1								1
P09172	Dopamine beta-hydroxylase OS=Homo sapiens OX=9606 GN=DBH PE=1 SV=3	0.11	38	21	158	21	617	69	6.42	76658	31.47	19	2	2.87822e+09	6847485369	2739264646	4524786882	5.2104e+09	5267082060	1
Q15113	Procollagen C-endopeptidase enhancer 1 OS=Homo sapiens OX=9606 GN=PCOLCE PE=1 SV=2	0.11	33	13	101	13	449	47.9	7.43	55422		13		3.83362e+08	658305272	540024365	644869861	596665886	5.40858e+08	1
P33151	Cadherin-5 OS=Homo sapiens OX=9606 GN=CDH5 PE=1 SV=5	0.11	8	6	36	6	784	87.5	5.43	20784		6		212672952	384855702	207913224	274272684	238474324	279959372	1
P11021	Endoplasmic reticulum chaperone BiP OS=Homo sapiens OX=9606 GN=HSPA5 PE=1 SV=2	0.1	18	10	36	10	654	72.3	5.16	17156		10		120989847	105567519	4.51664e+08	290147910	338365441	263284245	1
P12111	Collagen alpha-3(VI) chain OS=Homo sapiens OX=9606 GN=COL6A3 PE=1 SV=5	0.1	3	8	14	8	3177	343.5	6.68	6386		8		7.32775e+08	2300915954	1.11549e+09	1654525038	2763339339	2389677060	1
P27797	Calreticulin OS=Homo sapiens OX=9606 GN=CALR PE=1 SV=1	0.1	3	1	2	1	417	48.1	4.44	1038		1								1
P11226	Mannose-binding protein C OS=Homo sapiens OX=9606 GN=MBL2 PE=1 SV=2	0.097	16	4	13	4	248	26.1	5.49	7071		4		2.03465e+07	7256797	2.29226e+08	3.52631e+08	9839891	64688205	1
Q86VB7	Scavenger receptor cysteine-rich type 1 protein M130 OS=Homo sapiens OX=9606 GN=CD163 PE=1 SV=2	0.094	14	13	49	13	1156	125.4	5.95	26018		13		3.74564e+07	340745504	166378425	192902296	1.58939e+08	154063113	1
P19320	Vascular cell adhesion protein 1 OS=Homo sapiens OX=9606 GN=VCAM1 PE=1 SV=1	0.094	13	10	37	9	739	81.2	5.22	17947		10		98667781	227609994	299493258	173106656	277796342	260954573	1
P35443	Thrombospondin-4 OS=Homo sapiens OX=9606 GN=THBS4 PE=1 SV=2	0.092	9	7	25	3	961	105.8	4.68	10444	3.66	7	1		294727168	47487020	147361936	169749456	143753904	1
Q9H4G4	Golgi-associated plant pathogenesis-related protein 1 OS=Homo sapiens OX=9606 GN=GLIPR2 PE=1 SV=3	0.092	17	2	2	2	154	17.2	9.41	1160		2								1
P08493	Matrix Gla protein OS=Homo sapiens OX=9606 GN=MGP PE=1 SV=2	0.092	11	1	1	1	103	12.3	9.67	367		1								1
P04406	Glyceraldehyde-3-phosphate dehydrogenase OS=Homo sapiens OX=9606 GN=GAPDH PE=1 SV=3	0.091	2	1	1	1	335	36	8.46	243		1								1
P18206	Vinculin OS=Homo sapiens OX=9606 GN=VCL PE=1 SV=4	0.09	5	5	9	5	1134	123.7	5.66	2741		5		64104655	162627076	210444907	190926738	241879149	297236796	1
P08253	72 kDa type IV collagenase OS=Homo sapiens OX=9606 GN=MMP2 PE=1 SV=2	0.0899	5	3	3	3	660	73.8	5.47	1383		3								1
P29401	Transketolase OS=Homo sapiens OX=9606 GN=TKT PE=1 SV=3	0.089	2	1	1	1	623	67.8	7.66	647		1					4785310	7.95571e+06	4.16884e+06	1
P14625	Endoplasmin OS=Homo sapiens OX=9606 GN=HSP90B1 PE=1 SV=1	0.088	7	4	13	4	803	92.4	4.84	7003		4		6.17303e+06		6.02569e+06	10384106	8937919		1
P13796	Plastin-2 OS=Homo sapiens OX=9606 GN=LCP1 PE=1 SV=6	0.086	26	16	80	16	627	70.2	5.43	45595		16		2.7306e+08	444591187	2.93463e+08	280682083	4.28342e+08	347123953	1
P07195	L-lactate dehydrogenase B chain OS=Homo sapiens OX=9606 GN=LDHB PE=1 SV=2	0.086	17	5	12	4	334	36.6	6.05	5977		5		2398139	6787868			1.36743e+07	1.42314e+07	1
P00338	L-lactate dehydrogenase A chain OS=Homo sapiens OX=9606 GN=LDHA PE=1 SV=2	0.086	7	2	6	1	332	36.7	8.27	3567		2								1
Q6EMK4	Vasorin OS=Homo sapiens OX=9606 GN=VASN PE=1 SV=1	0.084	14	7	54	7	673	71.7	7.39	24933	3.42	6	1	158105004	521127466	255240277	2.35568e+08	274516707	377634714	1
Q8NBP7	Proprotein convertase subtilisin/kexin type 9 OS=Homo sapiens OX=9606 GN=PCSK9 PE=1 SV=3	0.082	5	3	7	3	692	74.2	6.61	2286		3		12063815			9057308	13970751	14575619	1
P12955	Xaa-Pro dipeptidase OS=Homo sapiens OX=9606 GN=PEPD PE=1 SV=3	0.07	17	8	42	8	493	54.5	6	19701		8		66029417	146968010	68234904	111442634	1.25353e+08	111017736	1
P55058	Phospholipid transfer protein OS=Homo sapiens OX=9606 GN=PLTP PE=1 SV=1	0.064	7	4	10	4	493	54.7	7.01	5150		4		1.42602e+07	4.18099e+07	26442113	47781120	82886786	54996756	1
P03951	Coagulation factor XI OS=Homo sapiens OX=9606 GN=F11 PE=1 SV=1	0.063	44	22	156	19	625	70.1	8.1	67316	78.26	16	6	1014859946	1811139397	5609739039	1.03775e+09	1445850585	1420880889	1
P08637	Low affinity immunoglobulin gamma Fc region receptor III-A OS=Homo sapiens OX=9606 GN=FCGR3A PE=1 SV=2	0.063	16	4	44	4	254	29.1	8.07	20728		4		8.70498e+07	446933652	168259759	235915698	1.51754e+08	144256447	1
Q13740	CD166 antigen OS=Homo sapiens OX=9606 GN=ALCAM PE=1 SV=2	0.057	8	4	8	4	583	65.1	6.25	3124		4		6390942						1
O95497	Pantetheinase OS=Homo sapiens OX=9606 GN=VNN1 PE=1 SV=2	0.056	17	7	40	7	513	57	5.55	22536		7		62518644	166398193	4.59791e+07	36853408	317062442	290436976	1
Q99784	Noelin OS=Homo sapiens OX=9606 GN=OLFM1 PE=1 SV=4	0.056	5	3	12	3	485	55.3	6.95	6098		3		1.39271e+07	34612042	29368302	41578594	45738241	47208410	1
P16930	Fumarylacetoacetase OS=Homo sapiens OX=9606 GN=FAH PE=1 SV=2	0.056	10	4	4	4	419	46.3	6.95	1596		4								1
Q9UHG3	Prenylcysteine oxidase 1 OS=Homo sapiens OX=9606 GN=PCYOX1 PE=1 SV=3	0.054	10	6	19	6	505	56.6	6.18	8508		6		43117175	40174487	60778496	69005010	38071214	47661773	1
Q14515	SPARC-like protein 1 OS=Homo sapiens OX=9606 GN=SPARCL1 PE=1 SV=2	0.053	5	3	5	3	664	75.2	4.81	2640		3		81791781	16055995		8.05907e+06		6679816	1
P61626	Lysozyme C OS=Homo sapiens OX=9606 GN=LYZ PE=1 SV=1	0.051	43	6	43	6	148	16.5	9.16	25189		6		9.35195e+07	347639254	159661813	2.3336e+08	471883324	2.82279e+08	1
P00918	Carbonic anhydrase 2 OS=Homo sapiens OX=9606 GN=CA2 PE=1 SV=2	0.042	19	4	11	4	260	29.2	7.4	5590		4		21640830	1.38737e+07	8549728	31029805	40870920	28452143	1
P24821	Tenascin OS=Homo sapiens OX=9606 GN=TNC PE=1 SV=3	0.042	1	2	9	2	2201	240.7	4.89	2246		2		16648169	85105976	62311852	67353528	99240136	61720676	1
Q6UXB8	Peptidase inhibitor 16 OS=Homo sapiens OX=9606 GN=PI16 PE=1 SV=1	0.041	11	5	30	5	463	49.4	5.39	16785		5		1.08795e+08	337554804	99056626	187811836	181598154	159521011	1
Q13822	Ectonucleotide pyrophosphatase/phosphodiesterase family member 2 OS=Homo sapiens OX=9606 GN=ENPP2 PE=1 SV=3	0.039	4	4	12	4	863	98.9	7.37	7006		4		9153116	26129416	1.71315e+07	21910490	15232415	19811058	1
P13598	Intercellular adhesion molecule 2 OS=Homo sapiens OX=9606 GN=ICAM2 PE=1 SV=2	0.037	21	5	18	5	275	30.6	7.43	9778		5		28857977	92336590	38343080	63633080	65500892	64759329	1
P15144	Aminopeptidase N OS=Homo sapiens OX=9606 GN=ANPEP PE=1 SV=4	0.036	11	12	64	12	967	109.5	5.48	32361		12		732739090	1199219087	1346787191	1142138619	1308346904	1.55674e+09	1
P39060	Collagen alpha-1(XVIII) chain OS=Homo sapiens OX=9606 GN=COL18A1 PE=1 SV=5	0.035	4	7	19	7	1754	178.1	6.01	8570		7		21074745	115228879	6.8722e+07	64596918	97223244	26940892	1
P16070	CD44 antigen OS=Homo sapiens OX=9606 GN=CD44 PE=1 SV=3	0.035	3	2	20	2	742	81.5	5.33	13772		2		136775484	356363958	1.45254e+08	248772265	258771955	195276160	1
P10586	Receptor-type tyrosine-protein phosphatase F OS=Homo sapiens OX=9606 GN=PTPRF PE=1 SV=2	0.035	2	3	6	3	1907	212.7	6.3	1620		3		4205698				2.04711e+07	8190781	1
P78417	Glutathione S-transferase omega-1 OS=Homo sapiens OX=9606 GN=GSTO1 PE=1 SV=2	0.033	8	2	5	2	241	27.5	6.6	1400		2		4837060	1.48891e+07	3169643	10405457	8967438	6.6327e+06	1
Q9BY67	Cell adhesion molecule 1 OS=Homo sapiens OX=9606 GN=CADM1 PE=1 SV=2	0.032	1	1	1	1	442	48.5	5.07	516		1								1
P05164	Myeloperoxidase OS=Homo sapiens OX=9606 GN=MPO PE=1 SV=1	0.027	11	8	17	8	745	83.8	8.97	8850		8		1.7965e+07	98219787	46511038	49091775	56318512	85658415	1
Q9NQ79	Cartilage acidic protein 1 OS=Homo sapiens OX=9606 GN=CRTAC1 PE=1 SV=2	0.027	10	6	25	6	661	71.4	5.12	11316		6		40196731	2.011e+08	141388712	104658623	111877027	136628848	1
Q15485	Ficolin-2 OS=Homo sapiens OX=9606 GN=FCN2 PE=1 SV=2	0.027	4	1	1	1	313	34	6.77	501		1								1
P07333	Macrophage colony-stimulating factor 1 receptor OS=Homo sapiens OX=9606 GN=CSF1R PE=1 SV=2	0.026	7	5	26	5	972	107.9	6.37	12322		5		26430929	140099952	92259377	135357516	88866694	9.83447e+07	1
P11717	Cation-independent mannose-6-phosphate receptor OS=Homo sapiens OX=9606 GN=IGF2R PE=1 SV=3	0.026	2	4	6	4	2491	274.2	5.94	2434		4		10958158		32009358	309887125	121761600	66334177	1
P12109	Collagen alpha-1(VI) chain OS=Homo sapiens OX=9606 GN=COL6A1 PE=1 SV=3	0.026	2	2	5	2	1028	108.5	5.43	2023		2			16436160					1
P43121	Cell surface glycoprotein MUC18 OS=Homo sapiens OX=9606 GN=MCAM PE=1 SV=2	0.025	13	7	33	7	646	71.6	5.76	17544		7		25342978	71721199	6.37649e+07	77076128	1.21181e+08	103316618	1
Q8N6C8	Leukocyte immunoglobulin-like receptor subfamily A member 3 OS=Homo sapiens OX=9606 GN=LILRA3 PE=1 SV=3	0.025	8	3	16	3	439	47.4	8.09	6636	3.76	2	1	2.98484e+07	7.22039e+07	27336869	3.58327e+07	2.2413e+07	2.24049e+07	1
P15151	Poliovirus receptor OS=Homo sapiens OX=9606 GN=PVR PE=1 SV=2	0.023	7	3	26	3	417	45.3	6.52	12450		3		3.57462e+07	87935890	56256314	73334406	125982934	98933526	1
P13727	Bone marrow proteoglycan OS=Homo sapiens OX=9606 GN=PRG2 PE=1 SV=2	0.02	19	4	12	4	222	25.2	6.76	5061		4		1.49212e+07	2.49128e+07	44128173	63496692	57005838	48421932	1
Q10588	ADP-ribosyl cyclase/cyclic ADP-ribose hydrolase 2 OS=Homo sapiens OX=9606 GN=BST1 PE=1 SV=2	0.02	5	2	13	2	318	35.7	7.8	6613		2		20221230	45741518	8231115	19770247	43765176	44793158	1
P07359	Platelet glycoprotein Ib alpha chain OS=Homo sapiens OX=9606 GN=GP1BA PE=1 SV=2	0.018	10	8	77	8	652	71.5	6.29	38528		8		1.70629e+08	252102305	226973313	358808084	429475539	420467505	1
P20774	Mimecan OS=Homo sapiens OX=9606 GN=OGN PE=1 SV=1	0.016	3	1	3	1	298	33.9	5.63	1508		1		11137863	21808726	16746503	21901374	24945800	17305580	1
Q9UNW1	Multiple inositol polyphosphate phosphatase 1 OS=Homo sapiens OX=9606 GN=MINPP1 PE=1 SV=1	0.016	3	1	1	1	487	55	7.81	488		1								1
P08123	Collagen alpha-2(I) chain OS=Homo sapiens OX=9606 GN=COL1A2 PE=1 SV=7	0.015	1	1	1	1	1366	129.2	8.95	302		1								1
P54289	Voltage-dependent calcium channel subunit alpha-2/delta-1 OS=Homo sapiens OX=9606 GN=CACNA2D1 PE=1 SV=3	0.015	1	1	1	1	1103	124.5	5.27	321		1								1
O00533	Neural cell adhesion molecule L1-like protein OS=Homo sapiens OX=9606 GN=CHL1 PE=1 SV=4	0.014	11	11	54	11	1208	135	5.76	26820		11		54170869	194400011	1.61957e+08	1.83494e+08	227706344	1.749e+08	1
Q12860	Contactin-1 OS=Homo sapiens OX=9606 GN=CNTN1 PE=1 SV=1	0.014	7	7	20	7	1018	113.2	5.9	7810		7		1.37317e+07	33972734	77868984	34642093	24879964	41446171	1
O14786	Neuropilin-1 OS=Homo sapiens OX=9606 GN=NRP1 PE=1 SV=3	0.013	7	6	39	6	923	103.1	5.88	18499		6		6.11484e+07	200082876	99399597	177485057	211508280	190038490	1
P55103	Inhibin beta C chain OS=Homo sapiens OX=9606 GN=INHBC PE=2 SV=1	0.013	5	2	4	2	352	38.2	7.11	1941		2		1.72721e+07	13519980					1
P02792	Ferritin light chain OS=Homo sapiens OX=9606 GN=FTL PE=1 SV=2	0.012	22	3	10	3	175	20	5.78	4712		3			10136508	46968634	45914330	10685318		1
P00533	Epidermal growth factor receptor OS=Homo sapiens OX=9606 GN=EGFR PE=1 SV=2	0.012	1	1	2	1	1210	134.2	6.68	786		1		13516810		6.93555e+06		18996406		1
Q9UBR2	Cathepsin Z OS=Homo sapiens OX=9606 GN=CTSZ PE=1 SV=1	0.012	3	1	1	1	303	33.8	7.11	371		1								1
Q9BXR6	Complement factor H-related protein 5 OS=Homo sapiens OX=9606 GN=CFHR5 PE=1 SV=1	0.011	24	12	77	11	569	64.4	7.06	41081		12		1.25251e+08	4.53888e+08	2.75706e+08	311111981	446140324	274301737	1
Q7Z7G0	Target of Nesh-SH3 OS=Homo sapiens OX=9606 GN=ABI3BP PE=1 SV=1	0.011	6	6	23	6	1075	118.6	9.44	8615		6		2.82295e+07	4.69619e+07	19547755	4.34356e+07	28241968	37134711	1
Q12907	Vesicular integral-membrane protein VIP36 OS=Homo sapiens OX=9606 GN=LMAN2 PE=1 SV=1	0.011	3	1	3	1	356	40.2	6.95	1082		1		7.29591e+06	8275532	12365638		15859160	12270545	1
P48637	Glutathione synthetase OS=Homo sapiens OX=9606 GN=GSS PE=1 SV=1	0.011	2	1	2	1	474	52.4	5.92	553		1		30172822	23289270	5.83647e+06	10184857		9027194	1
P12830	Cadherin-1 OS=Homo sapiens OX=9606 GN=CDH1 PE=1 SV=3	0.01	6	6	11	6	882	97.4	4.73	6949		6		29514481	6.67836e+07	1.81849e+07	2.68731e+06	13971905	11386749	1
Q12913	Receptor-type tyrosine-protein phosphatase eta OS=Homo sapiens OX=9606 GN=PTPRJ PE=1 SV=3	0.0099	7	7	33	7	1337	145.9	5.58	18228		7		6.4504e+07	75205061	94867154	70173951	52000539	48409105	1
Q8NBJ4	Golgi membrane protein 1 OS=Homo sapiens OX=9606 GN=GOLM1 PE=1 SV=1	0.0092	7	3	20	3	401	45.3	4.97	6155		3		172294352	142981392	8.13661e+08	1.16147e+08	166344465	202110076	1
P10721	Mast/stem cell growth factor receptor Kit OS=Homo sapiens OX=9606 GN=KIT PE=1 SV=1	0.0082	1	1	2	1	976	109.8	6.98	878		1		3.28824e+06			10554269	4.96376e+06		1
Q9NZT1	Calmodulin-like protein 5 OS=Homo sapiens OX=9606 GN=CALML5 PE=1 SV=2	0.0081	5	1	1	1	146	15.9	4.44	699		1		3.28296e+06			6444834		10083484	1
Q9NZK5	Adenosine deaminase 2 OS=Homo sapiens OX=9606 GN=ADA2 PE=1 SV=2	0.0077	4	2	5	2	511	58.9	7.91	2109		2			8546996	3159062	5.68475e+06	8829963		1
P12821	Angiotensin-converting enzyme OS=Homo sapiens OX=9606 GN=ACE PE=1 SV=1	0.0074	5	6	19	6	1306	149.6	6.39	7578		6		3.56808e+07	46676052	64234847	99418145	60612741	94597808	1
P13473	Lysosome-associated membrane glycoprotein 2 OS=Homo sapiens OX=9606 GN=LAMP2 PE=1 SV=2	0.0073	2	1	6	1	410	44.9	5.63	2400		1			22079012	17777754	20995014	20372244	14966484	1
P80723	Brain acid soluble protein 1 OS=Homo sapiens OX=9606 GN=BASP1 PE=1 SV=2	0.0073	6	1	3	1	227	22.7	4.63	2011		1			2.16573e+06	2.20229e+06		2.54976e+06	1.42488e+06	1
Q13201	Multimerin-1 OS=Homo sapiens OX=9606 GN=MMRN1 PE=1 SV=3	0.0072	1	1	5	1	1228	138	7.93	3355		1		13944299	41957880	31759508	39012212	51811628	55594496	1
Q9UJJ9	N-acetylglucosamine-1-phosphotransferase subunit gamma OS=Homo sapiens OX=9606 GN=GNPTG PE=1 SV=1	0.0068	15	3	5	3	305	34	6.95	689	12.48	2	1	26035906	67816766	1.0712e+08	44673697	58675616	11140606	1
Q86U17	Serpin A11 OS=Homo sapiens OX=9606 GN=SERPINA11 PE=2 SV=2	0.0067	5	2	8	2	422	47	7.68	3870		2			11841722	3.56908e+06	8465843	8438875	7.45541e+06	1
Q9Y4L1	Hypoxia up-regulated protein 1 OS=Homo sapiens OX=9606 GN=HYOU1 PE=1 SV=1	0.0066	3	3	9	3	999	111.3	5.22	4288		3		16670117	15117139	3.90134e+07	34001047	13947185	27999365	1
Q9H4A9	Dipeptidase 2 OS=Homo sapiens OX=9606 GN=DPEP2 PE=1 SV=3	0.0065	6	2	10	2	486	53.3	6.54	4601	7.85	1	1		26562052	16967805	23744551	2.10464e+07	11463801	1
Q14697	Neutral alpha-glucosidase AB OS=Homo sapiens OX=9606 GN=GANAB PE=1 SV=3	0.0064	2	1	33	1	944	106.8	6.14	6219		1		974200896	823903616	548066496	797723264	1229375872	1234499200	1
Q13332	Receptor-type tyrosine-protein phosphatase S OS=Homo sapiens OX=9606 GN=PTPRS PE=1 SV=3	0.0064	1	2	5	2	1948	216.9	6.46	2617		2								1
Q9Y5Y7	Lymphatic vessel endothelial hyaluronic acid receptor 1 OS=Homo sapiens OX=9606 GN=LYVE1 PE=1 SV=2	0.0062	11	4	14	4	322	35.2	8.28	8616	3.6	3	1	5.66168e+07	82777128	124063876	81343520	58549354	98717758	1
P55083	Microfibril-associated glycoprotein 4 OS=Homo sapiens OX=9606 GN=MFAP4 PE=1 SV=2	0.0059	5	2	5	1	255	28.6	5.63	2088		2		5.95197e+06		16600747				1
P05156	Complement factor I OS=Homo sapiens OX=9606 GN=CFI PE=1 SV=2	0.0057	46	31	492	30	583	65.7	7.5	263033	20.82	29	2	8.08459e+09	1.91832e+10	9740186785	14256700630	1.69501e+10	14052929823	1
P33908	Mannosyl-oligosaccharide 1,2-alpha-mannosidase IA OS=Homo sapiens OX=9606 GN=MAN1A1 PE=1 SV=3	0.0056	9	5	14	5	653	72.9	6.47	6522		5		1.27607e+08	343904939	269972392	578448652	389645733	383295844	1
P22897	Macrophage mannose receptor 1 OS=Homo sapiens OX=9606 GN=MRC1 PE=1 SV=1	0.0056	3	4	5	4	1456	165.9	6.54	1949		4		2.80391e+07	45957052	100937824	86638722	33404369		1
P34096	Ribonuclease 4 OS=Homo sapiens OX=9606 GN=RNASE4 PE=1 SV=3	0.0055	37	4	18	4	147	16.8	9.03	8848		4		1.11385e+07	56672905	19286134	4.7088e+07	5.59732e+07	4.50529e+07	1
O95479	GDH/6PGL endoplasmic bifunctional protein OS=Homo sapiens OX=9606 GN=H6PD PE=1 SV=2	0.0049	5	4	5	4	791	88.8	7.3	1811		4		46759796	23901312	36251389	83415260	5.74389e+06	43559908	1
P23470	Receptor-type tyrosine-protein phosphatase gamma OS=Homo sapiens OX=9606 GN=PTPRG PE=1 SV=4	0.0049	2	2	7	2	1445	161.9	6.42	3504		2		21846485	8450016	6277299	17708705	8930053		1
Q9NPY3	Complement component C1q receptor OS=Homo sapiens OX=9606 GN=CD93 PE=1 SV=3	0.0048	4	3	16	3	652	68.5	5.44	9262		3		50312771	60410666	2.5644e+07	36986879	54169876	25348793	1
Q9NPH3	Interleukin-1 receptor accessory protein OS=Homo sapiens OX=9606 GN=IL1RAP PE=1 SV=2	0.0047	8	5	24	5	570	65.4	8.12	10687		5		4.14425e+07	126532695	160627014	7.74109e+07	153816738	142200324	1
Q6UWP8	Suprabasin OS=Homo sapiens OX=9606 GN=SBSN PE=1 SV=2	0.0045	2	1	4	1	590	60.5	7.01	1394		1		1.1066e+06				2.78249e+06		1
Q92859	Neogenin OS=Homo sapiens OX=9606 GN=NEO1 PE=1 SV=2	0.0042	2	3	10	3	1461	159.9	6.54	4285		3		8.17563e+06	4039818	10196624	13929219	2.02071e+07	19758692	1
P14543	Nidogen-1 OS=Homo sapiens OX=9606 GN=NID1 PE=1 SV=3	0.0042	2	3	3	3	1247	136.3	5.29	1065		3		17911860	30006444					1
Q8WZ42	Titin OS=Homo sapiens OX=9606 GN=TTN PE=1 SV=4	0.0041	0	2	42	2	34350	3813.7	6.35	22948		2		1167271578	2843623720	1364966916	1822755886	2292179984	2403490348	1
P27487	Dipeptidyl peptidase 4 OS=Homo sapiens OX=9606 GN=DPP4 PE=1 SV=2	0.0039	15	12	29	12	766	88.2	6.04	12090		12		9.45874e+06	38951600	68178751	107902659	54840715	38945439	1
P04066	Tissue alpha-L-fucosidase OS=Homo sapiens OX=9606 GN=FUCA1 PE=1 SV=4	0.0039	6	3	6	3	466	53.7	6.84	3326		3		44263380	63684824	3.50243e+07	39124916	54498902	65074964	1
Q16706	Alpha-mannosidase 2 OS=Homo sapiens OX=9606 GN=MAN2A1 PE=1 SV=2	0.0039	5	6	8	6	1144	131.1	7.58	3182		6		8.59873e+06						1
Q9Y6Z7	Collectin-10 OS=Homo sapiens OX=9606 GN=COLEC10 PE=1 SV=2	0.0038	7	2	9	2	277	30.7	7.33	3722		2		71283400	121642408	485845520	103190336	205158384	110830304	1
Q12841	Follistatin-related protein 1 OS=Homo sapiens OX=9606 GN=FSTL1 PE=1 SV=1	0.0036	9	3	6	3	308	35	5.52	3161		3		19879378	3.31659e+07	9318679				1
P00390	Glutathione reductase, mitochondrial OS=Homo sapiens OX=9606 GN=GSR PE=1 SV=2	0.0035	5	2	2	2	522	56.2	8.5	660		2								1
O43157	Plexin-B1 OS=Homo sapiens OX=9606 GN=PLXNB1 PE=1 SV=3	0.0035	1	1	1	1	2135	232.2	5.49	320		1								1
Q00610	Clathrin heavy chain 1 OS=Homo sapiens OX=9606 GN=CLTC PE=1 SV=5	0.0034	1	2	2	2	1675	191.5	5.69	1110		2		35207228	62581508	24071592	19626412	31685576	56974120	1
P02461	Collagen alpha-1(III) chain OS=Homo sapiens OX=9606 GN=COL3A1 PE=1 SV=4	0.0034	1	1	3	1	1466	138.5	6.61	1817		1			14208589	4.00796e+06		13847944	21281034	1
P07148	Fatty acid-binding protein, liver OS=Homo sapiens OX=9606 GN=FABP1 PE=1 SV=1	0.0033	14	2	2	2	127	14.2	7.18	795		2		234360784	386295008	3064729856	704030720	1454681344	1013235648	1
Q9HBR0	Putative sodium-coupled neutral amino acid transporter 10 OS=Homo sapiens OX=9606 GN=SLC38A10 PE=1 SV=2	0.0033	1	1	1	1	1119	119.7	5.73	455		1								1
O15031	Plexin-B2 OS=Homo sapiens OX=9606 GN=PLXNB2 PE=1 SV=3	0.0031	0	1	1	1	1838	205	6.24	320		1								1
Q14126	Desmoglein-2 OS=Homo sapiens OX=9606 GN=DSG2 PE=1 SV=2	0.0027	2	2	5	2	1118	122.2	5.24	2094		2		12348324	11953159	27805757	9633194	9091466	10046548	1
P07942	Laminin subunit beta-1 OS=Homo sapiens OX=9606 GN=LAMB1 PE=1 SV=2	0.0026	2	4	8	4	1786	197.9	4.94	1970		4			98477752	50389520	52493468	63099696	31381898	1
P30530	Tyrosine-protein kinase receptor UFO OS=Homo sapiens OX=9606 GN=AXL PE=1 SV=4	0.0025	3	2	3	2	894	98.3	5.39	1167		2		3.64712e+06	16110578	172641120	56268996	44104184	37986828	1
Q14247	Src substrate cortactin OS=Homo sapiens OX=9606 GN=CTTN PE=1 SV=2	0.0024	4	1	4	1	550	61.5	5.4	801		1		8850129	38504996	21484706	34697624	72126616	55030328	1
Q9Y279	V-set and immunoglobulin domain-containing protein 4 OS=Homo sapiens OX=9606 GN=VSIG4 PE=1 SV=1	0.0024	6	2	3	2	399	44	6.35	1247		2								1
O75144	ICOS ligand OS=Homo sapiens OX=9606 GN=ICOSLG PE=1 SV=2	0.0022	3	1	9	1	302	33.3	5.31	5619		1		33945872	21979372	11306054	16906608	12595632	12216473	1
Q07075	Glutamyl aminopeptidase OS=Homo sapiens OX=9606 GN=ENPEP PE=1 SV=3	0.0021	2	2	2	2	957	109.2	5.47	829		2								1
P16233	Pancreatic triacylglycerol lipase OS=Homo sapiens OX=9606 GN=PNLIP PE=1 SV=1	0.002	11	4	4	4	465	51.1	6.73	1679		4								1
Q12884	Prolyl endopeptidase FAP OS=Homo sapiens OX=9606 GN=FAP PE=1 SV=5	0.002	2	2	11	1	760	87.7	6.65	4102		2								1
Q6UX71	Plexin domain-containing protein 2 OS=Homo sapiens OX=9606 GN=PLXDC2 PE=1 SV=1	0.0016	10	5	19	5	529	59.5	6.46	10748		5		2.11492e+07	51239357	29416976	3.89153e+07	3.11195e+07	35773657	1
P11279	Lysosome-associated membrane glycoprotein 1 OS=Homo sapiens OX=9606 GN=LAMP1 PE=1 SV=3	0.0016	8	4	13	4	417	44.9	8.75	5093		4		2.02825e+07	63565337	25677406	58468848	3.66636e+07	66197476	1
P08519	Apolipoprotein(a) OS=Homo sapiens OX=9606 GN=LPA PE=1 SV=1	0.0014	17	11	115	7	4548	501	5.88	56641		11		9.40429e+07	425434216	92834310	195290379	450011624	694171588	1
P07911	Uromodulin OS=Homo sapiens OX=9606 GN=UMOD PE=1 SV=1	0.0014	4	3	7	3	640	69.7	5.24	3625		3		9.04678e+06		6255093	1.92335e+07	9658032	5236655	1
P54802	Alpha-N-acetylglucosaminidase OS=Homo sapiens OX=9606 GN=NAGLU PE=1 SV=2	0.0014	4	3	6	3	743	82.2	6.65	2825		3		4377884		19613892		4032108		1
P40189	Interleukin-6 receptor subunit beta OS=Homo sapiens OX=9606 GN=IL6ST PE=1 SV=2	0.0013	3	3	12	3	918	103.5	5.95	4718		3		1.82561e+07	188627843	2.78528e+08	193001249	1.37234e+08	1.18228e+08	1
Q9BTY2	Plasma alpha-L-fucosidase OS=Homo sapiens OX=9606 GN=FUCA2 PE=1 SV=2	0.0013	10	5	8	5	467	54	6.25	3688		5								1
Q76LX8	A disintegrin and metalloproteinase with thrombospondin motifs 13 OS=Homo sapiens OX=9606 GN=ADAMTS13 PE=1 SV=1	0.0012	2	2	11	2	1427	153.5	7.17	6106		2		1.23843e+07	8849556	1.20851e+07	13712740	15803809	24865222	1
P08195	4F2 cell-surface antigen heavy chain OS=Homo sapiens OX=9606 GN=SLC3A2 PE=1 SV=3	0.0012	6	4	6	4	630	68	5.01	1526		4		30568476	6191982	30146132	2.00243e+07	23959802	10009011	1
Q6P179	Endoplasmic reticulum aminopeptidase 2 OS=Homo sapiens OX=9606 GN=ERAP2 PE=1 SV=2	0.00098	4	3	3	3	960	110.4	6.71	909		3		8704005	2.38035e+07	53761578	3.07586e+07	50294610	32044185	1
P20930	Filaggrin OS=Homo sapiens OX=9606 GN=FLG PE=1 SV=3	0.00082	0	1	1	1	4061	434.9	9.25	407		1								1
Q09666	Neuroblast differentiation-associated protein AHNAK OS=Homo sapiens OX=9606 GN=AHNAK PE=1 SV=2	0.0008	1	2	16	2	5890	628.7	6.15	7659		2		167663968	433901616	4.32561e+08	7.53899e+08	476951891	5.33587e+08	1
Q4LDE5	Sushi, von Willebrand factor type A, EGF and pentraxin domain-containing protein 1 OS=Homo sapiens OX=9606 GN=SVEP1 PE=1 SV=3	0.00054	0	1	1	1	3571	389.9	5.5	359		1								1
P54108	Cysteine-rich secretory protein 3 OS=Homo sapiens OX=9606 GN=CRISP3 PE=1 SV=1	6.3e-06	24	5	33	5	245	27.6	7.8	18084		5		109157232	293512236	213490602	234359026	224835798	2.11549e+08	1
Q7Z7M0	Multiple epidermal growth factor-like domains protein 8 OS=Homo sapiens OX=9606 GN=MEGF8 PE=1 SV=2	4.3e-06	1	2	3	2	2845	302.9	6.87	1423		2								1
P01876	Immunoglobulin heavy constant alpha 1 OS=Homo sapiens OX=9606 GN=IGHA1 PE=1 SV=2		5	2	7	2	353	37.6	6.51	4512		2			5313888	7639800	20246713	31037364	29878066	1
P60709	Actin, cytoplasmic 1 OS=Homo sapiens OX=9606 GN=ACTB PE=1 SV=1		29	10	74	2	375	41.7	5.48	40875		10		18573756	93963324	66292620	128175576	90618456	112860588	1
P01860	Immunoglobulin heavy constant gamma 3 OS=Homo sapiens OX=9606 GN=IGHG3 PE=1 SV=2		30	8	31	3	377	41.3	7.9	15975		8		28881428	27220613	146459876	123316504	112069051	86142219	1
P35030	Trypsin-3 OS=Homo sapiens OX=9606 GN=PRSS3 PE=1 SV=2		13	7	74	2	304	32.5	7.49	36257		7		101402895	187456134	83957860	107763336	106854772	117379252	1
P04746	Pancreatic alpha-amylase OS=Homo sapiens OX=9606 GN=AMY2A PE=1 SV=2		11	5	18	5	511	57.7	7.05	9045		5		28917968	66391004	8.03148e+07	7.70648e+07	1.61192e+08	1.63111e+08	1
O43493	Trans-Golgi network integral membrane protein 2 OS=Homo sapiens OX=9606 GN=TGOLN2 PE=1 SV=4		11	4	11	4	437	45.9	5.63	6220	2.1	4	1	2.96639e+06	9.64943e+06	1.87992e+06	1.03689e+06	4.84194e+06	4978655	1
Q01546	Keratin, type II cytoskeletal 2 oral OS=Homo sapiens OX=9606 GN=KRT76 PE=1 SV=2		7	5	12	1	638	65.8	8.12	5606		5		55319592	206303168	125352184	147965136	176431488	173181536	1
Q86UD1	Out at first protein homolog OS=Homo sapiens OX=9606 GN=OAF PE=2 SV=1		11	3	15	3	273	30.7	6.84	9275		3		2.9582e+07	65407369	27616518	35306195	59283125	46255118	1
Q9NPR2	Semaphorin-4B OS=Homo sapiens OX=9606 GN=SEMA4B PE=1 SV=4		4	4	9	4	837	92.7	7.05	2506		4		11944551	28021671	14170430	17790906	19929550	7743663	1
Q9BWP8	Collectin-11 OS=Homo sapiens OX=9606 GN=COLEC11 PE=1 SV=1		4	1	3	1	271	28.6	5.41	2118		1		7039123	15144818	9072942	13036118	16938528	15820687	1
Q6UY14	ADAMTS-like protein 4 OS=Homo sapiens OX=9606 GN=ADAMTSL4 PE=1 SV=2		2	2	5	2	1074	116.5	8.34	321	12.28	1	1	1.12748e+07	12405163	18562476	1.84192e+07	14645735	1.36823e+07	1
P01857	Immunoglobulin heavy constant gamma 1 OS=Homo sapiens OX=9606 GN=IGHG1 PE=1 SV=1		15	5	14	1	330	36.1	8.19	6888		5			28967662	35894184	26057062	50446512	45013052	1
Q8WZ75	Roundabout homolog 4 OS=Homo sapiens OX=9606 GN=ROBO4 PE=1 SV=1		3	2	7	2	1007	107.4	6.64	3600		2		7.1151e+06	27224863		26204530	18669554	15816511	1
Q6YHK3	CD109 antigen OS=Homo sapiens OX=9606 GN=CD109 PE=1 SV=2		3	4	7	4	1445	161.6	5.85	3032		4		2.80686e+06	1.74281e+07	3.40235e+06	1.41938e+07		2.64892e+06	1
A1L4H1	Soluble scavenger receptor cysteine-rich domain-containing protein SSC5D OS=Homo sapiens OX=9606 GN=SSC5D PE=1 SV=3		3	4	4	4	1573	165.6	6.13	1318		4		10590348	30161780		28933358	26853872	21734174	1
Q9H4F8	SPARC-related modular calcium-binding protein 1 OS=Homo sapiens OX=9606 GN=SMOC1 PE=1 SV=1		6	2	4	2	434	48.1	8.22	1027	3.07	1	1	533922	3.21708e+06	4692895	1.94039e+06		3.66895e+06	1
O15394	Neural cell adhesion molecule 2 OS=Homo sapiens OX=9606 GN=NCAM2 PE=1 SV=2		1	1	2	1	837	93	5.6	600		1		29486690	36471768	29398510	29405544		61466504	1
O00592	Podocalyxin OS=Homo sapiens OX=9606 GN=PODXL PE=1 SV=2		1	1	4	1	558	58.6	5.49	1194		1			18425088	13904901	16701858	12232862	9049831	1
B9A064	Immunoglobulin lambda-like polypeptide 5 OS=Homo sapiens OX=9606 GN=IGLL5 PE=2 SV=2		14	2	7	2	214	23	8.84	3394		2		90081560		19255388	18201702		73062392	1
Q99972	Myocilin OS=Homo sapiens OX=9606 GN=MYOC PE=1 SV=2		3	2	3	2	504	56.9	5.54	837		2		3531570	9365781	12361180	10047654			1
P01834	Immunoglobulin kappa constant OS=Homo sapiens OX=9606 GN=IGKC PE=1 SV=2		35	2	6	2	107	11.8	6.52	3836		2			9199982	12909974	27623190			1
P62805	Histone H4 OS=Homo sapiens OX=9606 GN=HIST1H4A PE=1 SV=2		14	2	4	2	103	11.4	11.36	1396		2					26508804	22779340	82679064	1
Q9Y646	Carboxypeptidase Q OS=Homo sapiens OX=9606 GN=CPQ PE=1 SV=1		2	1	3	1	472	51.9	6.18	1201		1		9669815	7.79611e+06					1
Q92765	Secreted frizzled-related protein 3 OS=Homo sapiens OX=9606 GN=FRZB PE=1 SV=2		2	1	1	1	325	36.2	8.46	379		1		5.75482e+06		8001349				1
O14960	Leukocyte cell-derived chemotaxin-2 OS=Homo sapiens OX=9606 GN=LECT2 PE=1 SV=2		6	1	1	1	151	16.4	9.39	536		1			10891749					1
Q9NTU7	Cerebellin-4 OS=Homo sapiens OX=9606 GN=CBLN4 PE=1 SV=1		3	1	2	1	201	21.8	8.73	1078		1		2.60722e+06						1
O14498	Immunoglobulin superfamily containing leucine-rich repeat protein OS=Homo sapiens OX=9606 GN=ISLR PE=2 SV=1		3	1	1	1	428	46	5.15	354		1			8446268					1
O60462	Neuropilin-2 OS=Homo sapiens OX=9606 GN=NRP2 PE=1 SV=3		1	1	1	1	931	104.8	5.17	352		1		7.17639e+06						1
Q9UEW3	Macrophage receptor MARCO OS=Homo sapiens OX=9606 GN=MARCO PE=1 SV=1		3	1	1	1	520	52.6	8.78	487		1								1
P25774	Cathepsin S OS=Homo sapiens OX=9606 GN=CTSS PE=1 SV=3		5	2	4	2	331	37.5	8.34	1723		2								1
P99999	Cytochrome c OS=Homo sapiens OX=9606 GN=CYCS PE=1 SV=2		10	1	2	1	105	11.7	9.57	808		1								1
Q9C075	Keratin, type I cytoskeletal 23 OS=Homo sapiens OX=9606 GN=KRT23 PE=1 SV=2		2	1	19	1	422	48.1	6.54	11172		1								1
P24387	Corticotropin-releasing factor-binding protein OS=Homo sapiens OX=9606 GN=CRHBP PE=1 SV=2		2	1	2	1	322	36.1	6.52	966		1								1
P26992	Ciliary neurotrophic factor receptor subunit alpha OS=Homo sapiens OX=9606 GN=CNTFR PE=1 SV=2		3	1	1	1	372	40.6	6.76	466		1								1
P19801	Amiloride-sensitive amine oxidase [copper-containing] OS=Homo sapiens OX=9606 GN=AOC1 PE=1 SV=4		2	1	1	1	751	85.3	7.09	413		1								1
Q9UBQ6	Exostosin-like 2 OS=Homo sapiens OX=9606 GN=EXTL2 PE=1 SV=1		2	1	1	1	330	37.4	8.95	518		1								1
Q92484	Acid sphingomyelinase-like phosphodiesterase 3a OS=Homo sapiens OX=9606 GN=SMPDL3A PE=1 SV=2		2	1	1	1	453	51.2	6.33	298		1								1
P20929	Nebulin OS=Homo sapiens OX=9606 GN=NEB PE=1 SV=5		0	1	12	1	6669	772.4	9.07	5737		1								1
Q9NRN5	Olfactomedin-like protein 3 OS=Homo sapiens OX=9606 GN=OLFML3 PE=2 SV=1		2	1	1	1	406	46	6.57	458		1								1
Q9Y2K3	Myosin-15 OS=Homo sapiens OX=9606 GN=MYH15 PE=1 SV=5		0	1	14	1	1946	224.5	5.85	4351		1								1
P22105-1	Isoform 3 of Tenascin-X OS=Homo sapiens OX=9606 GN=TNXB		8	23	97	23	4242	457.9	5.17	43851		23		88616797	1.93105e+08	1.96279e+08	240376029	1.54629e+08	1.20856e+08	1
P13591-1	Isoform 2 of Neural cell adhesion molecule 1 OS=Homo sapiens OX=9606 GN=NCAM1		11	7	34	7	848	93.3	4.87	17536		7		6.4632e+07	162256334	115488267	194983582	1.87015e+08	179886352	1
O00763	Acetyl-CoA carboxylase 2 OS=Homo sapiens OX=9606 GN=ACACB PE=1 SV=3		1	2	47	2	2458	276.4	6.49	25624		2		776456984	1390607552	915762728	1192447872	1345347806	1762963032	1
Q12802	A-kinase anchor protein 13 OS=Homo sapiens OX=9606 GN=AKAP13 PE=1 SV=2		0	1	94	1	2813	307.4	5.24	61151		1		3681554432	9895049216	8.7909e+09	9838480146	18955801896	16820276584	1
Q9NRS4	Transmembrane protease serine 4 OS=Homo sapiens OX=9606 GN=TMPRSS4 PE=1 SV=2		4	2	17	1	437	48.2	5.4	7784		2		4.18897e+07	7.32333e+07	83576438	52559930	67052176	93517232	1
P15086	Carboxypeptidase B OS=Homo sapiens OX=9606 GN=CPB1 PE=1 SV=4		5	2	2	2	417	47.3	6.61	1337		2		5.86093e+06	2.92024e+07	28811612	12165066	20622930	22636932	1
O94989	Rho guanine nucleotide exchange factor 15 OS=Homo sapiens OX=9606 GN=ARHGEF15 PE=1 SV=4		1	1	30	1	841	91.9	8.25	22902		1		1536009601	4552345747	1.74461e+09	2932932641	4462610215	3741244437	1
P36776	Lon protease homolog, mitochondrial OS=Homo sapiens OX=9606 GN=LONP1 PE=1 SV=2		1	2	7	2	959	106.4	6.39	3115		2		35307762	70088050	58059745	83137394	94635800	79128016	1
Q9UHR4	Brain-specific angiogenesis inhibitor 1-associated protein 2-like protein 1 OS=Homo sapiens OX=9606 GN=BAIAP2L1 PE=1 SV=2		1	1	12	1	511	56.8	8.68	6078		1		55537736	112782912	65982324	91599224	134707680	118700760	1
Q86WD7	Serpin A9 OS=Homo sapiens OX=9606 GN=SERPINA9 PE=1 SV=3		1	1	39	1	417	46.5	9.57	16528		1		1.65019e+08	605837118	334560176	471591331	7.33568e+08	755112834	1
P28482	Mitogen-activated protein kinase 1 OS=Homo sapiens OX=9606 GN=MAPK1 PE=1 SV=3		2	1	12	1	360	41.4	6.98	4236		1		1.42081e+07	55388030	9490887	20120244	13239781	17811946	1
P20701	Integrin alpha-L OS=Homo sapiens OX=9606 GN=ITGAL PE=1 SV=3		2	2	37	2	1170	128.7	5.63	13409		2		656922650	1512876336	732032712	1024833232	1530672797	1218241694	1
Q8N5R6	Coiled-coil domain-containing protein 33 OS=Homo sapiens OX=9606 GN=CCDC33 PE=1 SV=3		1	1	2	1	958	107.1	6.77	1060		1		13599957	45847080	24726602	40053064	28029092	37836548	1
Q59EK9	RUN domain-containing protein 3A OS=Homo sapiens OX=9606 GN=RUNDC3A PE=1 SV=2		2	1	15	1	446	49.7	5.27	7759		1		8880720	15615909	55801380	8529496	16107797	6.91199e+06	1
Q8TAQ9	SUN domain-containing protein 3 OS=Homo sapiens OX=9606 GN=SUN3 PE=1 SV=4		2	1	2	1	357	40.5	7.83	549		1		113951384	246567328	60234012	104448256	94627576	66270424	1
P35900	Keratin, type I cytoskeletal 20 OS=Homo sapiens OX=9606 GN=KRT20 PE=1 SV=1		1	1	4	1	424	48.5	5.69	1994		1		70367104	138772960	108261760	142236192	119410312	129653520	1
Q9H7P6	Multivesicular body subunit 12B OS=Homo sapiens OX=9606 GN=MVB12B PE=1 SV=2		3	1	16	1	319	35.6	8.15	6239		1		227450808	2.36266e+08	50096683	74743224	141436368	126187618	1
O43399	Tumor protein D54 OS=Homo sapiens OX=9606 GN=TPD52L2 PE=1 SV=2		6	1	15	1	206	22.2	5.36	3998		1		138591826	150473864	469769696	166029672	323669576	204141896	1
P08034	Gap junction beta-1 protein OS=Homo sapiens OX=9606 GN=GJB1 PE=1 SV=1		5	1	1	1	283	32	8.94	324		1		22773568	51716540	21919352	37431128	45875504	45209184	1
O75821	Eukaryotic translation initiation factor 3 subunit G OS=Homo sapiens OX=9606 GN=EIF3G PE=1 SV=2		2	1	9	1	320	35.6	6.13	3260		1		12166472	31864964	14770754	22692100	30312952	27863754	1
Q93100	Phosphorylase b kinase regulatory subunit beta OS=Homo sapiens OX=9606 GN=PHKB PE=1 SV=3		1	1	7	1	1093	124.8	6.95	2108		1		59716244	133241480	46723924	129194672	82549952	116023456	1
A5YKK6	CCR4-NOT transcription complex subunit 1 OS=Homo sapiens OX=9606 GN=CNOT1 PE=1 SV=2		0	1	15	1	2376	266.8	7.11	7456		1		223830086	638536216	322950056	412177480	434420576	402065292	1
O15303	Metabotropic glutamate receptor 6 OS=Homo sapiens OX=9606 GN=GRM6 PE=1 SV=2		1	1	8	1	877	95.4	8.02	5405		1		141934940	318985776	190836436	288752180	402159616	404955500	1
P82930	28S ribosomal protein S34, mitochondrial OS=Homo sapiens OX=9606 GN=MRPS34 PE=1 SV=2		3	1	10	1	218	25.6	9.98	4846		1		220163264	490252224	284728864	333035424	499672704	400612704	1
Q14406	Chorionic somatomammotropin hormone-like 1 OS=Homo sapiens OX=9606 GN=CSHL1 PE=2 SV=2		4	1	13	1	222	25.4	5.91	3518		1		2.1791e+09	3416965120	16764060244	5.34361e+09	10141907090	8180910459	1
P00709	Alpha-lactalbumin OS=Homo sapiens OX=9606 GN=LALBA PE=1 SV=1		6	1	8	1	142	16.2	5	2129		1		136865712	223909856	86915552	106188304	137299136	118498696	1
Q5TBA9	Protein furry homolog OS=Homo sapiens OX=9606 GN=FRY PE=1 SV=1		0	1	1	1	3013	338.7	5.99	360		1		5031430	8589998	5593350	4.99653e+06	15994869	7.34061e+06	1
P30520	Adenylosuccinate synthetase isozyme 2 OS=Homo sapiens OX=9606 GN=ADSS PE=1 SV=3		2	1	12	1	456	50.1	6.55	4138		1		20619456	33673624	148017808	168945200	111722960	122728584	1
Q9NP78	ATP-binding cassette sub-family B member 9 OS=Homo sapiens OX=9606 GN=ABCB9 PE=1 SV=1		1	1	7	1	766	84.4	7.93	4456		1		81694642	125301352	121949412	135817452	142174776	171047184	1
P51532	Transcription activator BRG1 OS=Homo sapiens OX=9606 GN=SMARCA4 PE=1 SV=2		0	1	6	1	1647	184.5	7.88	1881		1		7.69795e+06	20678222	14961820	20433960	30750960	24771610	1
P26378-1	Isoform 1 of ELAV-like protein 4 OS=Homo sapiens OX=9606 GN=ELAVL4		2	1	14	1	380	41.7	9.39	5903		1		347000600	530034928	379168296	532783152	774951296	709289856	1
Q99798	Aconitate hydratase, mitochondrial OS=Homo sapiens OX=9606 GN=ACO2 PE=1 SV=2		3	1	1	1	780	85.4	7.61	23		1		41842544	46369400	161721504	52547904	67195376	61239328	1
P62241	40S ribosomal protein S8 OS=Homo sapiens OX=9606 GN=RPS8 PE=1 SV=2		5	1	20	1	208	24.2	10.32	4093		1		54505761	71134154	292937326	80090091	181943451	141587798	1
P08670	Vimentin OS=Homo sapiens OX=9606 GN=VIM PE=1 SV=4		2	1	3	1	466	53.6	5.12	850		1		7483477	10572820	12551802	5767986	13090922	14304543	1
Q8TCG1	Protein CIP2A OS=Homo sapiens OX=9606 GN=CIP2A PE=1 SV=2		1	1	12	1	905	102.1	6.23	3521		1		199952592	126069648	539612190	156759488	341701664	215130064	1
O94855	Protein transport protein Sec24D OS=Homo sapiens OX=9606 GN=SEC24D PE=1 SV=2		1	1	13	1	1032	112.9	7.25	4615		1		37051406	83691178	64656106	53137356	97580144	80560110	1
Q96PU8	Protein quaking OS=Homo sapiens OX=9606 GN=QKI PE=1 SV=1		2	1	6	1	341	37.6	8.56	2645		1		80170824	240079504	109418456	150409664	172475088	182483584	1
P19838	Nuclear factor NF-kappa-B p105 subunit OS=Homo sapiens OX=9606 GN=NFKB1 PE=1 SV=2		1	1	16	1	968	105.3	5.4	5173		1		218205504	201861744	437349884	169103520	338039168	249101184	1
Q6PKG0	La-related protein 1 OS=Homo sapiens OX=9606 GN=LARP1 PE=1 SV=2		1	1	12	1	1096	123.4	8.82	3592		1		26836873	17601438	86703692	111199824	125003084	153318928	1
Q9BYX2	TBC1 domain family member 2A OS=Homo sapiens OX=9606 GN=TBC1D2 PE=1 SV=3		1	1	12	1	928	105.3	6.58	3547		1		91885424	958654976	481118752	603060032	1022393216	722422592	1
Q5T9A4	ATPase family AAA domain-containing protein 3B OS=Homo sapiens OX=9606 GN=ATAD3B PE=1 SV=1		1	1	16	1	648	72.5	9.2	11690		1		28368136	88173632	108940472	97846152	186059616	169069408	1
Q15293	Reticulocalbin-1 OS=Homo sapiens OX=9606 GN=RCN1 PE=1 SV=1		2	1	35	1	331	38.9	5	18900		1		878013624	1881044272	590262928	1006990728	1408323400	1361498344	1
P16035	Metalloproteinase inhibitor 2 OS=Homo sapiens OX=9606 GN=TIMP2 PE=1 SV=2		3	1	3	1	220	24.4	7.49	1084		1		3199404	130195632	5.52162e+06	12154358	9645518	10009803	1
P04083	Annexin A1 OS=Homo sapiens OX=9606 GN=ANXA1 PE=1 SV=2		3	1	3	1	346	38.7	7.02	661		1		9798333	21603838	22218630	27434976	31833192	40195468	1
P11137	Microtubule-associated protein 2 OS=Homo sapiens OX=9606 GN=MAP2 PE=1 SV=4		1	1	5	1	1827	199.4	4.91	1152		1		11561340	33715164	36831841	32914692	23005236	40892524	1
P83111	Serine beta-lactamase-like protein LACTB, mitochondrial OS=Homo sapiens OX=9606 GN=LACTB PE=1 SV=2		2	1	2	1	547	60.7	8.53	447		1		256174528	736175936	456756288	528818848	746155648	751180928	1
Q8WZA9	Immunity-related GTPase family Q protein OS=Homo sapiens OX=9606 GN=IRGQ PE=1 SV=1		1	1	8	1	623	62.7	4.88	3344		1		3.41379e+07	69299296	28536832	45252359	42045412	42991167	1
P49368	T-complex protein 1 subunit gamma OS=Homo sapiens OX=9606 GN=CCT3 PE=1 SV=4		2	1	2	1	545	60.5	6.49	712		1		5.15436e+07	112397944	262590368	147263936	347070272	227581424	1
Q7L2E3	ATP-dependent RNA helicase DHX30 OS=Homo sapiens OX=9606 GN=DHX30 PE=1 SV=1		1	1	4	1	1194	133.9	8.78	1151		1		63971200	42908976	53461644	125767880	12002346	25875010	1
Q14315	Filamin-C OS=Homo sapiens OX=9606 GN=FLNC PE=1 SV=3		0	1	12	1	2725	290.8	5.97	4045		1		81890943	171742210	165219012	165186130	236712798	165141826	1
Q9H254	Spectrin beta chain, non-erythrocytic 4 OS=Homo sapiens OX=9606 GN=SPTBN4 PE=1 SV=2		0	1	32	1	2564	288.8	6.01	12553		1		3.57867e+08	1303573152	1016348619	893861988	932769568	866611732	1
O43920	NADH dehydrogenase [ubiquinone] iron-sulfur protein 5 OS=Homo sapiens OX=9606 GN=NDUFS5 PE=1 SV=3		7	1	12	1	106	12.5	9.14	1882		1		134049740	359791608	310938640	395186538	469002368	501937732	1
P53004	Biliverdin reductase A OS=Homo sapiens OX=9606 GN=BLVRA PE=1 SV=2		3	1	7	1	296	33.4	6.44	2836		1		172589492	295704196	232632480	254420508	474139760	408235248	1
P13637	Sodium/potassium-transporting ATPase subunit alpha-3 OS=Homo sapiens OX=9606 GN=ATP1A3 PE=1 SV=3		1	1	8	1	1013	111.7	5.38	2748		1		13074912	19325634	88060348	33678648	3.48087e+07	37354300	1
Q96A65	Exocyst complex component 4 OS=Homo sapiens OX=9606 GN=EXOC4 PE=1 SV=1		1	1	8	1	974	110.4	6.49	2917		1		23880462	174434624	78526804	113222260	139542372	117463588	1
Q96AB6	Protein N-terminal asparagine amidohydrolase OS=Homo sapiens OX=9606 GN=NTAN1 PE=1 SV=3		3	1	25	1	310	34.7	6.27	8641		1		401867358	705755456	286697760	456304672	709915008	649863296	1
Q9NV70	Exocyst complex component 1 OS=Homo sapiens OX=9606 GN=EXOC1 PE=1 SV=4		1	1	6	1	894	101.9	6.61	2064		1		6.90909e+06	74879596	49905892	82961840	130541828	87801664	1
O60547	GDP-mannose 4,6 dehydratase OS=Homo sapiens OX=9606 GN=GMDS PE=1 SV=1		2	1	7	1	372	41.9	7.31	1895		1		6.28488e+06	229124229	162146734	97383184	313904221	72211908	1
Q9H4E7	Differentially expressed in FDCP 6 homolog OS=Homo sapiens OX=9606 GN=DEF6 PE=1 SV=1		1	1	1	1	631	73.9	6.05	320		1		11226310	56319692	18320728	37836856	100056296	60645132	1
P46940	Ras GTPase-activating-like protein IQGAP1 OS=Homo sapiens OX=9606 GN=IQGAP1 PE=1 SV=1		1	1	10	1	1657	189.1	6.48	3601		1		5.2661e+06	11969219	36955489	79739632	31362793	38520982	1
P62328	Thymosin beta-4 OS=Homo sapiens OX=9606 GN=TMSB4X PE=1 SV=2		30	1	1	1	44	5.1	5.06	128		1		1.08729e+06	3.10272e+06	1.47891e+06	3.55842e+06	1.77038e+06	5180044	1
Q7Z2Y5	Nik-related protein kinase OS=Homo sapiens OX=9606 GN=NRK PE=1 SV=2		1	1	3	1	1582	178.4	6.33	881		1		382023312	536961768	330945244	252907200	355734608	298671892	1
P35606	Coatomer subunit beta' OS=Homo sapiens OX=9606 GN=COPB2 PE=1 SV=2		1	1	3	1	906	102.4	5.27	665		1		17938788	27650454	28785658	30125870	18415162	25947172	1
Q9H4A3	Serine/threonine-protein kinase WNK1 OS=Homo sapiens OX=9606 GN=WNK1 PE=1 SV=2		0	1	1	1	2382	250.6	6.34	323		1		15815651	37093728	30732476	49583952	60345000	58234856	1
O15018	PDZ domain-containing protein 2 OS=Homo sapiens OX=9606 GN=PDZD2 PE=1 SV=4		0	1	4	1	2839	301.5	7.43	1481		1		14365175	36319368	11948194	28712910	23939842	17339294	1
O60825	6-phosphofructo-2-kinase/fructose-2,6-bisphosphatase 2 OS=Homo sapiens OX=9606 GN=PFKFB2 PE=1 SV=2		2	1	1	1	505	58.4	8.38	371		1		308068768	307894880	283029248	434352992	450254368	458958304	1
Q5VT79	Annexin A8-like protein 1 OS=Homo sapiens OX=9606 GN=ANXA8L1 PE=2 SV=2		3	1	3	1	327	36.9	5.78	491		1		15784726	46411364	28267802	48571520	47070208	60049328	1
P25788	Proteasome subunit alpha type-3 OS=Homo sapiens OX=9606 GN=PSMA3 PE=1 SV=2		3	1	2	1	255	28.4	5.33	725		1		57953636	138351712	67932960	92610120	113961288	114911760	1
O60942	mRNA-capping enzyme OS=Homo sapiens OX=9606 GN=RNGTT PE=1 SV=1		3	1	4	1	597	68.5	8.13	473		1		21528258	26493440	33984616	22366960	32870198	24711338	1
Q13428	Treacle protein OS=Homo sapiens OX=9606 GN=TCOF1 PE=1 SV=3		1	1	2	1	1488	152	9.04	401		1		29448984	44870112	60374436	44795556	83678568	81169824	1
P30050	60S ribosomal protein L12 OS=Homo sapiens OX=9606 GN=RPL12 PE=1 SV=1		8	1	4	1	165	17.8	9.42	1314		1		240709984	1110303104	746399312	1082254040	1476533904	893042096	1
Q14240	Eukaryotic initiation factor 4A-II OS=Homo sapiens OX=9606 GN=EIF4A2 PE=1 SV=2		4	1	1	1	407	46.4	5.48	210		1		86988760	142911472	69767328	90902008	131194584	125584856	1
Q14008	Cytoskeleton-associated protein 5 OS=Homo sapiens OX=9606 GN=CKAP5 PE=1 SV=3		0	1	4	1	2032	225.4	7.8	1426		1		27900194	35700264	99163720	74284176	85590152	82176592	1
P02810	Salivary acidic proline-rich phosphoprotein 1/2 OS=Homo sapiens OX=9606 GN=PRH1 PE=1 SV=2		9	1	11	1	166	17	4.84	4893		1		4842998	9.1618e+06		1971064	1.84103e+06	2.28124e+07	1
Q95604	HLA class I histocompatibility antigen, Cw-17 alpha chain OS=Homo sapiens OX=9606 GN=HLA-C PE=1 SV=1		7	2	6	1	372	41.2	6.8	3215		2			550493	1161141	4.34417e+06	3326856	2.77411e+06	1
O95998	Interleukin-18-binding protein OS=Homo sapiens OX=9606 GN=IL18BP PE=1 SV=2		4	1	5	1	194	21.1	7.39	2110		1			9512425	21813122	6889210	12010126	7.03491e+06	1
Q92835	Phosphatidylinositol 3,4,5-trisphosphate 5-phosphatase 1 OS=Homo sapiens OX=9606 GN=INPP5D PE=1 SV=2		1	1	6	1	1189	133.2	7.59	2306		1		52103196	42900276	91360728	60680668		51283520	1
Q9H583	HEAT repeat-containing protein 1 OS=Homo sapiens OX=9606 GN=HEATR1 PE=1 SV=3		0	1	5	1	2144	242.2	6.54	1527		1		41655328	27431576	134401732		40374920	31325298	1
Q5SNT2	Transmembrane protein 201 OS=Homo sapiens OX=9606 GN=TMEM201 PE=1 SV=1		1	1	3	1	666	72.2	9.22	1751		1			21818590	17971506	29683918	22163166	31542884	1
O75477	Erlin-1 OS=Homo sapiens OX=9606 GN=ERLIN1 PE=1 SV=2		2	1	3	1	348	39.1	7.87	1171		1		2.70041e+06		80787768	18335602	16031636	8647365	1
Q92574	Hamartin OS=Homo sapiens OX=9606 GN=TSC1 PE=1 SV=2		1	1	5	1	1164	129.7	6.47	1032		1			22823760	34540680	31481384	32384638	21962156	1
P04844	Dolichyl-diphosphooligosaccharide--protein glycosyltransferase subunit 2 OS=Homo sapiens OX=9606 GN=RPN2 PE=1 SV=3		1	1	4	1	631	69.2	5.69	1392		1		5614234	9280088		19682150	14519095	22307484	1
Q13423	NAD(P) transhydrogenase, mitochondrial OS=Homo sapiens OX=9606 GN=NNT PE=1 SV=3		1	1	12	1	1086	113.8	8.09	4320		1			11657098	48376353	11210530	19080818	14940470	1
Q15397	Pumilio homolog 3 OS=Homo sapiens OX=9606 GN=PUM3 PE=1 SV=3		1	1	8	1	648	73.5	9.64	2078		1			199419680	128340776	191052128	173810512	158465056	1
P55060	Exportin-2 OS=Homo sapiens OX=9606 GN=CSE1L PE=1 SV=3		1	1	2	1	971	110.3	5.77	609		1			2.44041e+06	1.80386e+06	1.08425e+06	3.08573e+06	1.87844e+06	1
Q86UD3	E3 ubiquitin-protein ligase MARCH3 OS=Homo sapiens OX=9606 GN=MARCH3 PE=1 SV=1		2	1	8	1	253	28.5	8.21	3247		1			91236864	53331641	30664274	45705927	60778850	1
P09884	DNA polymerase alpha catalytic subunit OS=Homo sapiens OX=9606 GN=POLA1 PE=1 SV=2		1	1	3	1	1462	165.8	5.85	589		1			25650608	15912964	8394749	12765078	12896772	1
Q9UBG0	C-type mannose receptor 2 OS=Homo sapiens OX=9606 GN=MRC2 PE=1 SV=2		1	1	2	1	1479	166.6	5.83	496		1		48841996	8721534		7289782	9184260	13427399	1
P31995	Low affinity immunoglobulin gamma Fc region receptor II-c OS=Homo sapiens OX=9606 GN=FCGR2C PE=1 SV=1		3	1	1	1	323	35.6	6.9	279		1		1.9237e+06		9922167	9450085	11517038	9971832	1
Q9Y490	Talin-1 OS=Homo sapiens OX=9606 GN=TLN1 PE=1 SV=3		0	1	3	1	2541	269.6	6.07	843		1			29356352	28021874	21847880	27735370	35962100	1
P41091	Eukaryotic translation initiation factor 2 subunit 3 OS=Homo sapiens OX=9606 GN=EIF2S3 PE=1 SV=3		1	1	3	1	472	51.1	8.4	1010		1		11576480		18883704	24989542	23083510	21956984	1
Q9NSV4	Protein diaphanous homolog 3 OS=Homo sapiens OX=9606 GN=DIAPH3 PE=1 SV=4		1	1	4	1	1193	136.8	7.03	1610		1		4.19033e+06	8509533		6.86163e+06	7.08808e+06	9472871	1
P49756	RNA-binding protein 25 OS=Homo sapiens OX=9606 GN=RBM25 PE=1 SV=3		1	1	1	1	843	100.1	6.32	189		1		10486034	13212189		11754285	10286916	9782359	1
P51659	Peroxisomal multifunctional enzyme type 2 OS=Homo sapiens OX=9606 GN=HSD17B4 PE=1 SV=3		2	1	2	1	736	79.6	8.84	446		1		107170832	32259804	41477988	16996932		16951590	1
P10636	Microtubule-associated protein tau OS=Homo sapiens OX=9606 GN=MAPT PE=1 SV=5		1	1	6	1	758	78.9	6.71	1174		1		3.31375e+06		133919024	37364644	26341480	21187534	1
Q9NUV7	Serine palmitoyltransferase 3 OS=Homo sapiens OX=9606 GN=SPTLC3 PE=1 SV=3		1	1	2	1	552	62	8.78	1589		1			36894020	76861456	30391160	36877104	55743556	1
Q9UHD2	Serine/threonine-protein kinase TBK1 OS=Homo sapiens OX=9606 GN=TBK1 PE=1 SV=1		1	1	3	1	729	83.6	6.79	720		1			36547780	75634888	47330892	87750216	62387784	1
Q15019	Septin-2 OS=Homo sapiens OX=9606 GN=SEPTIN2 PE=1 SV=1		2	1	2	1	361	41.5	6.6	706		1		5210771	16993616	28370208	11207515	10178544		1
O00468	Agrin OS=Homo sapiens OX=9606 GN=AGRN PE=1 SV=6		0	1	1	1	2068	217.2	6.39	68		1		16239950	116167184	87911616	89183192		38417520	1
O15117	FYN-binding protein 1 OS=Homo sapiens OX=9606 GN=FYB1 PE=1 SV=2		1	1	3	1	783	85.3	6.48	541		1		16164539		77537784	34753012	60524124	39004816	1
P19174	1-phosphatidylinositol 4,5-bisphosphate phosphodiesterase gamma-1 OS=Homo sapiens OX=9606 GN=PLCG1 PE=1 SV=1		1	1	3	1	1290	148.4	6.05	719		1		12012090		150946080	68085376	53462832	35867784	1
P21333	Filamin-A OS=Homo sapiens OX=9606 GN=FLNA PE=1 SV=4		2	1	1	1	2647	280.6	6.06	65		1		70755568	169590176		206980928	490465920	260803136	1
O75969	A-kinase anchor protein 3 OS=Homo sapiens OX=9606 GN=AKAP3 PE=1 SV=2		1	1	2	1	853	94.7	6.18	458		1		15512147		25137952	22398896	33384984	14449098	1
P09936	Ubiquitin carboxyl-terminal hydrolase isozyme L1 OS=Homo sapiens OX=9606 GN=UCHL1 PE=1 SV=2		17	1	4	1	223	24.8	5.48	48		1		1022311488	34016948	46701152	45169708			1
Q9P244	Leucine-rich repeat and fibronectin type III domain-containing protein 1 OS=Homo sapiens OX=9606 GN=LRFN1 PE=1 SV=2		1	1	8	1	771	82.3	7.05	3206		1			33767072	68677544	31228920	40120436		1
A6NMB1	Sialic acid-binding Ig-like lectin 16 OS=Homo sapiens OX=9606 GN=SIGLEC16 PE=2 SV=3		1	1	13	1	481	53	9.03	8774		1		11299504	26519888			36828224	11993858	1
P63135	Endogenous retrovirus group K member 7 Pol protein OS=Homo sapiens OX=9606 GN=ERVK-7 PE=3 SV=1		0	1	4	1	1459	165.1	8.88	1776		1		2.01243e+06		6138898	12303480		8662757	1
A0A087WSZ0	Immunoglobulin kappa variable 1D-8 OS=Homo sapiens OX=9606 GN=IGKV1D-8 PE=3 SV=6		9	1	1	1	117	12.8	7.74	257		1				45379368	5225634	16428692	11142025	1
Q9UIW2	Plexin-A1 OS=Homo sapiens OX=9606 GN=PLXNA1 PE=1 SV=3		0	1	1	1	1896	210.9	6.92	435		1		120775056		133057200	122189608		186821344	1
Q6P5R6	60S ribosomal protein L22-like 1 OS=Homo sapiens OX=9606 GN=RPL22L1 PE=1 SV=2		6	1	2	1	122	14.6	9.38	812		1		3.28364e+06	6267733		5812644		5217062	1
P09525	Annexin A4 OS=Homo sapiens OX=9606 GN=ANXA4 PE=1 SV=4		2	1	2	1	319	35.9	6.13	812		1		6957825	6543358	7.4058e+06	8592653			1
P54852	Epithelial membrane protein 3 OS=Homo sapiens OX=9606 GN=EMP3 PE=1 SV=1		5	1	1	1	163	18.4	7.96	170		1		2.46225e+06	104190664	33315272	52433444			1
O75695	Protein XRP2 OS=Homo sapiens OX=9606 GN=RP2 PE=1 SV=4		4	1	5	1	350	39.6	5.12	1137		1			14072514	116786456	52044662		41142672	1
P50440	Glycine amidinotransferase, mitochondrial OS=Homo sapiens OX=9606 GN=GATM PE=1 SV=1		2	1	4	1	423	48.4	8.05	1736		1		4039806		7062082	6517216		4223450	1
Q96F07	Cytoplasmic FMR1-interacting protein 2 OS=Homo sapiens OX=9606 GN=CYFIP2 PE=1 SV=2		0	1	1	1	1278	148.3	7.31	540		1			3816701	4.91067e+06	9561308		7.3571e+06	1
P60174-1	Isoform 2 of Triosephosphate isomerase OS=Homo sapiens OX=9606 GN=TPI1		5	1	1	1	249	26.7	6.9	447		1					1.15804e+06	1270837	1.00769e+06	1
Q9NYU1	UDP-glucose:glycoprotein glucosyltransferase 2 OS=Homo sapiens OX=9606 GN=UGGT2 PE=1 SV=4		0	1	1	1	1516	174.6	6.89	321		1		11313867			6.5888e+06		11399843	1
Q9NP84	Tumor necrosis factor receptor superfamily member 12A OS=Homo sapiens OX=9606 GN=TNFRSF12A PE=1 SV=1		9	1	2	1	129	13.9	8.95	1052		1				2.16752e+06		1.91489e+06	1.44775e+06	1
Q15696	U2 small nuclear ribonucleoprotein auxiliary factor 35 kDa subunit-related protein 2 OS=Homo sapiens OX=9606 GN=ZRSR2 PE=1 SV=2		2	1	2	1	482	58	9.72	726		1				7.19312e+06		9717850	8163421	1
Q14155-1	Isoform 1 of Rho guanine nucleotide exchange factor 7 OS=Homo sapiens OX=9606 GN=ARHGEF7		1	1	3	1	646	73.1	7.21	1020		1				10132808		8258670	13468345	1
Q9UN70	Protocadherin gamma-C3 OS=Homo sapiens OX=9606 GN=PCDHGC3 PE=1 SV=1		1	1	1	1	934	101	5.21	232		1		2.53776e+06			15425634		8.06895e+06	1
P26641	Elongation factor 1-gamma OS=Homo sapiens OX=9606 GN=EEF1G PE=1 SV=3		9	1	1	1	437	50.1	6.67	7		1		27786406		6.44216e+06			10505070	1
Q9BVL4	Protein adenylyltransferase SelO, mitochondrial OS=Homo sapiens OX=9606 GN=SELENOO PE=1 SV=3		1	1	2	1	669	73.4	5.97	553		1		1.82638e+06	8009680	14397015				1
P52292	Importin subunit alpha-1 OS=Homo sapiens OX=9606 GN=KPNA2 PE=1 SV=1		2	1	1	1	529	57.8	5.4	321		1		4.61353e+06				10329615	11210040	1
Q13361	Microfibrillar-associated protein 5 OS=Homo sapiens OX=9606 GN=MFAP5 PE=1 SV=1		5	1	1	1	173	19.6	5.94	486		1			2.07617e+06			3.50051e+06		1
Q6KC79	Nipped-B-like protein OS=Homo sapiens OX=9606 GN=NIPBL PE=1 SV=2		0	1	2	1	2804	315.9	7.91	710		1		3938327	8215647					1
Q16620	BDNF/NT-3 growth factors receptor OS=Homo sapiens OX=9606 GN=NTRK2 PE=1 SV=1		2	1	2	1	822	91.9	6.47	483		1			38201696	28901692				1
Q8TDZ2	[F-actin]-monooxygenase MICAL1 OS=Homo sapiens OX=9606 GN=MICAL1 PE=1 SV=2		1	1	5	1	1067	117.8	6.4	2152		1					7445981		8011881	1
O60341	Lysine-specific histone demethylase 1A OS=Homo sapiens OX=9606 GN=KDM1A PE=1 SV=2		1	1	3	1	852	92.8	6.52	1125		1				8410906	12299665			1
Q9H9A6	Leucine-rich repeat-containing protein 40 OS=Homo sapiens OX=9606 GN=LRRC40 PE=1 SV=1		1	1	2	1	602	68.2	6.43	758		1				17155038			9114911	1
Q96HR3	Mediator of RNA polymerase II transcription subunit 30 OS=Homo sapiens OX=9606 GN=MED30 PE=1 SV=1		4	1	11	1	178	20.3	8.27	4004		1		131369464		255743584				1
Q6XQN6	Nicotinate phosphoribosyltransferase OS=Homo sapiens OX=9606 GN=NAPRT PE=1 SV=2		1	1	2	1	538	57.5	5.68	692		1			7.43202e+06			6.65226e+06		1
Q13093	Platelet-activating factor acetylhydrolase OS=Homo sapiens OX=9606 GN=PLA2G7 PE=1 SV=1		2	1	2	1	441	50	7.56		5.22		1				9342282		13139317	1
Q9UBE0	SUMO-activating enzyme subunit 1 OS=Homo sapiens OX=9606 GN=SAE1 PE=1 SV=1		2	1	2	1	346	38.4	5.3	815		1					10316415		4549522	1
P55285	Cadherin-6 OS=Homo sapiens OX=9606 GN=CDH6 PE=1 SV=1		1	1	1	1	790	88.3	4.93	159		1			706347232			1213727360		1
P30484	HLA class I histocompatibility antigen, B-46 alpha chain OS=Homo sapiens OX=9606 GN=HLA-B PE=1 SV=1		7	2	2	1	362	40.4	6.62	1123		2			2.79283e+06					1
Q15063	Periostin OS=Homo sapiens OX=9606 GN=POSTN PE=1 SV=2		5	2	2	2	836	93.3	7.53	623		2			2884974					1
P54577	Tyrosine--tRNA ligase, cytoplasmic OS=Homo sapiens OX=9606 GN=YARS PE=1 SV=4		1	1	1	1	528	59.1	7.05	514		1		5.99336e+06						1
O60941	Dystrobrevin beta OS=Homo sapiens OX=9606 GN=DTNB PE=1 SV=1		1	1	2	1	627	71.3	7.91	822		1		87065008						1
P49411	Elongation factor Tu, mitochondrial OS=Homo sapiens OX=9606 GN=TUFM PE=1 SV=2		2	1	1	1	452	49.5	7.61	273		1			27393924					1
Q8TD06	Anterior gradient protein 3 OS=Homo sapiens OX=9606 GN=AGR3 PE=1 SV=1		6	1	4	1	166	19.2	7.99	1258		1		2.08106e+07						1
A5A3E0	POTE ankyrin domain family member F OS=Homo sapiens OX=9606 GN=POTEF PE=1 SV=2		7	7	47	1	1075	121.4	6.2	24807		7								1
P68133	Actin, alpha skeletal muscle OS=Homo sapiens OX=9606 GN=ACTA1 PE=1 SV=1		22	8	48	1	377	42	5.39	28589		8								1
P62987	Ubiquitin-60S ribosomal protein L40 OS=Homo sapiens OX=9606 GN=UBA52 PE=1 SV=2		7	1	7	1	128	14.7	9.83	3254		1								1
Q5TCX8	Mitogen-activated protein kinase kinase kinase 21 OS=Homo sapiens OX=9606 GN=MAP3K21 PE=1 SV=3		1	1	3	1	1036	113.9	8.73	1771		1								1
Q8TF72	Protein Shroom3 OS=Homo sapiens OX=9606 GN=SHROOM3 PE=1 SV=2		1	3	13	3	1996	216.7	7.8	7812		3								1
Q96H15	T-cell immunoglobulin and mucin domain-containing protein 4 OS=Homo sapiens OX=9606 GN=TIMD4 PE=1 SV=2		3	1	1	1	378	41.6	6.1	726		1								1
Q5T5C0	Syntaxin-binding protein 5 OS=Homo sapiens OX=9606 GN=STXBP5 PE=1 SV=1		1	1	7	1	1151	127.5	7.28	5827		1								1
Q9H299	SH3 domain-binding glutamic acid-rich-like protein 3 OS=Homo sapiens OX=9606 GN=SH3BGRL3 PE=1 SV=1		11	1	1	1	93	10.4	4.93	499		1								1
O00241	Signal-regulatory protein beta-1 OS=Homo sapiens OX=9606 GN=SIRPB1 PE=1 SV=5		3	1	2	1	398	43.2	6.52	597		1								1
Q9Y673	Dolichyl-phosphate beta-glucosyltransferase OS=Homo sapiens OX=9606 GN=ALG5 PE=1 SV=1		4	2	3	2	324	36.9	9.28	986		2								1
Q14790	Caspase-8 OS=Homo sapiens OX=9606 GN=CASP8 PE=1 SV=1		1	1	1	1	479	55.4	5.1	877		1								1
P13987	CD59 glycoprotein OS=Homo sapiens OX=9606 GN=CD59 PE=1 SV=1		6	1	2	1	128	14.2	6.48	448		1								1
Q15223	Nectin-1 OS=Homo sapiens OX=9606 GN=NECTIN1 PE=1 SV=3		2	1	2	1	517	57.1	6.1	746		1								1
Q14195	Dihydropyrimidinase-related protein 3 OS=Homo sapiens OX=9606 GN=DPYSL3 PE=1 SV=1		5	1	1	1	570	61.9	6.49	31		1								1
Q9HCI7	E3 ubiquitin-protein ligase MSL2 OS=Homo sapiens OX=9606 GN=MSL2 PE=1 SV=2		2	1	6	1	577	62.5	7.8	2662		1								1
P02794	Ferritin heavy chain OS=Homo sapiens OX=9606 GN=FTH1 PE=1 SV=2		5	1	1	1	183	21.2	5.55	363		1								1
P22087	rRNA 2'-O-methyltransferase fibrillarin OS=Homo sapiens OX=9606 GN=FBL PE=1 SV=2		2	1	5	1	321	33.8	10.18	2217		1								1
Q92616	eIF-2-alpha kinase activator GCN1 OS=Homo sapiens OX=9606 GN=GCN1 PE=1 SV=6		1	1	1	1	2671	292.6	7.47	229		1								1
Q12959	Disks large homolog 1 OS=Homo sapiens OX=9606 GN=DLG1 PE=1 SV=2		1	1	1	1	904	100.4	5.76	321		1								1
P08240	Signal recognition particle receptor subunit alpha OS=Homo sapiens OX=9606 GN=SRPRA PE=1 SV=2		1	1	2	1	638	69.8	8.95	741		1								1
O95486	Protein transport protein Sec24A OS=Homo sapiens OX=9606 GN=SEC24A PE=1 SV=2		1	1	4	1	1093	119.7	7.66	1207		1								1
P31150	Rab GDP dissociation inhibitor alpha OS=Homo sapiens OX=9606 GN=GDI1 PE=1 SV=2		2	1	2	1	447	50.6	5.14	710		1								1
Q96M91	Cilia- and flagella-associated protein 53 OS=Homo sapiens OX=9606 GN=CFAP53 PE=1 SV=2		1	1	4	1	514	61.8	8.9	1581		1								1
Q12965	Unconventional myosin-Ie OS=Homo sapiens OX=9606 GN=MYO1E PE=1 SV=2		1	1	2	1	1108	127	8.92	368		1								1
P33176	Kinesin-1 heavy chain OS=Homo sapiens OX=9606 GN=KIF5B PE=1 SV=1		3	1	1	1	963	109.6	6.51	15		1								1
Q16836	Hydroxyacyl-coenzyme A dehydrogenase, mitochondrial OS=Homo sapiens OX=9606 GN=HADH PE=1 SV=3		3	1	2	1	314	34.3	8.85	547		1								1
Q52LW3	Rho GTPase-activating protein 29 OS=Homo sapiens OX=9606 GN=ARHGAP29 PE=1 SV=2		1	1	7	1	1261	142	6.74	2463		1								1
Q13107	Ubiquitin carboxyl-terminal hydrolase 4 OS=Homo sapiens OX=9606 GN=USP4 PE=1 SV=3		1	1	2	1	963	108.5	5.71	727		1								1
Q9NQ75	Cas scaffolding protein family member 4 OS=Homo sapiens OX=9606 GN=CASS4 PE=1 SV=2		1	1	1	1	786	87.1	7.08	393		1								1
Q9Y4K3	TNF receptor-associated factor 6 OS=Homo sapiens OX=9606 GN=TRAF6 PE=1 SV=1		4	1	1	1	522	59.5	6.44		3.74		1							1
P27930	Interleukin-1 receptor type 2 OS=Homo sapiens OX=9606 GN=IL1R2 PE=1 SV=1		2	1	1	1	398	45.4	7.9	492		1								1
Q9UQM7	Calcium/calmodulin-dependent protein kinase type II subunit alpha OS=Homo sapiens OX=9606 GN=CAMK2A PE=1 SV=2		1	1	2	1	478	54.1	7.08	571		1								1
Q14956	Transmembrane glycoprotein NMB OS=Homo sapiens OX=9606 GN=GPNMB PE=1 SV=2		2	1	4	1	572	63.9	6.64	1194		1								1
P07237	Protein disulfide-isomerase OS=Homo sapiens OX=9606 GN=P4HB PE=1 SV=3		2	1	1	1	508	57.1	4.87	212		1								1
P58546	Myotrophin OS=Homo sapiens OX=9606 GN=MTPN PE=1 SV=2		24	1	1	1	118	12.9	5.52	21		1								1
Q02241	Kinesin-like protein KIF23 OS=Homo sapiens OX=9606 GN=KIF23 PE=1 SV=3		1	1	4	1	960	110	8.51	1522		1								1
P35555	Fibrillin-1 OS=Homo sapiens OX=9606 GN=FBN1 PE=1 SV=4		0	1	1	1	2871	312.1	4.93	327		1								1
P15924	Desmoplakin OS=Homo sapiens OX=9606 GN=DSP PE=1 SV=3		0	1	1	1	2871	331.6	6.81	183		1								1
O95782	AP-2 complex subunit alpha-1 OS=Homo sapiens OX=9606 GN=AP2A1 PE=1 SV=3		1	1	3	1	977	107.5	7.03	953		1								1
Q9HCB6	Spondin-1 OS=Homo sapiens OX=9606 GN=SPON1 PE=1 SV=2		1	1	1	1	807	90.9	6.11	266		1								1
P08581	Hepatocyte growth factor receptor OS=Homo sapiens OX=9606 GN=MET PE=1 SV=4		1	1	1	1	1390	155.4	7.33	273		1								1
Q15075	Early endosome antigen 1 OS=Homo sapiens OX=9606 GN=EEA1 PE=1 SV=2		1	1	1	1	1411	162.4	5.68	311		1								1
O75691	Small subunit processome component 20 homolog OS=Homo sapiens OX=9606 GN=UTP20 PE=1 SV=3		0	1	1	1	2785	318.2	7.39	174		1								1
Q7L0J3	Synaptic vesicle glycoprotein 2A OS=Homo sapiens OX=9606 GN=SV2A PE=1 SV=1		1	1	1	1	742	82.6	5.57	362		1								1
Q99496	E3 ubiquitin-protein ligase RING2 OS=Homo sapiens OX=9606 GN=RNF2 PE=1 SV=1		2	1	1	1	336	37.6	6.84	271		1								1
P20585	DNA mismatch repair protein Msh3 OS=Homo sapiens OX=9606 GN=MSH3 PE=1 SV=4		1	1	1	1	1137	127.3	8.02	231		1								1
Q5T6V5	Queuosine salvage protein OS=Homo sapiens OX=9606 GN=C9orf64 PE=1 SV=1		2	1	1	1	341	39	5.88	527		1								1
Q15269	Periodic tryptophan protein 2 homolog OS=Homo sapiens OX=9606 GN=PWP2 PE=2 SV=2		1	1	1	1	919	102.4	6.15	334		1								1
P16112	Aggrecan core protein OS=Homo sapiens OX=9606 GN=ACAN PE=1 SV=3		0	1	1	1	2530	261.2	4.13	305		1								1
P15291	Beta-1,4-galactosyltransferase 1 OS=Homo sapiens OX=9606 GN=B4GALT1 PE=1 SV=5		3	1	1	1	398	43.9	8.65	217		1								1
Q13449	Limbic system-associated membrane protein OS=Homo sapiens OX=9606 GN=LSAMP PE=1 SV=2		2	1	1	1	338	37.4	6.98	303		1								1
Q9HC36	rRNA methyltransferase 3, mitochondrial OS=Homo sapiens OX=9606 GN=MRM3 PE=1 SV=2		1	1	3	1	420	47	8.73	728		1								1
O60635	Tetraspanin-1 OS=Homo sapiens OX=9606 GN=TSPAN1 PE=1 SV=2		5	1	2	1	241	26.3	5.25	346		1								1
Q8IZF2	Adhesion G protein-coupled receptor F5 OS=Homo sapiens OX=9606 GN=ADGRF5 PE=1 SV=3		1	1	1	1	1346	149.4	6.65	207		1								1
Q13435	Splicing factor 3B subunit 2 OS=Homo sapiens OX=9606 GN=SF3B2 PE=1 SV=2		1	1	1	1	895	100.2	5.67	194		1								1
P32456	Guanylate-binding protein 2 OS=Homo sapiens OX=9606 GN=GBP2 PE=1 SV=3		2	1	2	1	591	67.2	5.71	628		1								1
Q86Y33	Cell division cycle protein 20 homolog B OS=Homo sapiens OX=9606 GN=CDC20B PE=1 SV=3		1	1	4	1	519	57.3	8.47	1338		1								1
P17931	Galectin-3 OS=Homo sapiens OX=9606 GN=LGALS3 PE=1 SV=5		4	1	1	1	250	26.1	8.56	107		1								1
P46939	Utrophin OS=Homo sapiens OX=9606 GN=UTRN PE=1 SV=2		0	1	1	1	3433	394.2	5.33	183		1								1

## Sheet: Proteominer
Accession	Description	Concentrations [ug/ml]	Coverage [%]	# Peptides	# PSMs	# Unique Peptides	# AAs	MW [kDa]	calc. pI	Score MSPepSearch: MSPepSearch	Score Sequest HT: Sequest HT	# Peptides (by Search Engine): MSPepSearch	# Peptides (by Search Engine): Sequest HT	Abundance: F31: Sample	Abundance: F32: Sample	Abundance: F33: Sample	Abundance: F34: Sample	Abundance: F35: Sample	Abundance: F36: Sample	# Protein Groups
P02768	Serum albumin OS=Homo sapiens OX=9606 GN=ALB PE=1 SV=2	42000	85	167	2465	52	609	69.3	6.28	1315651	9.18	167	3	4.54423e+09	1.2883e+10	22945601096	74083853844	3.49218e+10	1.6542e+10	1
P04217	Alpha-1B-glycoprotein OS=Homo sapiens OX=9606 GN=A1BG PE=1 SV=4	22000	17	9	27	9	495	54.2	5.86	10628		9		4.13425e+07	91940746	1.44987e+08	122528081	99814562	6.60134e+07	1
P55056	Apolipoprotein C-IV OS=Homo sapiens OX=9606 GN=APOC4 PE=1 SV=1	4600	28	4	47	4	127	14.5	8.92	20897		4		3.72658e+07	207350949	340812435	104523568	254149260	158291118	1
P02671	Fibrinogen alpha chain OS=Homo sapiens OX=9606 GN=FGA PE=1 SV=2	3800	63	92	2032	92	866	94.9	6.01	1146093		92		1.36769e+10	5.89726e+10	7.67671e+10	3.82008e+10	4.81821e+10	3.70387e+10	1
P01009	Alpha-1-antitrypsin OS=Homo sapiens OX=9606 GN=SERPINA1 PE=1 SV=3	3000	63	41	385	41	418	46.7	5.59	191139		41		3.50817e+08	2365507066	2.87407e+09	4.54125e+09	2.39755e+09	1.60929e+09	1
P02787	Serotransferrin OS=Homo sapiens OX=9606 GN=TF PE=1 SV=3	2300	54	53	341	49	698	77	7.12	173596		53		1.20765e+08	5.45927e+08	1300852991	6151920717	2.13408e+09	1259358904	1
P01024	Complement C3 OS=Homo sapiens OX=9606 GN=C3 PE=1 SV=2	1730	66	137	2059	136	1663	187	6.4	1084732	4.13	137	2	3.34229e+09	24175916024	3.40896e+10	1.53014e+10	1.22792e+10	1.57763e+10	1
P01023	Alpha-2-macroglobulin OS=Homo sapiens OX=9606 GN=A2M PE=1 SV=3	1609	49	68	612	61	1474	163.2	6.46	307305		68		2.86549e+08	2.26995e+09	2526473423	5.43388e+09	2.35578e+09	1.45249e+09	1
P02647	Apolipoprotein A-I OS=Homo sapiens OX=9606 GN=APOA1 PE=1 SV=1	1400	89	74	1668	74	267	30.8	5.76	923705		74		1.3565e+10	6.47118e+10	7.19757e+10	4.70805e+10	7.35318e+10	5.575e+10	1
P00738	Haptoglobin OS=Homo sapiens OX=9606 GN=HP PE=1 SV=1	1100	69	36	331	15	406	45.2	6.58	166634		36		3.30838e+07	210903072	4.65279e+08	1768907948	656108639	236576513	1
P05154	Plasma serine protease inhibitor OS=Homo sapiens OX=9606 GN=SERPINA5 PE=1 SV=3	1100	33	14	90	14	406	45.6	9.26	51913		14		103238816	2.64663e+08	2.66113e+08	2.47472e+08	2.36235e+08	188850987	1
P01042-2	Isoform LMW of Kininogen-1 OS=Homo sapiens OX=9606 GN=KNG1	1085	48	22	150	21	427	47.9	6.65	82413		22		9.89051e+07	6.16075e+08	1.09051e+09	5.18189e+08	4.28947e+08	7.64491e+08	1
P02652	Apolipoprotein A-II OS=Homo sapiens OX=9606 GN=APOA2 PE=1 SV=1	780	40	10	197	10	100	11.2	6.62	110032		10		3.63109e+09	6502311326	7114347952	5.10818e+09	7.15723e+09	5.82439e+09	1
P02766	Transthyretin OS=Homo sapiens OX=9606 GN=TTR PE=1 SV=1	770	65	13	90	13	147	15.9	5.76	45455		13		147339649	6.08859e+08	555988674	2467866853	4.25771e+08	392438866	1
P02790	Hemopexin OS=Homo sapiens OX=9606 GN=HPX PE=1 SV=2	750	44	18	103	18	462	51.6	7.02	51696		18		2.53762e+07	2.22372e+08	3.40342e+08	3.93992e+08	2.58655e+08	176171449	1
P04114	Apolipoprotein B-100 OS=Homo sapiens OX=9606 GN=APOB PE=1 SV=2	720	55	282	4085	282	4563	515.3	7.05	2221132	76.02	280	6	7.031e+09	6.41712e+10	6.75841e+10	43603911069	4.55432e+10	4.5775e+10	1
P02675	Fibrinogen beta chain OS=Homo sapiens OX=9606 GN=FGB PE=1 SV=2	706	79	79	1360	79	491	55.9	8.27	733479	16.35	79	1	1.27456e+10	4.51505e+10	64379312029	2.82065e+10	3.60901e+10	2.85763e+10	1
P02679	Fibrinogen gamma chain OS=Homo sapiens OX=9606 GN=FGG PE=1 SV=3	670	64	66	1116	66	453	51.5	5.62	621305		66		4.49699e+09	3.48748e+10	5.10302e+10	2.24521e+10	28470814293	2.29366e+10	1
P06396	Gelsolin OS=Homo sapiens OX=9606 GN=GSN PE=1 SV=1	651	40	32	284	32	782	85.6	6.28	151507		32		2.59998e+08	1.39598e+09	2.45095e+09	8.4302e+08	4.98678e+08	823516370	1
P02765	Alpha-2-HS-glycoprotein OS=Homo sapiens OX=9606 GN=AHSG PE=1 SV=2	630	49	25	313	25	367	39.3	5.72	172562	2.72	25	1	5.27211e+08	3.3441e+09	5.90425e+09	2.52227e+09	2557333857	4.28843e+09	1
P02763	Alpha-1-acid glycoprotein 1 OS=Homo sapiens OX=9606 GN=ORM1 PE=1 SV=1	610	16	3	7	2	201	23.5	5.02	2647		3				5.08424e+06	12105078	8.3011e+06		1
P19652	Alpha-1-acid glycoprotein 2 OS=Homo sapiens OX=9606 GN=ORM2 PE=1 SV=2	610	13	3	7	2	201	23.6	5.11	2573		3					18021110	11365775	6.25152e+06	1
P02788	Lactotransferrin OS=Homo sapiens OX=9606 GN=LTF PE=1 SV=6	360	24	17	56	13	710	78.1	8.12	30989		17		1.82515e+07	18467849	7.00297e+07	3.39979e+07	39241527	2.57617e+07	1
P06727	Apolipoprotein A-IV OS=Homo sapiens OX=9606 GN=APOA4 PE=1 SV=3	340	73	39	446	39	396	45.4	5.38	251268		39		2.10724e+09	8.00444e+09	7.16657e+09	6.94825e+09	8.51862e+09	6.1123e+09	1
P01871	Immunoglobulin heavy constant mu OS=Homo sapiens OX=9606 GN=IGHM PE=1 SV=4	320	51	33	1092	9	453	49.4	6.77	637462		33		4.90811e+08	4.67477e+09	5130228513	2.74861e+09	2.53007e+09	1.99922e+09	1
P00450	Ceruloplasmin OS=Homo sapiens OX=9606 GN=CP PE=1 SV=1	320	39	54	459	54	1065	122.1	5.72	244901		54		5.93045e+08	3.80122e+09	4.2021e+09	3.14947e+09	3.11013e+09	2.29306e+09	1
P01861	Immunoglobulin heavy constant gamma 4 OS=Homo sapiens OX=9606 GN=IGHG4 PE=1 SV=1	320	65	25	581	5	327	35.9	7.36	288769		25		4.42123e+07	1.72616e+08	2.48267e+08	187371812	1.14328e+08	106556548	1
P01008	Antithrombin-III OS=Homo sapiens OX=9606 GN=SERPINC1 PE=1 SV=1	320	36	20	63	20	464	52.6	6.71	29504		20		2.60082e+07	7.38496e+08	99453987	1.41502e+08	67710938	6.71671e+07	1
P43652	Afamin OS=Homo sapiens OX=9606 GN=AFM PE=1 SV=1	320	25	14	54	14	599	69	5.9	28297		14		1.50148e+07	119667364	1.46145e+08	1.84982e+08	73439638	8.27613e+07	1
P05155	Plasma protease C1 inhibitor OS=Homo sapiens OX=9606 GN=SERPING1 PE=1 SV=2	280	27	16	199	16	500	55.1	6.55	98715		16		9.97852e+07	1.26771e+09	1.2192e+09	1.27296e+09	1.1484e+09	1084285612	1
P02655	Apolipoprotein C-II OS=Homo sapiens OX=9606 GN=APOC2 PE=1 SV=1	240	60	6	73	6	101	11.3	4.72	41026		6		203795825	1097792848	1122031966	665009423	911612447	727262383	1
P02749	Beta-2-glycoprotein 1 OS=Homo sapiens OX=9606 GN=APOH PE=1 SV=3	220	24	6	35	6	345	38.3	7.97	18698		6		6.67449e+06	2.58932e+07	5.11823e+07	1.0235e+08	64121276	4.64171e+07	1
P0C0L4	Complement C4-A OS=Homo sapiens OX=9606 GN=C4A PE=1 SV=2	170	57	123	2550	8	1744	192.7	7.08	1354213	22.68	121	4	6.28343e+08	2957956886	2359738250	1.42507e+09	1.33471e+09	1.42288e+09	1
P02656	Apolipoprotein C-III OS=Homo sapiens OX=9606 GN=APOC3 PE=1 SV=1	170	74	7	140	7	99	10.8	5.41	79870		7		1.4131e+09	2.32694e+09	3.17913e+09	2.30252e+09	2.84365e+09	2.77072e+09	1
P04004	Vitronectin OS=Homo sapiens OX=9606 GN=VTN PE=1 SV=1	153.55	57	49	1350	49	478	54.3	5.8	722982	31.06	47	3	2.09092e+10	80582643356	100781399458	64854735237	75757639689	6.34595e+10	1
P01031	Complement C5 OS=Homo sapiens OX=9606 GN=C5 PE=1 SV=4	150	17	31	139	31	1676	188.2	6.52	66128		31		4.99112e+07	4.87803e+08	6.98114e+08	3.55729e+08	3.89197e+08	239664061	1
P00747	Plasminogen OS=Homo sapiens OX=9606 GN=PLG PE=1 SV=2	148	62	48	556	46	810	90.5	7.24	300527	7.86	48	1	1.07897e+09	4.30922e+09	6.53784e+09	2.93405e+09	3.22122e+09	2.68389e+09	1
P04196	Histidine-rich glycoprotein OS=Homo sapiens OX=9606 GN=HRG PE=1 SV=1	138.9	34	18	111	18	525	59.5	7.5	58019		18		1.21212e+08	6.36289e+08	7.68196e+08	5.69345e+08	5.22278e+08	3.64361e+08	1
P10909	Clusterin OS=Homo sapiens OX=9606 GN=CLU PE=1 SV=1	113.099	57	42	955	42	449	52.5	6.27	492958	10.93	42	2	8.38987e+09	3.10278e+10	2.85616e+10	2.1048e+10	3.36471e+10	2.23886e+10	1
P02751	Fibronectin OS=Homo sapiens OX=9606 GN=FN1 PE=1 SV=4	110	44	103	1050	103	2386	262.5	5.71	586987		103		2.04465e+09	9.81877e+09	1.14652e+10	7257858962	7.8854e+09	6.05327e+09	1
P01011	Alpha-1-antichymotrypsin OS=Homo sapiens OX=9606 GN=SERPINA3 PE=1 SV=2	110	37	19	114	19	423	47.6	5.52	58548		19		7.25752e+07	3.58763e+08	4.26377e+08	642439162	3.32215e+08	3.02803e+08	1
P0C0L5	Complement C4-B OS=Homo sapiens OX=9606 GN=C4B PE=1 SV=2	104	54	118	2538	3	1744	192.6	7.27	1343574	22.68	116	4	4.41282e+08	1469896616	1.02147e+09	7.92473e+08	684140244	1000082425	1
P25311	Zinc-alpha-2-glycoprotein OS=Homo sapiens OX=9606 GN=AZGP1 PE=1 SV=2	91.521	27	7	16	7	298	34.2	6.05	7474		7		3.86594e+07	2.50547e+07	32082521	6.34573e+07	5.97622e+07	7.57078e+06	1
P05546	Heparin cofactor 2 OS=Homo sapiens OX=9606 GN=SERPIND1 PE=1 SV=3	90	37	18	256	18	499	57	6.9	140772	13.23	17	1	2.18371e+08	3.773e+09	9119987967	8.48097e+08	1347720397	4.95751e+09	1
P05090	Apolipoprotein D OS=Homo sapiens OX=9606 GN=APOD PE=1 SV=1	82	45	16	340	16	189	21.3	5.15	199996		16		4.39157e+09	8.3229e+09	10021124625	7.67832e+09	11404493165	8021786515	1
P08697	Alpha-2-antiplasmin OS=Homo sapiens OX=9606 GN=SERPINF2 PE=1 SV=3	80	41	19	189	19	491	54.5	6.29	103246		19		3.80232e+08	1.52094e+09	1.99459e+09	1.2209e+09	1.34082e+09	1.27949e+09	1
P02654	Apolipoprotein C-I OS=Homo sapiens OX=9606 GN=APOC1 PE=1 SV=1	77	42	10	124	10	83	9.3	8.47	67139		10		3.95214e+08	9.29158e+08	990105357	7.25513e+08	1434406257	7.54882e+08	1
P02774	Vitamin D-binding protein OS=Homo sapiens OX=9606 GN=GC PE=1 SV=2	62.36	43	20	146	20	474	52.9	5.45	74346		20		1.70035e+08	399837820	5.99266e+08	8.33115e+08	575459169	290704230	1
P08603	Complement factor H OS=Homo sapiens OX=9606 GN=CFH PE=1 SV=4	57	53	70	689	63	1231	139	6.61	361451		70		7.10422e+08	2835799687	3.89217e+09	2.84179e+09	3.72542e+09	2.35703e+09	1
Q03591	Complement factor H-related protein 1 OS=Homo sapiens OX=9606 GN=CFHR1 PE=1 SV=2	57	42	16	221	8	330	37.6	7.39	126065		16		8.06392e+08	1.28591e+09	1.98328e+09	1.38502e+09	2023970492	1298656056	1
P00739	Haptoglobin-related protein OS=Homo sapiens OX=9606 GN=HPR PE=2 SV=2	55	52	26	270	5	348	39	7.09	129728		26		5860318	315919168	287731271	178365419	135449449	8.84387e+07	1
P02760	Protein AMBP OS=Homo sapiens OX=9606 GN=AMBP PE=1 SV=1	48	36	12	155	12	352	39	6.25	102763	3.78	12	1	1.99912e+08	1935025282	4.16305e+09	1.43614e+09	1.22664e+09	2.80368e+09	1
P01019	Angiotensinogen OS=Homo sapiens OX=9606 GN=AGT PE=1 SV=1	47.6	10	5	19	5	485	53.1	6.32	10023		5		114802283	176539976	168632505	180627478	1.1092e+08	1.26195e+08	1
P00748	Coagulation factor XII OS=Homo sapiens OX=9606 GN=F12 PE=1 SV=3	47	18	10	69	9	615	67.7	7.74	35139		10		6.82237e+07	300078948	315102682	259603574	8.23892e+08	1.93377e+08	1
P22352	Glutathione peroxidase 3 OS=Homo sapiens OX=9606 GN=GPX3 PE=1 SV=2	43.8	35	9	91	9	226	25.5	8.13	50832		9		4.4254e+07	531852388	4.45307e+08	3.25787e+08	334052446	288692067	1
Q14624	Inter-alpha-trypsin inhibitor heavy chain H4 OS=Homo sapiens OX=9606 GN=ITIH4 PE=1 SV=4	42	41	43	501	43	930	103.3	6.98	272572	2.29	43	1	5.25561e+08	5.61977e+09	9.44689e+09	1.87354e+09	2510676391	4.9476e+09	1
P69905	Hemoglobin subunit alpha OS=Homo sapiens OX=9606 GN=HBA1 PE=1 SV=2	41	43	8	46	8	142	15.2	8.68	21168		8		1.55368e+07	1.04469e+08	1.23136e+08	317968205	1.17914e+08	62772154	1
P23142	Fibulin-1 OS=Homo sapiens OX=9606 GN=FBLN1 PE=1 SV=4	36	46	27	294	9	703	77.2	5.22	169123		27		6.71448e+07	8.27477e+08	4.86962e+08	390429812	5.33364e+08	5.01911e+08	1
P23142-4	Isoform C of Fibulin-1 OS=Homo sapiens OX=9606 GN=FBLN1	36	40	24	256	6	683	74.4	5.24	144139		24		5.85381e+06	188526200	191868920	99805869	8.89428e+07	1.03318e+08	1
P06681	Complement C2 OS=Homo sapiens OX=9606 GN=C2 PE=1 SV=2	35	6	5	22	4	752	83.2	7.42	12130		5			1.64254e+07	6.15223e+06	6125800	2.27437e+06	3.75257e+07	1
P02649	Apolipoprotein E OS=Homo sapiens OX=9606 GN=APOE PE=1 SV=1	34	77	42	837	41	317	36.1	5.73	458853	7.54	42	1	1.18414e+10	43925190423	4.93976e+10	2.52154e+10	3.70583e+10	3.00708e+10	1
P68871	Hemoglobin subunit beta OS=Homo sapiens OX=9606 GN=HBB PE=1 SV=2	30	78	10	55	10	147	16	7.28	31603		10		2.11871e+07	1.25422e+08	1.7868e+08	471561273	1.64564e+08	9.15634e+07	1
P35542	Serum amyloid A-4 protein OS=Homo sapiens OX=9606 GN=SAA4 PE=1 SV=2	30	46	5	71	5	130	14.7	9.07	31861		5		9.14321e+07	380435083	429557802	2.21808e+08	3.52873e+08	2.43364e+08	1
P04264	Keratin, type II cytoskeletal 1 OS=Homo sapiens OX=9606 GN=KRT1 PE=1 SV=6	28	72	105	1478	84	644	66	8.12	849220	3.09	104	1	2.73251e+10	3.57205e+10	2.8655e+10	3.08146e+10	24787648704	1.22587e+10	1
P35908	Keratin, type II cytoskeletal 2 epidermal OS=Homo sapiens OX=9606 GN=KRT2 PE=1 SV=2	28	79	77	726	51	639	65.4	8	415322		77		4.23496e+09	8206426066	7594951610	5703916149	6627667154	3.00727e+09	1
P12035	Keratin, type II cytoskeletal 3 OS=Homo sapiens OX=9606 GN=KRT3 PE=1 SV=3	28	25	29	146	4	628	64.4	6.48	79812		29		1.5447e+08	17231104	25111334	18597548	32011864	19742010	1
Q8N1N4	Keratin, type II cytoskeletal 78 OS=Homo sapiens OX=9606 GN=KRT78 PE=1 SV=2	28	35	25	128	15	520	56.8	6.02	67715	2.61	23	2	90293961	1.41683e+08	2.2205e+08	1.18699e+08	140712803	5.07868e+07	1
P00488	Coagulation factor XIII A chain OS=Homo sapiens OX=9606 GN=F13A1 PE=1 SV=4	28	30	22	122	21	732	83.2	6.09	58873		22		7.92249e+07	441270887	3.81843e+08	2.64225e+08	2.76876e+08	2.17064e+08	1
Q86Y46	Keratin, type II cytoskeletal 73 OS=Homo sapiens OX=9606 GN=KRT73 PE=1 SV=1	28	12	13	96	1	540	58.9	7.23	52130	3.23	13	1	1.37063e+08	185569778	185633432	127278666	1.18796e+08	5.31258e+07	1
P19013	Keratin, type II cytoskeletal 4 OS=Homo sapiens OX=9606 GN=KRT4 PE=1 SV=4	28	44	29	122	16	534	57.3	6.61	67248		29		1.21997e+08	7.48831e+07		1.67576e+09		4.32978e+07	1
P78386	Keratin, type II cuticular Hb5 OS=Homo sapiens OX=9606 GN=KRT85 PE=1 SV=1	28	42	27	59	11	507	55.8	6.55	30224		27		3.78644e+06	188863529	6.63495e+06			112392158	1
P00734	Prothrombin OS=Homo sapiens OX=9606 GN=F2 PE=1 SV=2	27	66	53	1234	52	622	70	5.9	663002	21.78	53	3	8.28167e+09	47172070662	5.66401e+10	3.79161e+10	4.4788e+10	33095475438	1
P07225	Vitamin K-dependent protein S OS=Homo sapiens OX=9606 GN=PROS1 PE=1 SV=1	26	46	33	424	33	676	75.1	5.67	225845	79.14	28	6	1.75055e+09	1.1643e+10	14633366975	6093508417	8.42692e+09	7.38833e+09	1
P29622	Kallistatin OS=Homo sapiens OX=9606 GN=SERPINA4 PE=1 SV=3	25.6	29	12	35	12	427	48.5	7.75	15802		12		1.61626e+08	8.38871e+07	306936200	1.37573e+08	9.77666e+07	179298404	1
P19827	Inter-alpha-trypsin inhibitor heavy chain H1 OS=Homo sapiens OX=9606 GN=ITIH1 PE=1 SV=3	24	34	31	360	31	911	101.3	6.79	198191	7.41	31	1	5.63209e+08	4648246178	7.44709e+09	2.47419e+09	2.0757e+09	5.24695e+09	1
P19823	Inter-alpha-trypsin inhibitor heavy chain H2 OS=Homo sapiens OX=9606 GN=ITIH2 PE=1 SV=2	21	39	44	543	44	946	106.4	6.86	285525	9.8	44	2	9.90931e+08	9.56423e+09	1.47033e+10	5.03084e+09	4.67124e+09	1.04834e+10	1
P18428	Lipopolysaccharide-binding protein OS=Homo sapiens OX=9606 GN=LBP PE=1 SV=3	17	27	14	197	14	481	53.4	6.7	94501		14		3.56825e+08	3559706270	2920782661	1.2053e+09	1.80044e+09	2.33301e+09	1
Q15848	Adiponectin OS=Homo sapiens OX=9606 GN=ADIPOQ PE=1 SV=1	15.92	12	2	21	2	244	26.4	5.74	10133		2		1.90247e+07	81332616	116635256	95275906	72313292	96719654	1
P35527	Keratin, type I cytoskeletal 9 OS=Homo sapiens OX=9606 GN=KRT9 PE=1 SV=3	15	83	71	1113	70	623	62	5.24	623713		71		1.79551e+10	2.25218e+10	1.9016e+10	1.86853e+10	1.84909e+10	7104565713	1
P12259	Coagulation factor V OS=Homo sapiens OX=9606 GN=F5 PE=1 SV=4	14	26	51	385	51	2224	251.5	6.05	188826	15.7	49	2	3.77267e+08	2.04748e+09	1.97139e+09	1533958743	1671105972	1.49879e+09	1
Q96PD5	N-acetylmuramoyl-L-alanine amidase OS=Homo sapiens OX=9606 GN=PGLYRP2 PE=1 SV=1	14	32	13	125	13	576	62.2	7.55	65088		13		5.26074e+07	631140679	1129619262	221775774	341897060	585567223	1
P02748	Complement component C9 OS=Homo sapiens OX=9606 GN=C9 PE=1 SV=2	13.93	38	26	159	26	559	63.1	5.59	86552		26		1.65085e+08	1949423826	3897775158	7.05173e+08	1.01493e+09	2.67218e+09	1
P04003	C4b-binding protein alpha chain OS=Homo sapiens OX=9606 GN=C4BPA PE=1 SV=2	11	60	34	852	34	597	67	7.3	470420	19.31	34	3	3.88017e+09	1.8628e+10	24477943955	1.45836e+10	1.48952e+10	1.29849e+10	1
Q07954	Prolow-density lipoprotein receptor-related protein 1 OS=Homo sapiens OX=9606 GN=LRP1 PE=1 SV=2	10.8	1	5	10	5	4544	504.3	5.39	3494		5			5721694		7.7614e+06	17691970	5.61478e+06	1
P20742	Pregnancy zone protein OS=Homo sapiens OX=9606 GN=PZP PE=1 SV=4	10	28	35	302	28	1482	163.8	6.38	150968	9.29	34	1	2.07658e+08	1.3971e+09	1282406201	7.20825e+08	9.18957e+08	664907162	1
P02741	C-reactive protein OS=Homo sapiens OX=9606 GN=CRP PE=1 SV=1	8.9	28	9	135	9	224	25	5.63	69813		9		6.77044e+08	3787746932	4.42823e+09	1715265172	2.80048e+09	2.03258e+09	1
P04275	von Willebrand factor OS=Homo sapiens OX=9606 GN=VWF PE=1 SV=4	8.7	18	42	190	42	2813	309.1	5.48	93598		42		4.50431e+07	3.27616e+08	1.12649e+09	2.34803e+08	2.88437e+08	2.77899e+08	1
P02743	Serum amyloid P-component OS=Homo sapiens OX=9606 GN=APCS PE=1 SV=2	8.7	28	7	62	7	223	25.4	6.54	35119		7		85083712	5.0771e+08	6.53506e+08	1.75728e+08	413579095	604787531	1
P27169	Serum paraoxonase/arylesterase 1 OS=Homo sapiens OX=9606 GN=PON1 PE=1 SV=3	7.7	56	23	577	22	355	39.7	5.22	331895	17.93	22	2	15621142432	50346400127	5.31597e+10	2.53845e+10	32505206305	2.71681e+10	1
P36955	Pigment epithelium-derived factor OS=Homo sapiens OX=9606 GN=SERPINF1 PE=1 SV=4	7.36	11	5	7	5	418	46.3	6.38	2461		5		1.27928e+06	23290502	28756626	1.93286e+07	9842332	10834591	1
P02775	Platelet basic protein OS=Homo sapiens OX=9606 GN=PPBP PE=1 SV=3	7	27	3	17	3	128	13.9	8.79	7159		3		11384121	39636007	17295966	2.4764e+07	41501160	37421168	1
P22891	Vitamin K-dependent protein Z OS=Homo sapiens OX=9606 GN=PROZ PE=1 SV=2	6.3	26	10	155	10	400	44.7	5.97	82908	29.38	9	1	1.33199e+08	1728209796	1.18991e+09	2003131015	1717020732	1.84421e+09	1
P17936	Insulin-like growth factor-binding protein 3 OS=Homo sapiens OX=9606 GN=IGFBP3 PE=1 SV=2	5.7	12	3	10	3	291	31.7	8.69	4395		3		9.16276e+06	10966431	1.10569e+07	3197682	1.07949e+07	2693353	1
O43866	CD5 antigen-like OS=Homo sapiens OX=9606 GN=CD5L PE=1 SV=1	5.6	48	15	140	15	347	38.1	5.47	78780	12.89	14	2	4.85768e+08	1468553864	1.73586e+09	8.10213e+08	9.72953e+08	620739279	1
P01591	Immunoglobulin J chain OS=Homo sapiens OX=9606 GN=JCHAIN PE=1 SV=4	5.6	46	10	111	10	159	18.1	5.24	60118		10		6.21274e+08	1777634458	1.68321e+09	1148161446	1.29038e+09	7.04983e+08	1
P09871	Complement C1s subcomponent OS=Homo sapiens OX=9606 GN=C1S PE=1 SV=1	5.2	48	38	590	36	688	76.6	4.96	334594		38		3.48794e+09	12372864755	1.52713e+10	7.8371e+09	1.0659e+10	8.02898e+09	1
P00736	Complement C1r subcomponent OS=Homo sapiens OX=9606 GN=C1R PE=1 SV=2	4.3	54	36	534	35	705	80.1	6.21	263833	6.33	36	1	1.44614e+09	5.31956e+09	6.81176e+09	3.58022e+09	4.45551e+09	4.10016e+09	1
Q13790	Apolipoprotein F OS=Homo sapiens OX=9606 GN=APOF PE=1 SV=2	4.1	8	2	19	2	326	35.4	5.64	10642		2		3030178	53399782	30702413	26943481	4.2734e+07	46649973	1
P51884	Lumican OS=Homo sapiens OX=9606 GN=LUM PE=1 SV=2	4	17	6	27	6	338	38.4	6.61	12771		6		2.35176e+06	7.37604e+07	70422988	64171350	1.97444e+08	91679726	1
P13671	Complement component C6 OS=Homo sapiens OX=9606 GN=C6 PE=1 SV=3	3.7	6	5	8	5	934	104.7	6.76	3590		5		9.73483e+06		10077420	2.94119e+07	4.77676e+06		1
P11597	Cholesteryl ester transfer protein OS=Homo sapiens OX=9606 GN=CETP PE=1 SV=2	3.03	18	8	67	8	493	54.7	6.09	31640	28.13	6	3	7.73066e+07	8.52526e+08	1045759448	3.26928e+08	654214276	1016561809	1
P07358	Complement component C8 beta chain OS=Homo sapiens OX=9606 GN=C8B PE=1 SV=3	2.8	28	18	90	18	591	67	8.13	45671	11.8	18	1	3.90931e+07	3.05777e+08	5.61192e+08	1.32767e+08	1.76166e+08	2.7741e+08	1
O00187	Mannan-binding lectin serine protease 2 OS=Homo sapiens OX=9606 GN=MASP2 PE=1 SV=4	2.8	15	9	99	8	686	75.7	5.63	52357	2.76	8	1	82891063	5.34709e+08	527094800	326553948	4.80876e+08	3.01476e+08	1
P02750	Leucine-rich alpha-2-glycoprotein OS=Homo sapiens OX=9606 GN=LRG1 PE=1 SV=2	2.7	8	3	7	3	347	38.2	6.95	3230		3		23936374		75721468	65311340	80457386	21040862	1
P03952	Plasma kallikrein OS=Homo sapiens OX=9606 GN=KLKB1 PE=1 SV=1	2.6	33	23	145	20	638	71.3	8.22	74788		23		1.21845e+08	421967217	8.73985e+08	3.2947e+08	4.75826e+08	3.33304e+08	1
P10643	Complement component C7 OS=Homo sapiens OX=9606 GN=C7 PE=1 SV=2	2.6	14	10	18	10	843	93.5	6.48	7925		10		1.21044e+07	45966657	5.53116e+07	1.81703e+07	4554070	8.09427e+06	1
P07357	Complement component C8 alpha chain OS=Homo sapiens OX=9606 GN=C8A PE=1 SV=2	2.4	19	9	44	9	584	65.1	6.47	20571		9		6.43745e+06	102881823	1.58259e+08	50795084	45514623	6.45018e+07	1
P49747	Cartilage oligomeric matrix protein OS=Homo sapiens OX=9606 GN=COMP PE=1 SV=2	2.17	48	28	256	23	757	82.8	4.6	123516	65.81	23	6	3.34434e+08	981853300	1224522002	6.64624e+08	804250828	707430350	1
Q06033	Inter-alpha-trypsin inhibitor heavy chain H3 OS=Homo sapiens OX=9606 GN=ITIH3 PE=1 SV=2	2	26	21	164	21	890	99.8	5.74	77099		21		5.27253e+07	8.10992e+08	1137633942	647535233	484078674	1027359172	1
P22792	Carboxypeptidase N subunit 2 OS=Homo sapiens OX=9606 GN=CPN2 PE=1 SV=3	2	21	11	71	11	545	60.5	5.99	34461		11		3.84497e+07	273563229	3.70143e+08	1.2179e+08	150072591	1.89018e+08	1
P06702	Protein S100-A9 OS=Homo sapiens OX=9606 GN=S100A9 PE=1 SV=1	1.9	41	4	18	4	114	13.2	6.13	10303		4		42629327	26596270	20182437	4.01326e+07	2.96592e+07	11050755	1
O00602	Ficolin-1 OS=Homo sapiens OX=9606 GN=FCN1 PE=1 SV=2	1.89	14	5	29	5	326	35.1	6.86	13974		5		3.83079e+07	102913953	85455292	6.74816e+07	2.73458e+07	6.24844e+07	1
P24593	Insulin-like growth factor-binding protein 5 OS=Homo sapiens OX=9606 GN=IGFBP5 PE=1 SV=1	1.7	14	4	16	4	272	30.6	8.21	7086		4		1.48919e+07	520310943	5.35227e+08	4.58002e+08	416356654	4.21672e+08	1
P00740	Coagulation factor IX OS=Homo sapiens OX=9606 GN=F9 PE=1 SV=2	1.6	35	15	186	14	461	51.7	5.47	97518		15		4.273e+08	2695080690	2.72518e+09	2893878218	2834698487	3.35972e+09	1
Q9UK55	Protein Z-dependent protease inhibitor OS=Homo sapiens OX=9606 GN=SERPINA10 PE=1 SV=1	1.6	27	13	112	13	444	50.7	8.27	58493		13		1.15224e+08	6.55526e+08	736734391	285321879	492665478	4.9103e+08	1
O95445	Apolipoprotein M OS=Homo sapiens OX=9606 GN=APOM PE=1 SV=2	1.5	30	9	87	9	188	21.2	6.01	43443		9		1.16959e+08	512987274	6.26792e+08	337346959	614173512	525615408	1
P35858	Insulin-like growth factor-binding protein complex acid labile subunit OS=Homo sapiens OX=9606 GN=IGFALS PE=1 SV=1	1.5	15	8	27	8	605	66	6.79	10930		8		615667	52856308	1.32781e+08	6.71684e+07	2.45207e+07	6.79931e+07	1
P00751	Complement factor B OS=Homo sapiens OX=9606 GN=CFB PE=1 SV=2	1.26	30	23	99	23	764	85.5	7.06	46584		23		2.12057e+08	4.95442e+08	460904552	546230413	367085819	2.44112e+08	1
O14791	Apolipoprotein L1 OS=Homo sapiens OX=9606 GN=APOL1 PE=1 SV=5	1.2	32	13	126	12	398	43.9	5.81	58697		13		186485593	1.23198e+09	2.29027e+09	4.10755e+08	6.35036e+08	9.12367e+08	1
P02745	Complement C1q subcomponent subunit A OS=Homo sapiens OX=9606 GN=C1QA PE=1 SV=2	1.2	9	3	125	3	245	26	9.11	65569		3		2.59844e+09	9.79971e+09	13332934620	5.23111e+09	7516594710	5.59068e+09	1
P08185	Corticosteroid-binding globulin OS=Homo sapiens OX=9606 GN=SERPINA6 PE=1 SV=1	1.2	4	2	7	2	405	45.1	6.04	3889		2			21727132	15416847	25260424	1.58386e+07	1.63919e+07	1
Q14520	Hyaluronan-binding protein 2 OS=Homo sapiens OX=9606 GN=HABP2 PE=1 SV=1	1.1	45	23	600	22	560	62.6	6.54	274406	288.35	16	9	4.28835e+09	21418787769	22060732106	20084192984	2.22835e+10	1.86452e+10	1
P07360	Complement component C8 gamma chain OS=Homo sapiens OX=9606 GN=C8G PE=1 SV=3	1.1	49	7	21	7	202	22.3	8.31	10141		7		2.11682e+06	7.27577e+07	103528779	3.43805e+07	14099069	1.37166e+07	1
O75636	Ficolin-3 OS=Homo sapiens OX=9606 GN=FCN3 PE=1 SV=2	1	32	10	222	10	299	32.9	6.67	125258		10		1.10848e+09	4.28458e+09	5288269991	2.71299e+09	3.28156e+09	2.52331e+09	1
P02746	Complement C1q subcomponent subunit B OS=Homo sapiens OX=9606 GN=C1QB PE=1 SV=3	0.93	28	8	228	8	253	26.7	8.63	130965		8		2.82418e+09	11145007081	1.41007e+10	6538809349	8709211566	6.36977e+09	1
P02747	Complement C1q subcomponent subunit C OS=Homo sapiens OX=9606 GN=C1QC PE=1 SV=3	0.91	29	9	172	9	245	25.8	8.41	98200	6.05	8	1	2.23381e+09	9083670184	12425187752	5.86277e+09	8.27244e+09	5987030629	1
Q13103	Secreted phosphoprotein 24 OS=Homo sapiens OX=9606 GN=SPP2 PE=1 SV=1	0.8	33	8	149	8	211	24.3	8.32	79798	39.88	6	2	5.82042e+08	1650397282	2.44459e+09	1.64946e+09	1730815924	1.57041e+09	1
P04070	Vitamin K-dependent protein C OS=Homo sapiens OX=9606 GN=PROC PE=1 SV=1	0.755	20	9	92	8	461	52	6.28	45409	15.57	7	2	1.11706e+08	708046389	712511235	5.3974e+08	691645332	571974383	1
P15169	Carboxypeptidase N catalytic chain OS=Homo sapiens OX=9606 GN=CPN1 PE=1 SV=1	0.72	12	5	18	5	458	52.3	7.34	6845		5		1.12977e+07	48220712	105811685	4.67274e+07	22957371	3.1988e+07	1
Q96IY4	Carboxypeptidase B2 OS=Homo sapiens OX=9606 GN=CPB2 PE=1 SV=2	0.7	31	11	82	11	423	48.4	7.71	40832		11		2.16056e+07	368105108	569474125	2.39856e+09	2.01753e+08	3.15179e+08	1
P02753	Retinol-binding protein 4 OS=Homo sapiens OX=9606 GN=RBP4 PE=1 SV=3	0.58	10	3	8	3	201	23	6.07	4065		3		3.73677e+06	16578669	30897754	23486224	12071764	18804689	1
Q99969	Retinoic acid receptor responder protein 2 OS=Homo sapiens OX=9606 GN=RARRES2 PE=1 SV=1	0.57	21	3	12	3	163	18.6	9.09	6327		3		1990623	1.87514e+07	3.25719e+07	1.30309e+07	1.52658e+07	18982541	1
P20851	C4b-binding protein beta chain OS=Homo sapiens OX=9606 GN=C4BPB PE=1 SV=1	0.53	27	6	90	1	252	28.3	5.14	48100		6					25043074			1
P07996	Thrombospondin-1 OS=Homo sapiens OX=9606 GN=THBS1 PE=1 SV=2	0.51	51	59	770	55	1170	129.3	4.94	417932	16.54	58	2	2.17928e+09	9.56231e+09	8.5867e+09	6954799913	7360247321	6081045224	1
P49908	Selenoprotein P OS=Homo sapiens OX=9606 GN=SELENOP PE=1 SV=3	0.51	16	7	60	7	381	43.2	7.87	30623		7		1.10853e+08	290144266	384986393	1.64012e+08	276678884	2.1113e+08	1
P32119	Peroxiredoxin-2 OS=Homo sapiens OX=9606 GN=PRDX2 PE=1 SV=5	0.51	28	6	39	5	198	21.9	5.97	18916		6		39986424	146222481	278269436	86040790	6.59592e+07	125891467	1
P35442	Thrombospondin-2 OS=Homo sapiens OX=9606 GN=THBS2 PE=1 SV=2	0.51	3	5	61	1	1172	129.9	4.83	30021		5							14931845	1
P00742	Coagulation factor X OS=Homo sapiens OX=9606 GN=F10 PE=1 SV=2	0.5	30	17	178	16	488	54.7	5.94	89681	16.52	16	1	3.295e+08	1.39079e+09	1.65925e+09	1.22706e+09	1.45905e+09	1.33001e+09	1
P80108	Phosphatidylinositol-glycan-specific phospholipase D OS=Homo sapiens OX=9606 GN=GPLD1 PE=1 SV=3	0.46	26	21	227	21	840	92.3	6.37	125587	9.99	20	1	4.73785e+08	2219298003	2735477254	1.37016e+09	1.60733e+09	1.30982e+09	1
Q08380	Galectin-3-binding protein OS=Homo sapiens OX=9606 GN=LGALS3BP PE=1 SV=1	0.44	37	22	232	22	585	65.3	5.27	126086		22		6.65466e+08	5210450141	4.71099e+09	3.20341e+09	3706573476	3.02429e+09	1
P02776	Platelet factor 4 OS=Homo sapiens OX=9606 GN=PF4 PE=1 SV=2	0.42	54	10	98	10	101	10.8	8.62	61272		10		1.86503e+08	1.56071e+09	1.75286e+09	2074700234	3094287654	2149787713	1
P08571	Monocyte differentiation antigen CD14 OS=Homo sapiens OX=9606 GN=CD14 PE=1 SV=2	0.42	40	12	61	12	375	40.1	6.23	33661		12		1.34577e+07	4.95376e+08	7.12481e+08	1.21443e+08	3.1932e+08	4.87732e+08	1
P08709	Coagulation factor VII OS=Homo sapiens OX=9606 GN=F7 PE=1 SV=1	0.42	16	5	22	5	466	51.6	7.23	11009	3.58	4	1	2595613	55759706	4.6471e+07	18598894	2.79352e+07	1.98085e+07	1
P21333	Filamin-A OS=Homo sapiens OX=9606 GN=FLNA PE=1 SV=4	0.41	11	22	55	22	2647	280.6	6.06	23275		22		1.70779e+07	5.34239e+07	2.70959e+07	2.95027e+07	3.43254e+07	3.17448e+07	1
P07478	Trypsin-2 OS=Homo sapiens OX=9606 GN=PRSS2 PE=1 SV=1	0.37	12	5	30	2	247	26.5	4.92	9594	56.88	4	1	7.07613e+07	5800768204	3052752468	4288787076	3246436980	3221842389	1
P49913	Cathelicidin antimicrobial peptide OS=Homo sapiens OX=9606 GN=CAMP PE=1 SV=1	0.37	26	5	29	5	170	19.3	9.41	12206		5		19404239	33139196	40979373	15918886	25863272	2.19463e+07	1
P67936	Tropomyosin alpha-4 chain OS=Homo sapiens OX=9606 GN=TPM4 PE=1 SV=3	0.34	35	15	92	8	248	28.5	4.69	47805		15		118301503	124623183	223062632	1.76502e+08	2.49293e+08	1.77063e+08	1
P06753-2	Isoform 2 of Tropomyosin alpha-3 chain OS=Homo sapiens OX=9606 GN=TPM3	0.34	33	12	37	7	248	29	4.78	15862		12		2.27124e+06		10103555	6.57745e+06	8412384	7317145	1
P27918	Properdin OS=Homo sapiens OX=9606 GN=CFP PE=1 SV=2	0.33	14	5	37	5	469	51.2	7.9	19197		5		7.2107e+07	63672857	178232704	112765289	151635234	58884565	1
P03950	Angiogenin OS=Homo sapiens OX=9606 GN=ANG PE=1 SV=1	0.28	54	9	70	9	147	16.5	9.64	30865		9		7.26441e+07	256569047	2.4306e+08	374194366	304497160	213782690	1
Q9UGM5	Fetuin-B OS=Homo sapiens OX=9606 GN=FETUB PE=1 SV=2	0.27	23	5	13	5	382	42	6.83	5163		5		3.6593e+06	47120671	93304554	2.00282e+07	7779213	4.28433e+07	1
P05109	Protein S100-A8 OS=Homo sapiens OX=9606 GN=S100A8 PE=1 SV=1	0.27	40	4	16	4	93	10.8	7.03	8573		4		4.77022e+07	4.14104e+07	4.01721e+07	5.3496e+07	62279560	2.94463e+07	1
Q12805	EGF-containing fibulin-like extracellular matrix protein 1 OS=Homo sapiens OX=9606 GN=EFEMP1 PE=1 SV=2	0.26	42	17	122	17	493	54.6	5.07	66781		17		7.93252e+07	516724270	9.3753e+08	174973006	3.60625e+08	6.34657e+08	1
Q92954-3	Isoform C of Proteoglycan 4 OS=Homo sapiens OX=9606 GN=PRG4	0.26	14	15	121	15	1311	141	9.41	58897	4.58	14	2	1.11763e+08	6.08902e+08	876071378	351707199	533575899	7.65686e+08	1
P04278	Sex hormone-binding globulin OS=Homo sapiens OX=9606 GN=SHBG PE=1 SV=2	0.26	24	9	80	9	402	43.8	6.71	41435		9		5.16909e+07	300408054	440181309	75542986	9.35769e+07	293296754	1
P04075	Fructose-bisphosphate aldolase A OS=Homo sapiens OX=9606 GN=ALDOA PE=1 SV=2	0.25	16	3	5	3	364	39.4	8.09	2612		3		1.10552e+07						1
P26927	Hepatocyte growth factor-like protein OS=Homo sapiens OX=9606 GN=MST1 PE=1 SV=2	0.25	5	4	11	4	711	80.3	7.68	4554		4				3.89949e+06				1
P48740	Mannan-binding lectin serine protease 1 OS=Homo sapiens OX=9606 GN=MASP1 PE=1 SV=3	0.24	32	16	148	6	699	79.2	5.49	64572	78.39	9	7	5.03803e+07	262535925	386921022	198131689	186364214	196895169	1
P48740-2	Isoform 2 of Mannan-binding lectin serine protease 1 OS=Homo sapiens OX=9606 GN=MASP1	0.24	24	14	140	3	728	81.8	5.12	62771	62.39	9	5	48562519	2.92348e+08	381009680	167281880	196668288	158819848	1
Q04756	Hepatocyte growth factor activator OS=Homo sapiens OX=9606 GN=HGFAC PE=1 SV=1	0.24	13	6	31	6	655	70.6	7.24	15474		6		3.53119e+06	3.83832e+07	5.0887e+07	47031400	4.04734e+07	2.55799e+07	1
Q96KN2	Beta-Ala-His dipeptidase OS=Homo sapiens OX=9606 GN=CNDP1 PE=1 SV=4	0.23	41	18	211	18	507	56.7	5.3	113712		18		2.08557e+08	1.74023e+09	1.66734e+09	9.06444e+08	1177495504	9.6944e+08	1
P04040	Catalase OS=Homo sapiens OX=9606 GN=CAT PE=1 SV=3	0.22	18	8	20	8	527	59.7	7.39	9204		8		2.72865e+07	3.06369e+07	33163530	3.21078e+07	2.27579e+07	27673116	1
P04180	Phosphatidylcholine-sterol acyltransferase OS=Homo sapiens OX=9606 GN=LCAT PE=1 SV=1	0.22	13	5	30	5	440	49.5	6.11	20880		5		8.2916e+07	368165021	494750417	205792797	295431361	272678754	1
P13645	Keratin, type I cytoskeletal 10 OS=Homo sapiens OX=9606 GN=KRT10 PE=1 SV=6	0.21	58	71	802	60	584	58.8	5.21	457955		71		6.90012e+09	1.537e+10	1.33085e+10	1.20727e+10	1.30197e+10	6.84621e+09	1
P08779	Keratin, type I cytoskeletal 16 OS=Homo sapiens OX=9606 GN=KRT16 PE=1 SV=4	0.21	71	56	574	25	473	51.2	5.05	322150		56		2.34224e+09	1.65139e+09	635772867	1.35375e+09	3.54075e+08	3.73497e+08	1
P02533	Keratin, type I cytoskeletal 14 OS=Homo sapiens OX=9606 GN=KRT14 PE=1 SV=4	0.21	69	55	572	17	472	51.5	5.16	324095		55		4.58579e+08	9.52244e+08	6.0063e+08	889187399	450560127	3.26441e+08	1
Q04695	Keratin, type I cytoskeletal 17 OS=Homo sapiens OX=9606 GN=KRT17 PE=1 SV=2	0.21	60	39	339	10	432	48.1	5.02	201540		39		3.96733e+08	2.34148e+08	8.01084e+07	2.92541e+08	1.70305e+08	8.984e+06	1
P13646	Keratin, type I cytoskeletal 13 OS=Homo sapiens OX=9606 GN=KRT13 PE=1 SV=4	0.21	54	32	220	23	458	49.6	4.96	125720		32		615913536	4.12658e+08	37306284	9.36602e+08	28850451	1.17269e+08	1
P14923	Junction plakoglobin OS=Homo sapiens OX=9606 GN=JUP PE=1 SV=3	0.21	40	33	158	33	745	81.7	6.14	80607		33		4.0564e+08	3.88693e+08	3.51269e+08	3.43872e+08	2.43329e+08	1.15972e+08	1
Q15323	Keratin, type I cuticular Ha1 OS=Homo sapiens OX=9606 GN=KRT31 PE=1 SV=3	0.21	40	18	95	5	416	47.2	4.88	55580		18			109232442	12322934		14656344	121620570	1
O76013	Keratin, type I cuticular Ha6 OS=Homo sapiens OX=9606 GN=KRT36 PE=2 SV=1	0.21	8	4	42	1	467	52.2	4.94	27749		4			9681090		7.20307e+06		3.63935e+06	1
Q14525	Keratin, type I cuticular Ha3-II OS=Homo sapiens OX=9606 GN=KRT33B PE=1 SV=3	0.21	41	17	96	3	404	46.2	4.84	54671		17			16914834				6.65582e+06	1
Q86YZ3	Hornerin OS=Homo sapiens OX=9606 GN=HRNR PE=1 SV=2	0.19	16	15	137	15	2850	282.2	10.04	81285	23.24	15	2	2.19986e+08	3.93403e+08	4.46177e+08	6.01642e+08	6.06563e+08	2.05587e+08	1
O00391	Sulfhydryl oxidase 1 OS=Homo sapiens OX=9606 GN=QSOX1 PE=1 SV=3	0.15	33	23	214	23	747	82.5	8.92	109249	2.97	23	2	1.79047e+08	995059366	1.76133e+09	467237430	5.6375e+08	6.36874e+08	1
Q15582	Transforming growth factor-beta-induced protein ig-h3 OS=Homo sapiens OX=9606 GN=TGFBI PE=1 SV=1	0.14	18	12	39	12	683	74.6	7.71	16100		12		7.62684e+06	4.20646e+08	179027599	79341327	5.65332e+07	3.92838e+07	1
P81605	Dermcidin OS=Homo sapiens OX=9606 GN=DCD PE=1 SV=2	0.13	44	9	61	9	110	11.3	6.54	35222		9		4.38062e+08	266566360	266507427	3.02937e+08	1169851891	264582863	1
P12814	Alpha-actinin-1 OS=Homo sapiens OX=9606 GN=ACTN1 PE=1 SV=2	0.12	54	49	359	33	892	103	5.41	184049		49		9.24727e+07	1.1338e+09	1.16092e+09	8.33402e+08	759008153	5.82902e+08	1
P37802	Transgelin-2 OS=Homo sapiens OX=9606 GN=TAGLN2 PE=1 SV=3	0.12	44	8	42	8	199	22.4	8.25	20052		8		1.14757e+07	2.18356e+08	3.40886e+08	1.07051e+08	1.79158e+08	2.15718e+08	1
P98160	Basement membrane-specific heparan sulfate proteoglycan core protein OS=Homo sapiens OX=9606 GN=HSPG2 PE=1 SV=4	0.12	2	8	21	8	4391	468.5	6.51	9504		8		3.02666e+06	8.13597e+07	1.21694e+08	3.89191e+07	5.51127e+07	4.33131e+07	1
P55290	Cadherin-13 OS=Homo sapiens OX=9606 GN=CDH13 PE=1 SV=1	0.12	4	2	3	2	713	78.2	4.98	1748		2								1
Q15166	Serum paraoxonase/lactonase 3 OS=Homo sapiens OX=9606 GN=PON3 PE=1 SV=3	0.116	37	11	117	10	354	39.6	5.41	62782		11		9.92981e+07	631047353	6.62966e+08	2.88853e+08	4.17861e+08	3.40884e+08	1
Q15113	Procollagen C-endopeptidase enhancer 1 OS=Homo sapiens OX=9606 GN=PCOLCE PE=1 SV=2	0.11	25	10	46	10	449	47.9	7.43	24617		10		1.13299e+07	6.04786e+07	1.08494e+08	2.59676e+07	59312809	51192569	1
P08567	Pleckstrin OS=Homo sapiens OX=9606 GN=PLEK PE=1 SV=3	0.11	15	4	25	4	350	40.1	8.28	10320		4		15834790	118086641	6.35517e+07	52880124	56000402	4.54528e+07	1
P33151	Cadherin-5 OS=Homo sapiens OX=9606 GN=CDH5 PE=1 SV=5	0.11	7	5	27	5	784	87.5	5.43	14561		5		5.11944e+07	2.51123e+08	267404793	1.38765e+08	2.33137e+08	1.70994e+08	1
P27797	Calreticulin OS=Homo sapiens OX=9606 GN=CALR PE=1 SV=1	0.1	31	12	75	12	417	48.1	4.44	29834		12		8.24837e+07	226308738	2.72387e+08	176532416	6.26787e+08	166501001	1
P12111	Collagen alpha-3(VI) chain OS=Homo sapiens OX=9606 GN=COL6A3 PE=1 SV=5	0.1	5	15	22	15	3177	343.5	6.68	9457		15		2.18811e+07	85183221	1.39324e+08	73255794	107405931	1.48739e+08	1
P11021	Endoplasmic reticulum chaperone BiP OS=Homo sapiens OX=9606 GN=HSPA5 PE=1 SV=2	0.1	5	3	9	2	654	72.3	5.16	3850		3		1.44354e+06	4957498	4820227	4.16895e+06		4561906	1
P35555	Fibrillin-1 OS=Homo sapiens OX=9606 GN=FBN1 PE=1 SV=4	0.1	1	3	5	3	2871	312.1	4.93	1725		3		4.591e+06	12767894	13391699	8565863		9850207	1
P11142	Heat shock cognate 71 kDa protein OS=Homo sapiens OX=9606 GN=HSPA8 PE=1 SV=1	0.1	7	5	7	2	646	70.9	5.52	3040		5		1.03626e+07					4.1214e+06	1
P35443	Thrombospondin-4 OS=Homo sapiens OX=9606 GN=THBS4 PE=1 SV=2	0.092	30	24	188	18	961	105.8	4.68	86644	30.73	21	4	2.70505e+08	8.79685e+08	850375467	6.42436e+08	658199059	6.55873e+08	1
P04406	Glyceraldehyde-3-phosphate dehydrogenase OS=Homo sapiens OX=9606 GN=GAPDH PE=1 SV=3	0.091	70	27	200	23	335	36	8.46	97380		27		2.19114e+08	1.24545e+09	1.42588e+09	6.43348e+08	8.33796e+08	7.5041e+08	1
P68366	Tubulin alpha-4A chain OS=Homo sapiens OX=9606 GN=TUBA4A PE=1 SV=1	0.091	27	10	39	3	448	49.9	5.06	18193		10		6.62614e+06	3.22205e+07	28429693	26640389	2.96334e+07	7.72066e+06	1
P18206	Vinculin OS=Homo sapiens OX=9606 GN=VCL PE=1 SV=4	0.09	10	9	16	9	1134	123.7	5.66	7842		9		2.42525e+06	1.3418e+07	2.12479e+07			2.81939e+06	1
P08253	72 kDa type IV collagenase OS=Homo sapiens OX=9606 GN=MMP2 PE=1 SV=2	0.0899	14	8	18	8	660	73.8	5.47	9224		8		2.3525e+06	6.09951e+07	21393179	26352766	6.81658e+06	2.12106e+07	1
P14625	Endoplasmin OS=Homo sapiens OX=9606 GN=HSP90B1 PE=1 SV=1	0.088	27	19	55	18	803	92.4	4.84	24626		19		3.14568e+07	3.04477e+08	1.93828e+08	113513284	126936217	136588926	1
P00338	L-lactate dehydrogenase A chain OS=Homo sapiens OX=9606 GN=LDHA PE=1 SV=2	0.086	14	5	15	4	332	36.7	8.27	8542		5		10788812	6939439	3.7059e+06	2099748	6.72967e+06	5536169	1
P01137	Transforming growth factor beta-1 proprotein OS=Homo sapiens OX=9606 GN=TGFB1 PE=1 SV=2	0.075	18	6	14	6	390	44.3	8.53	5740		6		72268000	1.36434e+08	131428849	104736872	83069158	57296190	1
P09486	SPARC OS=Homo sapiens OX=9606 GN=SPARC PE=1 SV=1	0.066	22	7	32	7	303	34.6	4.84	13649		7		6.83918e+06	89791980	5.06577e+07	74260231	107317709	56306004	1
P55058	Phospholipid transfer protein OS=Homo sapiens OX=9606 GN=PLTP PE=1 SV=1	0.064	23	11	93	11	493	54.7	7.01	45758		11		6.26432e+08	9.09527e+08	1.08302e+09	4.9304e+08	6.05842e+08	8.92858e+08	1
P03951	Coagulation factor XI OS=Homo sapiens OX=9606 GN=F11 PE=1 SV=1	0.063	8	6	20	3	625	70.1	8.1	10622		6		1.93145e+07	6108089	8.0824e+06	9578025	6612259	10233912	1
P68104	Elongation factor 1-alpha 1 OS=Homo sapiens OX=9606 GN=EEF1A1 PE=1 SV=1	0.061	22	8	74	8	462	50.1	9.01	31412		8		2.33838e+08	1.9582e+08	327633547	1.52808e+08	1.23735e+08	1.40512e+08	1
Q06830	Peroxiredoxin-1 OS=Homo sapiens OX=9606 GN=PRDX1 PE=1 SV=1	0.06	34	7	35	6	199	22.1	8.13	16383		7		4.48052e+07	8.14978e+07	1.74645e+08	8.37483e+07	32839396	94341086	1
P35579	Myosin-9 OS=Homo sapiens OX=9606 GN=MYH9 PE=1 SV=4	0.057	3	4	5	4	1960	226.4	5.6	1870		4		3525769	18183068	2.99596e+06	4388161	2.57696e+06	3638702	1
P06733	Alpha-enolase OS=Homo sapiens OX=9606 GN=ENO1 PE=1 SV=2	0.055	53	26	158	22	434	47.1	7.39	82249		26		174668683	791021703	7.90543e+08	3.03445e+08	458511788	5.22283e+08	1
P13929	Beta-enolase OS=Homo sapiens OX=9606 GN=ENO3 PE=1 SV=5	0.055	14	5	37	1	434	47	7.71	19334		5			7.51061e+06	13074113		4.23065e+06	7384080	1
Q9UHG3	Prenylcysteine oxidase 1 OS=Homo sapiens OX=9606 GN=PCYOX1 PE=1 SV=3	0.054	13	7	14	7	505	56.6	6.18	4986		7		8.73144e+06	5.27988e+07	82733506	2.55671e+07	49192529	3.13288e+07	1
Q08554	Desmocollin-1 OS=Homo sapiens OX=9606 GN=DSC1 PE=1 SV=2	0.052	13	9	50	9	894	99.9	5.43	23021		9		1.35197e+08	124021972	108502591	112085634	142660519	5.02057e+07	1
P61626	Lysozyme C OS=Homo sapiens OX=9606 GN=LYZ PE=1 SV=1	0.051	53	9	82	9	148	16.5	9.16	47304		9		7.72883e+07	256011821	316913036	2.69692e+08	2.98894e+08	333414129	1
Q14766	Latent-transforming growth factor beta-binding protein 1 OS=Homo sapiens OX=9606 GN=LTBP1 PE=1 SV=4	0.046	20	25	124	25	1721	186.7	5.96	59409		25		73475401	1.99152e+08	357148016	2.21238e+08	222510705	1.81078e+08	1
P13489	Ribonuclease inhibitor OS=Homo sapiens OX=9606 GN=RNH1 PE=1 SV=2	0.043	16	5	14	5	461	49.9	4.82	5301		5			4438919	7875431		297511296	7.80114e+07	1
Q01469	Fatty acid-binding protein 5 OS=Homo sapiens OX=9606 GN=FABP5 PE=1 SV=3	0.04	46	7	37	7	135	15.2	7.01	22470		7		1.5375e+08	1.14644e+08	45145352	185957091	6.41895e+07	7.42073e+07	1
P05089	Arginase-1 OS=Homo sapiens OX=9606 GN=ARG1 PE=1 SV=2	0.04	7	2	9	2	322	34.7	7.21	4603		2		3.70847e+07	21310251	2.74924e+07	3.11543e+07	31491528		1
Q9Y490	Talin-1 OS=Homo sapiens OX=9606 GN=TLN1 PE=1 SV=3	0.0388	42	87	581	81	2541	269.6	6.07	306758		87		2.94109e+08	2.08633e+09	3.05112e+09	7.65175e+08	1.76924e+09	2.62808e+09	1
Q8WWA0	Intelectin-1 OS=Homo sapiens OX=9606 GN=ITLN1 PE=1 SV=1	0.0388	23	8	60	8	313	34.9	6.01	28783		8		2.12186e+07	136168439	167015485	124249771	128904456	109618752	1
P16070	CD44 antigen OS=Homo sapiens OX=9606 GN=CD44 PE=1 SV=3	0.035	3	2	5	2	742	81.5	5.33	2877		2			11397610		13839728	3.5699e+06	9.86913e+06	1
Q15942	Zyxin OS=Homo sapiens OX=9606 GN=ZYX PE=1 SV=1	0.033	18	8	31	8	572	61.2	6.67	16573		8		1.63249e+07	3.77984e+07	35061745	22735613	32294217	2.35349e+07	1
Q86UX7	Fermitin family homolog 3 OS=Homo sapiens OX=9606 GN=FERMT3 PE=1 SV=1	0.032	58	35	262	35	667	75.9	6.98	143542		35		1.66419e+08	1.96269e+09	2.40508e+09	7.49363e+08	1.11564e+09	1560198528	1
Q9HDC9	Adipocyte plasma membrane-associated protein OS=Homo sapiens OX=9606 GN=APMAP PE=1 SV=2	0.029	30	13	75	13	416	46.5	6.16	34196		13		7.47747e+07	3.15402e+08	4.11693e+08	1.47373e+08	204409265	215026596	1
P06858	Lipoprotein lipase OS=Homo sapiens OX=9606 GN=LPL PE=1 SV=1	0.028	12	5	19	5	475	53.1	8.15	8195		5		2.82864e+07	67465551	117897913	35827316	20700643	44820693	1
Q9NQ79	Cartilage acidic protein 1 OS=Homo sapiens OX=9606 GN=CRTAC1 PE=1 SV=2	0.027	20	11	52	11	661	71.4	5.12	26796		11		48874347	231148270	253225105	164705301	163001655	1.41208e+08	1
Q15485	Ficolin-2 OS=Homo sapiens OX=9606 GN=FCN2 PE=1 SV=2	0.027	27	9	130	9	313	34	6.77	66999	13.62	8	2	1.35312e+09	2690852032	3.36237e+09	1644825371	2.37756e+09	1.89358e+09	1
Q9H4B7	Tubulin beta-1 chain OS=Homo sapiens OX=9606 GN=TUBB1 PE=1 SV=1	0.027	18	9	24	5	451	50.3	5.17	11699		9		2.07641e+06	41140448	4.70443e+07	47062335	2.74381e+06	4288196	1
Q01518	Adenylyl cyclase-associated protein 1 OS=Homo sapiens OX=9606 GN=CAP1 PE=1 SV=5	0.027	20	9	16	9	475	51.9	8.06	5648		9		16515869	1.37712e+08	1.85022e+08	43608760	5.56029e+07	9.08479e+07	1
P31151	Protein S100-A7 OS=Homo sapiens OX=9606 GN=S100A7 PE=1 SV=4	0.027	34	3	11	3	101	11.5	6.77	4490		3		6.86103e+06	3911438	6.94615e+06	15596179	19036170	7.27058e+06	1
P05164	Myeloperoxidase OS=Homo sapiens OX=9606 GN=MPO PE=1 SV=1	0.027	5	4	4	4	745	83.8	8.97	1954		4		2510615	1.36706e+07	2.11392e+07		10527576	5676070	1
P30041	Peroxiredoxin-6 OS=Homo sapiens OX=9606 GN=PRDX6 PE=1 SV=3	0.025	59	16	69	16	224	25	6.38	36226		16		14462818	227507054	2.84029e+08	3.73537e+07	1.11883e+08	2.46477e+08	1
P09960	Leukotriene A-4 hydrolase OS=Homo sapiens OX=9606 GN=LTA4H PE=1 SV=2	0.025	9	5	9	5	611	69.2	6.18	3370		5		1.47286e+06	8209999	22182504	2276869	9.23682e+06	7.42973e+06	1
P01833	Polymeric immunoglobulin receptor OS=Homo sapiens OX=9606 GN=PIGR PE=1 SV=4	0.025	4	4	15	4	764	83.2	5.74	6045		4		27816622	5.89222e+07	4.26574e+07	23504972	2.91807e+07	5.21039e+07	1
P12273	Prolactin-inducible protein OS=Homo sapiens OX=9606 GN=PIP PE=1 SV=1	0.022	27	4	19	4	146	16.6	8.05	9262		4		3.9303e+07	10455087	1.8712e+07	2.05876e+07	40486268	13105788	1
P15924	Desmoplakin OS=Homo sapiens OX=9606 GN=DSP PE=1 SV=3	0.02	31	101	398	100	2871	331.6	6.81	205938		101		9.19182e+08	1.00097e+09	901000266	8.72415e+08	6.95055e+08	2.55285e+08	1
P13727	Bone marrow proteoglycan OS=Homo sapiens OX=9606 GN=PRG2 PE=1 SV=2	0.02	9	2	14	2	222	25.2	6.76	4884		2		519704	2.43852e+07	22238686	2.68482e+07	2.48277e+07	37468205	1
P05067	Amyloid-beta precursor protein OS=Homo sapiens OX=9606 GN=APP PE=1 SV=3	0.018	16	11	70	10	770	86.9	4.82	35219		11		2.31192e+07	109922011	7.58761e+07	1.40768e+08	1.27736e+08	1.1793e+08	1
P63104	14-3-3 protein zeta/delta OS=Homo sapiens OX=9606 GN=YWHAZ PE=1 SV=1	0.018	37	8	39	5	245	27.7	4.79	24493		8		2.44227e+07	97353386	1.56986e+08	270630244	85317726	5.86824e+07	1
P07359	Platelet glycoprotein Ib alpha chain OS=Homo sapiens OX=9606 GN=GP1BA PE=1 SV=2	0.018	10	5	24	5	652	71.5	6.29	11941		5		2.51929e+06	32510165	23913229	3.76671e+07	2.19689e+07	4.71359e+07	1
P62258	14-3-3 protein epsilon OS=Homo sapiens OX=9606 GN=YWHAE PE=1 SV=1	0.018	10	3	9	1	255	29.2	4.74	5571		3		3.84994e+06						1
Q13418	Integrin-linked protein kinase OS=Homo sapiens OX=9606 GN=ILK PE=1 SV=2	0.017	41	17	121	17	452	51.4	8.07	52812	6.81	16	1	6.90963e+07	2.63167e+08	3.12468e+08	1.72628e+08	176898389	183826813	1
P55072	Transitional endoplasmic reticulum ATPase OS=Homo sapiens OX=9606 GN=VCP PE=1 SV=4	0.017	18	13	38	13	806	89.3	5.26	19203		13		9.72153e+06	1.21601e+08	198468464	119284495	7.33249e+08	3.79705e+07	1
P13497	Bone morphogenetic protein 1 OS=Homo sapiens OX=9606 GN=BMP1 PE=1 SV=2	0.017	4	4	6	4	986	111.2	6.9	3034		4		1.80678e+07	3.55019e+06	3.70564e+06				1
P13647	Keratin, type II cytoskeletal 5 OS=Homo sapiens OX=9606 GN=KRT5 PE=1 SV=3	0.016	57	60	495	28	590	62.3	7.74	272984		60		1.99152e+09	1931482870	1.53098e+09	2.07917e+09	1.14439e+09	6.7805e+08	1
P48059	LIM and senescent cell antigen-like-containing domain protein 1 OS=Homo sapiens OX=9606 GN=LIMS1 PE=1 SV=4	0.016	23	7	39	7	325	37.2	8.05	18837		7		15932628	1.01564e+08	1.16258e+08	6.53789e+07	8.64309e+07	6.78833e+07	1
P01040	Cystatin-A OS=Homo sapiens OX=9606 GN=CSTA PE=1 SV=1	0.016	50	4	7	4	98	11	5.5	4065		4		3.29665e+07	2.65465e+06		8.06361e+06	1.52654e+07	7.4155e+06	1
Q9Y240	C-type lectin domain family 11 member A OS=Homo sapiens OX=9606 GN=CLEC11A PE=1 SV=1	0.0156	11	3	8	3	323	35.7	5.16	3660		3		4.3899e+06			8215128	51213588	1.16798e+07	1
P07355	Annexin A2 OS=Homo sapiens OX=9606 GN=ANXA2 PE=1 SV=2	0.015	34	12	29	12	339	38.6	7.75	15315		12		8.93575e+07	293592777	1.46177e+07	268911364	1.75878e+08	19282121	1
P50552	Vasodilator-stimulated phosphoprotein OS=Homo sapiens OX=9606 GN=VASP PE=1 SV=3	0.015	12	5	15	5	380	39.8	8.94	8507		5		2.40468e+06	4231827	3.14993e+07	4.01758e+06	5254284	1.26316e+07	1
Q02413	Desmoglein-1 OS=Homo sapiens OX=9606 GN=DSG1 PE=1 SV=2	0.014	24	19	118	19	1049	113.7	5.03	57450		19		185137841	1.77935e+08	163056189	164159753	171092967	66221675	1
P03973	Antileukoproteinase OS=Homo sapiens OX=9606 GN=SLPI PE=1 SV=2	0.013	26	3	17	3	132	14.3	8.75	5792		3		65275385	1.01796e+08	151429167	85866191	100236392	102240800	1
Q9BXR6	Complement factor H-related protein 5 OS=Homo sapiens OX=9606 GN=CFHR5 PE=1 SV=1	0.011	30	18	161	17	569	64.4	7.06	82696	0	18	1	2.4584e+08	419164099	842413372	5.87563e+08	706628471	4.16528e+08	1
P08319	All-trans-retinol dehydrogenase [NAD(+)] ADH4 OS=Homo sapiens OX=9606 GN=ADH4 PE=1 SV=5	0.011	9	3	5	2	380	40.2	7.94	1943		3		538348		1.41619e+07	2567376		3.83601e+06	1
P12830	Cadherin-1 OS=Homo sapiens OX=9606 GN=CDH1 PE=1 SV=3	0.01	12	11	46	11	882	97.4	4.73	24129		11		7.62959e+07	213950979	205759215	1.64622e+08	2.12501e+08	111789141	1
Q15404	Ras suppressor protein 1 OS=Homo sapiens OX=9606 GN=RSU1 PE=1 SV=3	0.0089	18	5	12	5	277	31.5	8.65	5659		5		6078942	9938003	129848682	6.08211e+06	39221589	1.74574e+07	1
Q9NZT1	Calmodulin-like protein 5 OS=Homo sapiens OX=9606 GN=CALML5 PE=1 SV=2	0.0081	36	5	21	5	146	15.9	4.44	10179		5		1.24319e+08	33818008	31569662	6.42794e+07	55522248	60976128	1
O95810	Caveolae-associated protein 2 OS=Homo sapiens OX=9606 GN=CAVIN2 PE=1 SV=3	0.0079	22	10	44	10	425	47.1	5.21	18628		10		1.59731e+07	102387226	57238962	6.42102e+07	5.52972e+07	32324232	1
P02545	Prelamin-A/C OS=Homo sapiens OX=9606 GN=LMNA PE=1 SV=1	0.0075	9	6	7	5	664	74.1	7.02	3097		6		1.04478e+07	82317800					1
Q13201	Multimerin-1 OS=Homo sapiens OX=9606 GN=MMRN1 PE=1 SV=3	0.0072	24	25	163	25	1228	138	7.93	82610		25		6.87311e+07	1030728047	7.89033e+08	6.87056e+08	828221131	7.45979e+08	1
Q15517	Corneodesmosin OS=Homo sapiens OX=9606 GN=CDSN PE=1 SV=3	0.0065	7	3	15	3	529	51.5	8.35	6755		3		71007658	60834356	36473038	29395858	36765826	21307383	1
Q14697	Neutral alpha-glucosidase AB OS=Homo sapiens OX=9606 GN=GANAB PE=1 SV=3	0.0064	27	27	72	27	944	106.8	6.14	31102		27		1.33001e+07	147069780	1.1192e+08	4.45661e+07	8.11977e+07	1.76606e+08	1
P04083	Annexin A1 OS=Homo sapiens OX=9606 GN=ANXA1 PE=1 SV=2	0.0062	18	6	12	6	346	38.7	7.02	6598		6		46437125	9.3604e+07	79325328	1.1966e+08	63077692	5.67785e+07	1
P29508	Serpin B3 OS=Homo sapiens OX=9606 GN=SERPINB3 PE=1 SV=2	0.0061	12	5	13	5	390	44.5	6.81	5426		5		31397095	3.74323e+07	34168808	68922720	3.40424e+07	27766474	1
P05156	Complement factor I OS=Homo sapiens OX=9606 GN=CFI PE=1 SV=2	0.0057	10	6	15	5	583	65.7	7.5	6688		6		1.94489e+06	73745480	26824263	2.72675e+07	32304692	7.77156e+06	1
P33908	Mannosyl-oligosaccharide 1,2-alpha-mannosidase IA OS=Homo sapiens OX=9606 GN=MAN1A1 PE=1 SV=3	0.0056	6	4	8	4	653	72.9	6.47	3554		4		4.86281e+06	399483394	4.17342e+08	1.44367e+08	197199631	125242218	1
P34096	Ribonuclease 4 OS=Homo sapiens OX=9606 GN=RNASE4 PE=1 SV=3	0.0055	43	6	41	6	147	16.8	9.03	24663		6		2.71969e+07	62231855	1.18791e+08	7.11316e+07	9.15093e+07	6.46523e+07	1
P04792	Heat shock protein beta-1 OS=Homo sapiens OX=9606 GN=HSPB1 PE=1 SV=2	0.0053	46	10	44	10	205	22.8	6.4	19792		10		1.0365e+08	1.66244e+08	1.52467e+08	1.67377e+08	223306507	1.09847e+08	1
Q5D862	Filaggrin-2 OS=Homo sapiens OX=9606 GN=FLG2 PE=1 SV=1	0.0046	10	12	57	12	2391	247.9	8.31	31652		12		5.34812e+07	6.20181e+07	3.37163e+07	4.5429e+07	3.86771e+07	1.41592e+07	1
P62826	GTP-binding nuclear protein Ran OS=Homo sapiens OX=9606 GN=RAN PE=1 SV=3	0.0046	33	6	18	6	216	24.4	7.49	8297		6		2.33957e+07	37036376	44653458	2.02437e+07	28434716	43917944	1
Q9UBX5	Fibulin-5 OS=Homo sapiens OX=9606 GN=FBLN5 PE=1 SV=1	0.0045	23	11	83	11	448	50.1	4.73	43238		11		85600086	3.50574e+08	447858831	238878967	2.09042e+08	167249249	1
Q6UWP8	Suprabasin OS=Homo sapiens OX=9606 GN=SBSN PE=1 SV=2	0.0045	18	3	6	3	590	60.5	7.01	96	25.28	1	2	647509	7.94618e+06	1.14734e+07	1.52446e+07	1.50248e+07	6.71678e+06	1
P14543	Nidogen-1 OS=Homo sapiens OX=9606 GN=NID1 PE=1 SV=3	0.0042	10	10	44	10	1247	136.3	5.29	18058		10		1.69442e+07	8.65855e+07	1.18631e+08	3.46891e+07	6.19761e+07	6.40947e+07	1
Q9Y6Z7	Collectin-10 OS=Homo sapiens OX=9606 GN=COLEC10 PE=1 SV=2	0.0038	12	3	34	3	277	30.7	7.33	15420		3		2.18343e+07	231424353	154996118	21950772	1.53403e+08	122076582	1
Q13835	Plakophilin-1 OS=Homo sapiens OX=9606 GN=PKP1 PE=1 SV=2	0.0036	7	5	12	5	747	82.8	9.13	7257		5		33376290	19113374	7501167	6.3888e+06	1.21223e+07		1
Q8TDL5	BPI fold-containing family B member 1 OS=Homo sapiens OX=9606 GN=BPIFB1 PE=1 SV=1	0.0033	14	6	29	6	484	52.4	7.23	13972		6		2.03118e+07	6.8765e+07	80798350	1.02732e+07	2.9755e+07	44174487	1
P07384	Calpain-1 catalytic subunit OS=Homo sapiens OX=9606 GN=CAPN1 PE=1 SV=1	0.0031	12	9	29	9	714	81.8	5.67	13700		9		8.63489e+06	94683007	144686770	34258901	57794969	7.48568e+07	1
Q99439	Calponin-2 OS=Homo sapiens OX=9606 GN=CNN2 PE=1 SV=4	0.0031	10	3	13	3	309	33.7	7.33	6536		3		5.72556e+06	2.49574e+07	1.78881e+07	4.07857e+06	3811392	2.0197e+07	1
P31025	Lipocalin-1 OS=Homo sapiens OX=9606 GN=LCN1 PE=1 SV=1	0.0027	17	3	12	3	176	19.2	5.58	6009		3		2.55497e+07	3.6867e+07	23286908	2.29258e+07	16547190		1
Q08188	Protein-glutamine gamma-glutamyltransferase E OS=Homo sapiens OX=9606 GN=TGM3 PE=1 SV=4	0.0024	14	9	26	9	693	76.6	5.86	11358		9		8.63187e+07	2.57528e+07	145945009	90474260	1.22253e+08	81956340	1
Q08830	Fibrinogen-like protein 1 OS=Homo sapiens OX=9606 GN=FGL1 PE=1 SV=3	0.0023	20	6	55	6	312	36.4	5.87	28643		6		5.59118e+07	2.51128e+08	3.20718e+08	168825618	194363023	155711413	1
P31944	Caspase-14 OS=Homo sapiens OX=9606 GN=CASP14 PE=1 SV=2	0.0019	24	6	18	6	242	27.7	5.58	5937		6		17293076	1.12405e+07	6.14572e+06	8.70984e+06	1.58395e+07	4406771	1
P08519	Apolipoprotein(a) OS=Homo sapiens OX=9606 GN=LPA PE=1 SV=1	0.0014	40	21	136	19	4548	501	5.88	64908	27.61	18	4	7.93927e+07	4.18796e+08	560151878	469703771	5.36108e+08	4.5892e+08	1
Q9NZN3	EH domain-containing protein 3 OS=Homo sapiens OX=9606 GN=EHD3 PE=1 SV=2	0.0013	23	15	45	6	535	60.8	6.57	20945		15		1.73691e+06	3.5199e+07	3.3767e+07	9606400	2.28977e+07	1.39639e+07	1
Q76LX8	A disintegrin and metalloproteinase with thrombospondin motifs 13 OS=Homo sapiens OX=9606 GN=ADAMTS13 PE=1 SV=1	0.0012	4	5	24	5	1427	153.5	7.17	12866	3.19	4	1	548385	9.57013e+07	105354190	25027539	25489072	3.72028e+07	1
P20930	Filaggrin OS=Homo sapiens OX=9606 GN=FLG PE=1 SV=3	0.00082	6	12	26	12	4061	434.9	9.25	14083		12		2.06482e+07	25066585	26679268	2.42454e+07	4.30738e+07	1.10355e+07	1
P0DOX5	Immunoglobulin gamma-1 heavy chain OS=Homo sapiens OX=9606 PE=1 SV=2		70	44	1000	18	449	49.3	8.72	510121		44		7.43761e+08	4435054609	6.16753e+09	4.50395e+09	2909030540	2.21648e+09	1
P01876	Immunoglobulin heavy constant alpha 1 OS=Homo sapiens OX=9606 GN=IGHA1 PE=1 SV=2		49	21	349	14	353	37.6	6.51	192754		21		1.21092e+09	3362506218	4.92607e+09	4633466259	2.62343e+09	1.89958e+09	1
P02538	Keratin, type II cytoskeletal 6A OS=Homo sapiens OX=9606 GN=KRT6A PE=1 SV=3		61	61	477	3	564	60	8	272559		61		3.0996e+08	308237990	123738341	230473304	98994043	7.04951e+07	1
P04259	Keratin, type II cytoskeletal 6B OS=Homo sapiens OX=9606 GN=KRT6B PE=1 SV=5		60	58	468	2	564	60	8	269877		58		2.27133e+08	50516764	16115342	171244160	8765411	9483371	1
P60709	Actin, cytoplasmic 1 OS=Homo sapiens OX=9606 GN=ACTB PE=1 SV=1		62	38	391	12	375	41.7	5.48	218508	2.23	38	1	2.68186e+07	4.32693e+08	5.0179e+08	1.3451e+08	1.36302e+08	228045249	1
P01859	Immunoglobulin heavy constant gamma 2 OS=Homo sapiens OX=9606 GN=IGHG2 PE=1 SV=2		70	34	887	9	326	35.9	7.59	444853		34		432394249	969081923	1383594505	1.3051e+09	8.31158e+08	567107272	1
P01860	Immunoglobulin heavy constant gamma 3 OS=Homo sapiens OX=9606 GN=IGHG3 PE=1 SV=2		61	33	941	7	377	41.3	7.9	481854		33		1.11013e+09	3.21956e+09	5015726309	2.0092e+09	2100391789	1704523830	1
P14618	Pyruvate kinase PKM OS=Homo sapiens OX=9606 GN=PKM PE=1 SV=4		49	25	170	24	531	57.9	7.84	79678		25		1.76238e+08	8.71502e+08	895011752	3.36668e+08	503590361	501991028	1
Q7Z794	Keratin, type II cytoskeletal 1b OS=Homo sapiens OX=9606 GN=KRT77 PE=2 SV=3		20	22	142	8	578	61.9	5.99	80212		22		6.07192e+07	113070647	92890231	6.101e+07	60218840	1.58796e+09	1
B9A064	Immunoglobulin lambda-like polypeptide 5 OS=Homo sapiens OX=9606 GN=IGLL5 PE=2 SV=2		51	16	297	4	214	23	8.84	162182		16		2.80501e+08	1.10473e+09	1375663253	1155598194	6.37577e+08	4.10538e+08	1
Q5T749	Keratinocyte proline-rich protein OS=Homo sapiens OX=9606 GN=KPRP PE=1 SV=1		34	15	125	15	579	64.1	8.27	63116		15		1.65e+08	482048905	410493259	361627048	5.2851e+08	1.20917e+08	1
P01780	Immunoglobulin heavy variable 3-7 OS=Homo sapiens OX=9606 GN=IGHV3-7 PE=1 SV=2		63	11	108	3	117	12.9	6.57	62518		11		3.78867e+07	149246976	181745016	181289612	105637076	95182776	1
P01619	Immunoglobulin kappa variable 3-20 OS=Homo sapiens OX=9606 GN=IGKV3-20 PE=1 SV=2		63	11	74	8	116	12.5	4.96	35665		11		1.33564e+08	716557657	826543044	500101138	423446735	2.81106e+08	1
P01700	Immunoglobulin lambda variable 1-47 OS=Homo sapiens OX=9606 GN=IGLV1-47 PE=1 SV=2		53	10	71	5	117	12.3	5.91	43717		10		8.9188e+07	2.59392e+08	405848653	2.11954e+08	1.98789e+08	2.28905e+08	1
Q6KB66	Keratin, type II cytoskeletal 80 OS=Homo sapiens OX=9606 GN=KRT80 PE=1 SV=2		33	15	42	14	452	50.5	5.67	18987		15		4.14559e+07	19482675	2.74066e+07	2.21336e+07	14403895	8950043	1
P68363	Tubulin alpha-1B chain OS=Homo sapiens OX=9606 GN=TUBA1B PE=1 SV=1		30	10	41	3	451	50.1	5.06	19677		10		6.2102e+06	2.93011e+07	1.41473e+07	1.02816e+07	9.72577e+06	11283004	1
P80748	Immunoglobulin lambda variable 3-21 OS=Homo sapiens OX=9606 GN=IGLV3-21 PE=1 SV=2		55	9	25	4	117	12.4	5.29	14238		9		4902748	23078476	23828228	75995628	12462458	9.65878e+06	1
P01701	Immunoglobulin lambda variable 1-51 OS=Homo sapiens OX=9606 GN=IGLV1-51 PE=1 SV=2		38	6	57	2	117	12.2	7.03	32326		6		62650075	131460488	194139076	129300264	117708024	72541658	1
P01593	Immunoglobulin kappa variable 1D-33 OS=Homo sapiens OX=9606 GN=IGKV1D-33 PE=1 SV=2		25	4	24	2	117	12.8	4.78	14224		4		1330672174	919770702	817765321	729876032	682459334	6.18765e+08	1
Q9BWP8	Collectin-11 OS=Homo sapiens OX=9606 GN=COLEC11 PE=1 SV=1		19	5	35	5	271	28.6	5.41	21225	11.17	4	2	6.98335e+07	307724716	3.35514e+08	194431464	227036087	1.32295e+08	1
P06310	Immunoglobulin kappa variable 2-30 OS=Homo sapiens OX=9606 GN=IGKV2-30 PE=3 SV=2		37	4	34	3	120	13.2	8.51	20272		4		8526476	36351403	6.12258e+07	31807040	1.41323e+07	1.24339e+07	1
P13798	Acylamino-acid-releasing enzyme OS=Homo sapiens OX=9606 GN=APEH PE=1 SV=4		12	9	32	9	732	81.2	5.48	15738		9		1.97765e+07	1.87047e+08	1.46971e+08	1.25114e+08	1.00391e+08	261263602	1
P01703	Immunoglobulin lambda variable 1-40 OS=Homo sapiens OX=9606 GN=IGLV1-40 PE=1 SV=2		35	5	36	1	118	12.3	5.74	20116		5		38419808	99173312	136365360	87843208	70113872	44471296	1
P35030	Trypsin-3 OS=Homo sapiens OX=9606 GN=PRSS3 PE=1 SV=2		8	4	46	1	304	32.5	7.49	23935		4		82703678	267780800	220838074	313259230	266111052	179439228	1
P01714	Immunoglobulin lambda variable 3-19 OS=Homo sapiens OX=9606 GN=IGLV3-19 PE=1 SV=2		33	4	28	3	112	12	4.96	17413		4		2.31898e+07	5.84538e+07	1.00056e+08	62874577	5.31346e+07	36094303	1
Q16769	Glutaminyl-peptide cyclotransferase OS=Homo sapiens OX=9606 GN=QPCT PE=1 SV=1		16	5	24	5	361	40.9	6.61	9780		5		1.28612e+07	4.69539e+07	54535772	2.51809e+07	32937717	2.91717e+07	1
P22528	Cornifin-B OS=Homo sapiens OX=9606 GN=SPRR1B PE=1 SV=2		44	3	20	3	89	9.9	8.48	10884		3		102182188	23719938	22750790	26397268	64250020	12972536	1
P49746	Thrombospondin-3 OS=Homo sapiens OX=9606 GN=THBS3 PE=1 SV=1		4	4	32	2	956	104.1	4.65	14654		4		2.14082e+07	8.8136e+07	109935960	30162296	23530248	3.53086e+07	1
Q04917	14-3-3 protein eta OS=Homo sapiens OX=9606 GN=YWHAH PE=1 SV=4		20	5	17	2	246	28.2	4.84	8943		5		3.5777e+06	18320055	11597139	4.62634e+06	8.33174e+06	7589534	1
P31431	Syndecan-4 OS=Homo sapiens OX=9606 GN=SDC4 PE=1 SV=2		15	3	15	3	198	21.6	4.5	8420		3		164960	452893647	11397043	17385226	15062564	4.22809e+07	1
P47929	Galectin-7 OS=Homo sapiens OX=9606 GN=LGALS7 PE=1 SV=2		31	4	12	4	136	15.1	7.62	5297		4		4.29073e+07	150726710	153730046	164577116	7.16517e+07	8.50132e+07	1
Q8NI99	Angiopoietin-related protein 6 OS=Homo sapiens OX=9606 GN=ANGPTL6 PE=1 SV=1		14	5	17	5	470	51.7	8.53	5121	29.29	2	3	2.45466e+08	3.08262e+08	353570881	219773508	190250138	200643952	1
P01825	Immunoglobulin heavy variable 4-59 OS=Homo sapiens OX=9606 GN=IGHV4-59 PE=1 SV=2		26	3	28	1	116	12.9	9.29	10638		3		34045652	96938360	306553760	79881496	80761424	64803400	1
P23083	Immunoglobulin heavy variable 1-2 OS=Homo sapiens OX=9606 GN=IGHV1-2 PE=1 SV=2		31	3	25	3	117	13.1	9.13	12722		3		2.06376e+08	469417990	6.92166e+08	4.00198e+08	3.48998e+08	2.42458e+08	1
O43852	Calumenin OS=Homo sapiens OX=9606 GN=CALU PE=1 SV=2		10	3	10	3	315	37.1	4.64	4218		3		3.846e+06	18095958	14962168	14260139	27391861	14601231	1
Q6ZVX7	F-box only protein 50 OS=Homo sapiens OX=9606 GN=NCCRP1 PE=1 SV=1		8	2	10	2	275	30.8	6.62	7427		2		7.55689e+08	1691144861	2323997334	1611245878	1.38524e+09	9.46428e+08	1
P10124	Serglycin OS=Homo sapiens OX=9606 GN=SRGN PE=1 SV=3		23	3	15	3	158	17.6	4.96	6562		3		5.57211e+06	4.05254e+07	26506555	89123782	5.80134e+07	46911262	1
Q9BXN1	Asporin OS=Homo sapiens OX=9606 GN=ASPN PE=1 SV=2		8	2	6	2	380	43.4	7.08	3025		2		5938430	2.60251e+07	29041470	8.32591e+06	1.90007e+07	2.50137e+07	1
Q86UD1	Out at first protein homolog OS=Homo sapiens OX=9606 GN=OAF PE=2 SV=1		7	2	8	2	273	30.7	6.84	3021		2		2.59384e+06	4624630	1.65824e+07	3.11432e+06	10969811	2.62143e+06	1
P01834	Immunoglobulin kappa constant OS=Homo sapiens OX=9606 GN=IGKC PE=1 SV=2		88	23	629	1	107	11.8	6.52	375186		23			52798854	45978397	78493930	35805855	5.14669e+06	1
P62805	Histone H4 OS=Homo sapiens OX=9606 GN=HIST1H4A PE=1 SV=2		44	5	23	5	103	11.4	11.36	9318		5		90295224	39105428	4526636	9165158	9368420		1
Q9HCY8	Protein S100-A14 OS=Homo sapiens OX=9606 GN=S100A14 PE=1 SV=1		30	3	8	3	104	11.7	5.24	4390		3		2.56066e+07	13683768	29855146	5.42712e+07	17608630		1
Q9HCU0	Endosialin OS=Homo sapiens OX=9606 GN=CD248 PE=1 SV=1		8	6	11	6	757	80.8	5.35	3158		6			15564431	9010028	1.74123e+07	9.94356e+06	6.21373e+06	1
Q8WUA8	Tsukushin OS=Homo sapiens OX=9606 GN=TSKU PE=2 SV=3		8	2	12	2	353	37.8	6.87	5554	8.09	1	1		26996366	8391162	8.36543e+06	15531066	13222880	1
P48668	Keratin, type II cytoskeletal 6C OS=Homo sapiens OX=9606 GN=KRT6C PE=1 SV=3		61	61	462	2	564	60	8	263674		61		5314593	25455430	5.24632e+06	9938134			1
P15291	Beta-1,4-galactosyltransferase 1 OS=Homo sapiens OX=9606 GN=B4GALT1 PE=1 SV=5		13	3	7	3	398	43.9	8.65	4049		3			2.08982e+07	29490833		12018860	18183170	1
O43790	Keratin, type II cuticular Hb6 OS=Homo sapiens OX=9606 GN=KRT86 PE=1 SV=1		56	29	73	13	486	53.5	5.66	38970		29			1.3005e+08	4.47064e+07			2.54393e+08	1
P22735	Protein-glutamine gamma-glutamyltransferase K OS=Homo sapiens OX=9606 GN=TGM1 PE=1 SV=4		7	6	8	6	817	89.7	6.04	3823		6		7169379	6949439		60756200			1
O95967	EGF-containing fibulin-like extracellular matrix protein 2 OS=Homo sapiens OX=9606 GN=EFEMP2 PE=1 SV=3		7	3	13	3	443	49.4	4.94	7143		3				11167698		5.36995e+06	6604916	1
Q9NSB2	Keratin, type II cuticular Hb4 OS=Homo sapiens OX=9606 GN=KRT84 PE=2 SV=2		24	18	71	8	600	64.8	7.56	39201		18			133584784				2.66039e+07	1
Q01546	Keratin, type II cytoskeletal 2 oral OS=Homo sapiens OX=9606 GN=KRT76 PE=1 SV=2		27	31	181	7	638	65.8	8.12	106523		31		1.03195e+08						1
P01763	Immunoglobulin heavy variable 3-48 OS=Homo sapiens OX=9606 GN=IGHV3-48 PE=1 SV=2		51	10	88	1	117	12.8	5.36	49816		10						63480576		1
Q5XKE5	Keratin, type II cytoskeletal 79 OS=Homo sapiens OX=9606 GN=KRT79 PE=1 SV=2		16	20	127	1	535	57.8	7.2	70496		20								1
P07437	Tubulin beta chain OS=Homo sapiens OX=9606 GN=TUBB PE=1 SV=2		19	8	20	4	444	49.6	4.89	10795		8								1
P22531	Small proline-rich protein 2E OS=Homo sapiens OX=9606 GN=SPRR2E PE=2 SV=2		61	3	22	1	72	7.9	8.31	9718		3								1
Q9C075	Keratin, type I cytoskeletal 23 OS=Homo sapiens OX=9606 GN=KRT23 PE=1 SV=2		6	4	37	1	422	48.1	6.54	23109		4								1
Q92743	Serine protease HTRA1 OS=Homo sapiens OX=9606 GN=HTRA1 PE=1 SV=1		7	3	3	3	480	51.3	7.83	1750		3								1
P48426	Phosphatidylinositol 5-phosphate 4-kinase type-2 alpha OS=Homo sapiens OX=9606 GN=PIP4K2A PE=1 SV=2		6	2	4	1	406	46.2	6.99	1774		2								1
P13224	Platelet glycoprotein Ib beta chain OS=Homo sapiens OX=9606 GN=GP1BB PE=1 SV=1		11	2	4	2	206	21.7	9.31	2055		2								1
P0DOX7	Immunoglobulin kappa light chain OS=Homo sapiens OX=9606 PE=1 SV=1		63	27	636	3	214	23.4	7.17	376045	12.5	27	1	110631109	350526034	402408716	2.06068e+08	2.246e+08	158906918	1
O43707	Alpha-actinin-4 OS=Homo sapiens OX=9606 GN=ACTN4 PE=1 SV=2		39	32	156	15	911	104.8	5.44	74651		32		9.92187e+06	6.38179e+07	43951998	28648140	3.12956e+07	2.66693e+07	1
P0DOY3	Immunoglobulin lambda constant 3 OS=Homo sapiens OX=9606 GN=IGLC3 PE=1 SV=1		91	16	276	4	106	11.3	7.24	152604		16		2.12856e+08	1.80743e+09	1.76148e+09	8.88756e+08	4.39806e+08	5.11849e+08	1
P0DOX2	Immunoglobulin alpha-2 heavy chain OS=Homo sapiens OX=9606 PE=1 SV=2		27	16	108	5	455	48.9	6.67	61259		16		8551595	3.86401e+07	2.49265e+07	9.31206e+06	16342786	1.35715e+07	1
A0A075B6S5	Immunoglobulin kappa variable 1-27 OS=Homo sapiens OX=9606 GN=IGKV1-27 PE=3 SV=1		37	7	51	2	117	12.7	8.29	31955		7		1.88318e+07	71014154	108667026	31849534	3.37043e+07	26743189	1
P0DP03	Immunoglobulin heavy variable 3-30-5 OS=Homo sapiens OX=9606 GN=IGHV3-30-5 PE=3 SV=1		48	8	40	4	117	12.9	8.92	26276		8		1.51279e+07	3.57525e+07	46527949	31104442	21411833	19018032	1
A0A0B4J1V0	Immunoglobulin heavy variable 3-15 OS=Homo sapiens OX=9606 GN=IGHV3-15 PE=3 SV=1		39	6	60	4	119	12.9	8.62	30321		6		1.53159e+07	2.15033e+08	256436359	160962722	136935863	1.055e+08	1
P0DJI8	Serum amyloid A-1 protein OS=Homo sapiens OX=9606 GN=SAA1 PE=1 SV=1		52	9	43	9	122	13.5	6.79	21055		9		1.81513e+06	117210752	106448585	1.10048e+08	197552317	82577314	1
A0A075B6K4	Immunoglobulin lambda variable 3-10 OS=Homo sapiens OX=9606 GN=IGLV3-10 PE=3 SV=2		51	8	44	6	115	12.4	4.83	24373		8		5.08995e+07	147041004	182145182	105554526	106595584	70951524	1
Q15555	Microtubule-associated protein RP/EB family member 2 OS=Homo sapiens OX=9606 GN=MAPRE2 PE=1 SV=1		27	9	39	7	327	37	5.57	15653		9		1.82944e+07	5.62677e+07	7.17242e+07	3.89028e+07	6.49498e+07	5.34389e+07	1
P07951-2	Isoform 2 of Tropomyosin beta chain OS=Homo sapiens OX=9606 GN=TPM2		25	10	35	3	284	33	4.67	17194		10		4.02831e+06	34604268	35805181	53854328	3.73184e+07	31877240	1
Q9HBI1	Beta-parvin OS=Homo sapiens OX=9606 GN=PARVB PE=1 SV=1		23	8	36	6	364	41.7	6.73	15826		8		29718547	1.94628e+08	172237319	8.81583e+07	111121885	120502712	1
A0A0C4DH73	Immunoglobulin kappa variable 1-12 OS=Homo sapiens OX=9606 GN=IGKV1-12 PE=3 SV=1		39	7	41	1	117	12.6	8.31	24698		7		3152940	14102866	21588666	8306680	6.77343e+06	5.51426e+06	1
O75083	WD repeat-containing protein 1 OS=Homo sapiens OX=9606 GN=WDR1 PE=1 SV=4		20	11	41	11	606	66.2	6.65	18887		11		20450819	1.01138e+08	1.33153e+08	1.65886e+08	114476390	9.22675e+07	1
P06312	Immunoglobulin kappa variable 4-1 OS=Homo sapiens OX=9606 GN=IGKV4-1 PE=1 SV=1		45	6	41	5	121	13.4	5.25	16716		6		5.14048e+06	121076036	8.96596e+07	8.33116e+07	4.70257e+07	31690578	1
A0A075B6P5	Immunoglobulin kappa variable 2-28 OS=Homo sapiens OX=9606 GN=IGKV2-28 PE=3 SV=1		37	4	57	1	120	12.9	5.94	29792		4		4.92619e+06	40834232	56729386	31081236	1.71712e+07	13715335	1
P35900	Keratin, type I cytoskeletal 20 OS=Homo sapiens OX=9606 GN=KRT20 PE=1 SV=1		8	6	39	1	424	48.5	5.69	24295		6		52819968	150232176	184330160	87014280	117182608	117048920	1
O00299	Chloride intracellular channel protein 1 OS=Homo sapiens OX=9606 GN=CLIC1 PE=1 SV=4		46	8	37	8	241	26.9	5.17	19288		8		13962869	90305734	86918703	162910369	7.88225e+07	60718552	1
P0DP25	Calmodulin-3 OS=Homo sapiens OX=9606 GN=CALM3 PE=1 SV=1		27	7	37	5	149	16.8	4.22	17381		7		1.14777e+07	55417075	73242623	6.58301e+07	8.32521e+07	4.94765e+07	1
P21291	Cysteine and glycine-rich protein 1 OS=Homo sapiens OX=9606 GN=CSRP1 PE=1 SV=3		60	7	19	7	193	20.6	8.57	8386		7		7.08747e+07	17486334	13208251	2.37336e+07	3.90324e+06	2.62248e+07	1
P08238	Heat shock protein HSP 90-beta OS=Homo sapiens OX=9606 GN=HSP90AB1 PE=1 SV=4		12	8	37	1	724	83.2	5.03	15662		8		472983	3.3975e+06	3139026	1.78079e+06	3.07479e+06	1.95414e+06	1
A0A0A0MRZ8	Immunoglobulin kappa variable 3D-11 OS=Homo sapiens OX=9606 GN=IGKV3D-11 PE=3 SV=6		35	6	48	3	115	12.6	5.29	26136		6		1.10077e+08	505649908	6.67012e+08	400683080	535606324	2.15246e+08	1
P61224	Ras-related protein Rap-1b OS=Homo sapiens OX=9606 GN=RAP1B PE=1 SV=1		45	7	33	7	184	20.8	5.78	17359		7		14751184	71634885	1.01772e+08	3.92698e+07	4.60959e+07	4.54413e+07	1
A0A0A0MS15	Immunoglobulin heavy variable 3-49 OS=Homo sapiens OX=9606 GN=IGHV3-49 PE=3 SV=1		36	5	38	4	119	13	8.62	18903		5		2.71687e+07	139808522	1.35469e+08	1.04269e+08	7.53194e+07	5.8605e+07	1
P05106	Integrin beta-3 OS=Homo sapiens OX=9606 GN=ITGB3 PE=1 SV=2		12	7	26	7	788	87	5.24	14498		7		2.2176e+06	13676561	1.14086e+07	1.30346e+07	8.44045e+06	1.39798e+07	1
A0A0C4DH32	Immunoglobulin heavy variable 3-20 OS=Homo sapiens OX=9606 GN=IGHV3-20 PE=3 SV=2		35	4	31	1	117	12.7	7.87	15519		4		3.24621e+06	3.70536e+07	2.72674e+07	27988792	1.10959e+07	1.39633e+07	1
Q8N392	Rho GTPase-activating protein 18 OS=Homo sapiens OX=9606 GN=ARHGAP18 PE=1 SV=3		13	9	16	9	663	74.9	6.44	6967		9		18775608	7.90453e+07	129143870	3.96827e+07	62012933	63955038	1
P55209	Nucleosome assembly protein 1-like 1 OS=Homo sapiens OX=9606 GN=NAP1L1 PE=1 SV=1		15	5	29	4	391	45.3	4.46	13143		5		6.79071e+06	3.02283e+07	23754780	24283069	11904897	1.32571e+07	1
P23528	Cofilin-1 OS=Homo sapiens OX=9606 GN=CFL1 PE=1 SV=3		39	5	24	3	166	18.5	8.09	14007		5		8.3557e+06	14742831	1.9019e+07	18777706	3.25558e+07	2.01237e+07	1
P15153	Ras-related C3 botulinum toxin substrate 2 OS=Homo sapiens OX=9606 GN=RAC2 PE=1 SV=1		38	8	40	5	192	21.4	7.61	17611		8		782578	5.41732e+07	4.11632e+07	6.19053e+06	6.19204e+07	57975067	1
Q13642-1	Isoform 1 of Four and a half LIM domains protein 1 OS=Homo sapiens OX=9606 GN=FHL1		34	9	23	9	280	31.9	8.32	11052		9		12850083	1.10151e+07	18655739	2.05553e+07	34000865	1.5239e+07	1
Q14974	Importin subunit beta-1 OS=Homo sapiens OX=9606 GN=KPNB1 PE=1 SV=2		9	7	17	7	876	97.1	4.78	7456		7		5.08761e+06	1.16908e+08	1.94318e+07	3773568	1.32766e+07	9.96242e+06	1
P62987	Ubiquitin-60S ribosomal protein L40 OS=Homo sapiens OX=9606 GN=UBA52 PE=1 SV=2		37	5	21	5	128	14.7	9.83	10973		5		5.99974e+07	1.44696e+07	5.64449e+07	31858176	2.46178e+07	1.04111e+07	1
Q07960	Rho GTPase-activating protein 1 OS=Homo sapiens OX=9606 GN=ARHGAP1 PE=1 SV=1		16	7	11	7	439	50.4	6.29	4537		7		3.79634e+06	35723026	60889537	15182679	13694298	25801180	1
P08514	Integrin alpha-IIb OS=Homo sapiens OX=9606 GN=ITGA2B PE=1 SV=3		8	8	33	8	1039	113.3	5.38	11243		8		4.80015e+06	56604711	59611760	41602896	3.38899e+07	5.89849e+07	1
P30626	Sorcin OS=Homo sapiens OX=9606 GN=SRI PE=1 SV=1		33	6	15	6	198	21.7	5.59	6830		6		3.55651e+06	10800481	13018246	10091569	8322913	7.06571e+06	1
P60953	Cell division control protein 42 homolog OS=Homo sapiens OX=9606 GN=CDC42 PE=1 SV=2		29	5	19	4	191	21.2	6.55	7965		5		1.24871e+07	2.97605e+07	3.69007e+07	1.62537e+07	24382387	2.8699e+07	1
P04632	Calpain small subunit 1 OS=Homo sapiens OX=9606 GN=CAPNS1 PE=1 SV=1		17	5	14	5	268	28.3	5.2	6829		5		1.67456e+07	7.9291e+07	43835422	20110797	3.24945e+07	4.45683e+07	1
Q92496	Complement factor H-related protein 4 OS=Homo sapiens OX=9606 GN=CFHR4 PE=1 SV=3		11	5	24	5	578	65.3	4.94	12100		5		1.76711e+08	2.72549e+08	2.99094e+08	2.49158e+08	337419122	241191798	1
A0A075B6S2	Immunoglobulin kappa variable 2D-29 OS=Homo sapiens OX=9606 GN=IGKV2D-29 PE=3 SV=1		37	5	37	3	120	13.1	7.12	21008		5		9.10921e+06	2.11206e+07	29990687	9.93772e+06	26741660	6.35427e+06	1
P0DOX3	Immunoglobulin delta heavy chain OS=Homo sapiens OX=9606 PE=1 SV=1		11	5	16	5	512	56.2	8.02	7857		5		5.15867e+06	54327517	7.46937e+07	2.67763e+07	2.03356e+07	25746926	1
P61006	Ras-related protein Rab-8A OS=Homo sapiens OX=9606 GN=RAB8A PE=1 SV=1		27	5	14	3	207	23.7	9.07	5909		5		2.46613e+07	29890672	26212564	2.35912e+07	2.22914e+07	27544820	1
P01706	Immunoglobulin lambda variable 2-11 OS=Homo sapiens OX=9606 GN=IGLV2-11 PE=1 SV=2		34	4	32	2	119	12.6	7.24	15196		4		1.62525e+08	270168876	325019878	199181742	234798790	140305178	1
P01718	Immunoglobulin lambda variable 3-27 OS=Homo sapiens OX=9606 GN=IGLV3-27 PE=1 SV=2		26	4	25	2	113	12.2	5.01	13905		4		20059992	64633932	82730080	50283664	56994920	36691944	1
Q16778	Histone H2B type 2-E OS=Homo sapiens OX=9606 GN=HIST2H2BE PE=1 SV=3		28	3	12	3	126	13.9	10.32	6191		3		1.42775e+07	19197922	14793317	11032479	1.15083e+07	8695154	1
A0A0B4J1V6	Immunoglobulin heavy variable 3-73 OS=Homo sapiens OX=9606 GN=IGHV3-73 PE=3 SV=1		28	3	25	1	119	12.8	9.17	13624		3		3.0857e+06	11806745	11846620	4.46762e+06	5246991	5.6258e+06	1
P22532	Small proline-rich protein 2D OS=Homo sapiens OX=9606 GN=SPRR2D PE=2 SV=2		43	3	22	1	72	7.9	8.37	9553		3		1.01513e+06	3.25432e+06	5362205	2868146	2.87633e+06	3110099	1
O00151	PDZ and LIM domain protein 1 OS=Homo sapiens OX=9606 GN=PDLIM1 PE=1 SV=4		16	5	6	5	329	36	7.02	2220		5		3.73244e+06	10087601	15754797	26341890	40829451	5041287	1
P61981	14-3-3 protein gamma OS=Homo sapiens OX=9606 GN=YWHAG PE=1 SV=2		16	4	13	1	247	28.3	4.89	7119		4		24838308	23938090	19378850	12248101	15384349	5.73057e+06	1
P02810	Salivary acidic proline-rich phosphoprotein 1/2 OS=Homo sapiens OX=9606 GN=PRH1 PE=1 SV=2		9	1	15	1	166	17	4.84	8728		1		5.26387e+06	1.41475e+07	7.1699e+06	22393191	7.79474e+06	39232102	1
P18085	ADP-ribosylation factor 4 OS=Homo sapiens OX=9606 GN=ARF4 PE=1 SV=3		20	4	10	3	180	20.5	7.14	3912		4		3.52972e+06	13298937	22867688	5056139	10852470	7799899	1
P01709	Immunoglobulin lambda variable 2-8 OS=Homo sapiens OX=9606 GN=IGLV2-8 PE=1 SV=2		27	3	16	1	118	12.4	5.91	7065		3		1.09705e+07	143037044	59946586	38487088	42520462	25110392	1
A0A0J9YVY3	Immunoglobulin heavy variable 7-4-1 OS=Homo sapiens OX=9606 GN=IGHV7-4-1 PE=3 SV=1		20	2	20	1	117	12.8	8.63	11126		2		12656810	21333362	33576051	1.65982e+07	18575597	14006273	1
A0A0B4J1Y8	Immunoglobulin lambda variable 9-49 OS=Homo sapiens OX=9606 GN=IGLV9-49 PE=1 SV=1		16	2	14	2	123	13	7.28	9109		2		4367202	3.07222e+07	3.62546e+07	1.52068e+07	2.18193e+07	1.34561e+07	1
A0A075B6I0	Immunoglobulin lambda variable 8-61 OS=Homo sapiens OX=9606 GN=IGLV8-61 PE=3 SV=7		20	3	30	3	122	12.8	4.55	14253		3		4.24434e+07	1.54183e+08	209001092	106226966	1.28517e+08	92107907	1
Q70J99	Protein unc-13 homolog D OS=Homo sapiens OX=9606 GN=UNC13D PE=1 SV=1		2	2	8	2	1090	123.2	6.65	4818		2		78563.5	1529097	1.74924e+06	1.19521e+06	1.54344e+06	1.55775e+06	1
O75874	Isocitrate dehydrogenase [NADP] cytoplasmic OS=Homo sapiens OX=9606 GN=IDH1 PE=1 SV=2		5	2	10	2	414	46.6	7.01	4873		2		954980	9.28107e+06	8.9916e+06	3.49714e+06	5285848	53173837	1
A0A0C4DH34	Immunoglobulin heavy variable 4-28 OS=Homo sapiens OX=9606 GN=IGHV4-28 PE=3 SV=1		19	2	19	1	117	13.1	9.29	7494		2		10303281	26702470	31919386	11032242	14886674	22991096	1
Q15165-1	Isoform 1 of Serum paraoxonase/arylesterase 2 OS=Homo sapiens OX=9606 GN=PON2		8	3	14	3	354	39.4	5.5	4357		3		1.85439e+06	126307786	3.42544e+07	77278990	1.14828e+08	1.09219e+08	1
Q07507	Dermatopontin OS=Homo sapiens OX=9606 GN=DPT PE=1 SV=2		9	2	12	2	201	24	4.82	6684		2		1.36776e+07	13760947	18052334	48179186	89895646	60600202	1
P14780	Matrix metalloproteinase-9 OS=Homo sapiens OX=9606 GN=MMP9 PE=1 SV=3		4	3	9	3	707	78.4	6.06	3023		3		7.86139e+08	872571120	899274496	672091200	425901056	311307904	1
P55103	Inhibin beta C chain OS=Homo sapiens OX=9606 GN=INHBC PE=2 SV=1		5	2	8	2	352	38.2	7.11	4536		2		1.65722e+06	24554637	26006518	8.69918e+06	1.7604e+07	2.35005e+07	1
P07339	Cathepsin D OS=Homo sapiens OX=9606 GN=CTSD PE=1 SV=1		5	2	8	2	412	44.5	6.54	3760		2		9936926	11642789	14129867	6845415	13141189	4344182	1
Q13867	Bleomycin hydrolase OS=Homo sapiens OX=9606 GN=BLMH PE=1 SV=1		7	3	6	3	455	52.5	6.27	2085		3		3.34644e+06	10779731	8517235	166349568	5.31606e+06	1150219904	1
P15814	Immunoglobulin lambda-like polypeptide 1 OS=Homo sapiens OX=9606 GN=IGLL1 PE=1 SV=1		9	2	20	1	213	22.9	10.07	8013		2		65223184	203820912	283024992	208250512	182820512	113087088	1
A0A075B6I9	Immunoglobulin lambda variable 7-46 OS=Homo sapiens OX=9606 GN=IGLV7-46 PE=3 SV=4		15	2	19	2	117	12.5	7.2	9474		2		2.13279e+07	126810712	260151874	76028110	141596725	52242467	1
P13591-1	Isoform 2 of Neural cell adhesion molecule 1 OS=Homo sapiens OX=9606 GN=NCAM1		2	2	21	2	848	93.3	4.87	10055		2		68995284	216710856	311421136	133388320	94093292	1.15618e+08	1
Q6Q788	Apolipoprotein A-V OS=Homo sapiens OX=9606 GN=APOA5 PE=1 SV=1		11	3	6	3	366	41.2	6.43	962	9.06	1	2	2.07368e+07	107849539	1.3698e+08	46333816	9.42541e+07	66073754	1
P26641	Elongation factor 1-gamma OS=Homo sapiens OX=9606 GN=EEF1G PE=1 SV=3		4	2	5	2	437	50.1	6.67	2183		2		1.95724e+06	7008422	7921220	3.56094e+06	3.24384e+06	4455552	1
Q12802	A-kinase anchor protein 13 OS=Homo sapiens OX=9606 GN=AKAP13 PE=1 SV=2		0	1	81	1	2813	307.4	5.24	44394		1		6.60495e+09	7.67584e+09	7.66351e+09	6994709992	7.05498e+09	6.75484e+09	1
A0A0C4DH68	Immunoglobulin kappa variable 2-24 OS=Homo sapiens OX=9606 GN=IGKV2-24 PE=3 SV=1		17	2	21	1	120	13.1	8.53	10209	7.35	1	1	19696214	81522776	102375944	43538212	59564512	46819816	1
Q9BQE5	Apolipoprotein L2 OS=Homo sapiens OX=9606 GN=APOL2 PE=1 SV=1		6	2	14	1	337	37.1	6.74	5514		2		826743	2.62845e+06	5742544	2.71228e+06	3.18859e+06	1.48616e+06	1
Q8TF72	Protein Shroom3 OS=Homo sapiens OX=9606 GN=SHROOM3 PE=1 SV=2		0	2	27	2	1996	216.7	7.8	16792		2		70811466	128329284	171279820	105903550	263988544	127975007	1
A0A0B4J1U7	Immunoglobulin heavy variable 6-1 OS=Homo sapiens OX=9606 GN=IGHV6-1 PE=3 SV=1		7	1	9	1	121	13.5	9.2	5741		1		7.04997e+06	11099222	17842390	8993987	11888181	7.11054e+06	1
Q16378	Proline-rich protein 4 OS=Homo sapiens OX=9606 GN=PRR4 PE=1 SV=3		11	1	3	1	134	15.1	7.06	1522		1		4.86932e+06	16515419	7029254	24992026	17796926	17315392	1
Q9UJU6	Drebrin-like protein OS=Homo sapiens OX=9606 GN=DBNL PE=1 SV=1		5	2	2	2	430	48.2	5.05	776		2		8284570	18793918	20069834	75252424	2.1963e+07	18127628	1
Q86TJ2	Transcriptional adapter 2-beta OS=Homo sapiens OX=9606 GN=TADA2B PE=1 SV=2		2	1	23	1	420	48.4	7.83	12971		1		71116432	71617842	56659822	65619750	81066576	34087230	1
O75223	Gamma-glutamylcyclotransferase OS=Homo sapiens OX=9606 GN=GGCT PE=1 SV=1		5	1	5	1	188	21	5.14	1668		1		4.74417e+07	319768004	289599232	204743744	292402832	222522736	1
Q9H254	Spectrin beta chain, non-erythrocytic 4 OS=Homo sapiens OX=9606 GN=SPTBN4 PE=1 SV=2		1	2	29	1	2564	288.8	6.01	11398		2		3.32952e+08	520235104	771331602	353660172	5.64871e+08	423816968	1
O14960	Leukocyte cell-derived chemotaxin-2 OS=Homo sapiens OX=9606 GN=LECT2 PE=1 SV=2		6	1	16	1	151	16.4	9.39	6019		1		5711810	15403514	23079056	14844975	33028914	12658304	1
P49368	T-complex protein 1 subunit gamma OS=Homo sapiens OX=9606 GN=CCT3 PE=1 SV=4		5	3	7	3	545	60.5	6.49	2532		3		5.75816e+07	9.63001e+07	7.57189e+07	83033673	9.99731e+07	4.73268e+07	1
P48681	Nestin OS=Homo sapiens OX=9606 GN=NES PE=1 SV=2		0	1	36	1	1621	177.3	4.36	23114		1		228016280	638633696	852968672	403528928	718824416	376491824	1
P26038	Moesin OS=Homo sapiens OX=9606 GN=MSN PE=1 SV=3		5	3	3	3	577	67.8	6.4	919		3		2.08774e+06	10085822	47935758	17879152	10730332	23853631	1
P43405	Tyrosine-protein kinase SYK OS=Homo sapiens OX=9606 GN=SYK PE=1 SV=1		3	2	4	2	635	72	8.25	1154		2		3.61778e+06	7.11372e+06	1.2607e+07	8.82212e+06	2.15646e+06	7.37232e+07	1
P59665	Neutrophil defensin 1 OS=Homo sapiens OX=9606 GN=DEFA1 PE=1 SV=1		10	1	10	1	94	10.2	6.99	4299		1		12093850	19665068	14784072	36017304	25479942	16197872	1
Q5T750	Skin-specific protein 32 OS=Homo sapiens OX=9606 GN=XP32 PE=1 SV=1		3	1	9	1	250	26.2	7.97	5276		1		26130466	84837816	73926056	39847560	56481696	17667652	1
A0A075B6I4	Immunoglobulin lambda variable 10-54 OS=Homo sapiens OX=9606 GN=IGLV10-54 PE=3 SV=1		9	1	7	1	117	12.4	8.03	2814		1		9290781	18427278	18432096	13678575	10411857	59461124	1
O75907	Diacylglycerol O-acyltransferase 1 OS=Homo sapiens OX=9606 GN=DGAT1 PE=1 SV=2		2	1	15	1	488	55.2	9.32	8190		1		706824	57024684	61449264	22072800	31702210	47768788	1
P50395	Rab GDP dissociation inhibitor beta OS=Homo sapiens OX=9606 GN=GDI2 PE=1 SV=2		4	2	3	2	445	50.6	6.47	1219		2		11152752	27201101	27078775	56162412	16267114	1.33904e+07	1
Q9BY43	Charged multivesicular body protein 4a OS=Homo sapiens OX=9606 GN=CHMP4A PE=1 SV=3		12	2	15	2	222	25.1	4.7	2885		2		85993053	4338205916	2502591661	3.49744e+09	3809365602	2458510639	1
Q86TP1	Exopolyphosphatase PRUNE1 OS=Homo sapiens OX=9606 GN=PRUNE1 PE=1 SV=2		2	1	4	1	453	50.2	5.5	1060		1		16599274	81441168	135081840	234892224	126580480	89537960	1
A6NMB1	Sialic acid-binding Ig-like lectin 16 OS=Homo sapiens OX=9606 GN=SIGLEC16 PE=2 SV=3		1	1	42	1	481	53	9.03	21733		1		20679487	277007616	477681323	178390928	2.30906e+08	274375196	1
Q8WZ42	Titin OS=Homo sapiens OX=9606 GN=TTN PE=1 SV=4		0	2	12	2	34350	3813.7	6.35	4486		2		39338606	132537042	197376674	85943386	154382339	135350224	1
Q92887	Canalicular multispecific organic anion transporter 1 OS=Homo sapiens OX=9606 GN=ABCC2 PE=1 SV=3		1	2	10	2	1545	174.1	8.32	3122		2		12768111	97478192	136829996	37661656	58102096	54337724	1
P29322	Ephrin type-A receptor 8 OS=Homo sapiens OX=9606 GN=EPHA8 PE=1 SV=2		1	1	3	1	1005	110.9	8.06	1184		1		42394568	21773032	28612934	29545570	26119926	14588145	1
Q9BXT2	Voltage-dependent calcium channel gamma-6 subunit OS=Homo sapiens OX=9606 GN=CACNG6 PE=1 SV=1		3	1	3	1	260	28.1	9.17	1276		1		33167728	114760128	125560552	62423628	94712880	76434008	1
P04085	Platelet-derived growth factor subunit A OS=Homo sapiens OX=9606 GN=PDGFA PE=1 SV=1		9	2	2	2	211	24	9.39	673		2		163385248	319056800	389853408	226197328	224547440	109464040	1
Q8WXH0	Nesprin-2 OS=Homo sapiens OX=9606 GN=SYNE2 PE=1 SV=3		0	2	3	2	6885	795.9	5.36	709		2		1.31106e+07	14157185	26162336	13081150	10008724	9918578	1
Q5SNT2	Transmembrane protein 201 OS=Homo sapiens OX=9606 GN=TMEM201 PE=1 SV=1		1	1	30	1	666	72.2	9.22	20969		1		713728384	3452284928	4402611386	2.0413e+09	2258900971	1651183159	1
B5ME19	Eukaryotic translation initiation factor 3 subunit C-like protein OS=Homo sapiens OX=9606 GN=EIF3CL PE=1 SV=1		1	1	8	1	914	105.4	5.64	3125		1		15984542	23550470	87217592	19081620	21483340	24338054	1
Q0D2K0	Magnesium transporter NIPA4 OS=Homo sapiens OX=9606 GN=NIPAL4 PE=1 SV=3		2	1	4	1	466	50	7.43	2742		1		2.07225e+06	26676596	35214028	11986822	23582268	24012462	1
Q02818	Nucleobindin-1 OS=Homo sapiens OX=9606 GN=NUCB1 PE=1 SV=4		2	1	3	1	461	53.8	5.25	654		1		27491156	50858176	79473008	41364820	50210104	27543598	1
Q68DL7	Uncharacterized protein C18orf63 OS=Homo sapiens OX=9606 GN=C18orf63 PE=2 SV=2		1	1	4	1	685	77.2	9.8	2013		1		2316474	178526704	388046776	70695640	104901656	119355304	1
Q14406	Chorionic somatomammotropin hormone-like 1 OS=Homo sapiens OX=9606 GN=CSHL1 PE=2 SV=2		4	1	13	1	222	25.4	5.91	3577		1		3.84421e+09	3620877756	4132456837	3913197125	4159925572	4195892219	1
O75821	Eukaryotic translation initiation factor 3 subunit G OS=Homo sapiens OX=9606 GN=EIF3G PE=1 SV=2		2	1	5	1	320	35.6	6.13	1958		1		5332726	32562078	52548744	15779380	31321984	19059158	1
P30622	CAP-Gly domain-containing linker protein 1 OS=Homo sapiens OX=9606 GN=CLIP1 PE=1 SV=2		1	1	10	1	1438	162.1	5.36	3606		1		3.43463e+06	35608152	28673532	23058894	48893492	26748430	1
Q9NPH3	Interleukin-1 receptor accessory protein OS=Homo sapiens OX=9606 GN=IL1RAP PE=1 SV=2		1	1	12	1	570	65.4	8.12	5754		1		69480344	251574224	220243712	140680512	83350784	40343012	1
Q9NP78	ATP-binding cassette sub-family B member 9 OS=Homo sapiens OX=9606 GN=ABCB9 PE=1 SV=1		1	1	21	1	766	84.4	7.93	13087		1		32914190	209165728	363925480	112702832	132758900	136203832	1
Q7L576	Cytoplasmic FMR1-interacting protein 1 OS=Homo sapiens OX=9606 GN=CYFIP1 PE=1 SV=1		1	1	6	1	1253	145.1	6.9	2036		1		8.43461e+06	53523824	75443896	33319042	40728400	50290940	1
Q5VST9	Obscurin OS=Homo sapiens OX=9606 GN=OBSCN PE=1 SV=3		0	1	10	1	7968	867.9	5.99	5412		1		34947224	67494960	74770600	67995416	98057944	66739196	1
Q9Y6N9	Harmonin OS=Homo sapiens OX=9606 GN=USH1C PE=1 SV=3		1	1	2	1	552	62.2	5.49	784		1		3669822	11589534	8940844	28990028	10277824	6668144	1
Q92686	Neurogranin OS=Homo sapiens OX=9606 GN=NRGN PE=1 SV=1		19	1	4	1	78	7.6	7.87	1016		1		1.20587e+06	2.94778e+06	2.88683e+06	1.6225e+06	1.62341e+06	1.77458e+06	1
Q5T9A4	ATPase family AAA domain-containing protein 3B OS=Homo sapiens OX=9606 GN=ATAD3B PE=1 SV=1		1	1	9	1	648	72.5	9.2	5945		1		149216319	171874892	165340626	220096872	173000380	179563256	1
Q86V48	Leucine zipper protein 1 OS=Homo sapiens OX=9606 GN=LUZP1 PE=1 SV=2		1	1	7	1	1076	120.2	8.5	3778		1		16569314	12546723	12144739	11686564	11728169	11924712	1
Q14247	Src substrate cortactin OS=Homo sapiens OX=9606 GN=CTTN PE=1 SV=2		4	1	12	1	550	61.5	5.4	3824		1		67118288	217636192	418133216	144514176	171891088	210470624	1
Q06787	Synaptic functional regulator FMR1 OS=Homo sapiens OX=9606 GN=FMR1 PE=1 SV=1		2	1	5	1	632	71.1	7.42	865		1		1.34143e+06	14295350	28123946	8527076	19030978	23255834	1
P46087	Probable 28S rRNA (cytosine(4447)-C(5))-methyltransferase OS=Homo sapiens OX=9606 GN=NOP2 PE=1 SV=2		2	1	1	1	812	89.2	9.23	204		1		6.55731e+06	323115008	398809568	189505936	162691920	148507248	1
Q9H9P8	L-2-hydroxyglutarate dehydrogenase, mitochondrial OS=Homo sapiens OX=9606 GN=L2HGDH PE=1 SV=3		2	1	8	1	463	50.3	8.15	2741		1		27321018	27669184	24909268	20889998	34287064	17213268	1
P82930	28S ribosomal protein S34, mitochondrial OS=Homo sapiens OX=9606 GN=MRPS34 PE=1 SV=2		3	1	2	1	218	25.6	9.98	971		1		441405856	5001909760	5849942016	1703513600	1758093824	1957703680	1
Q5TA45	Integrator complex subunit 11 OS=Homo sapiens OX=9606 GN=INTS11 PE=1 SV=2		1	1	1	1	600	67.6	8.06	425		1		25370704	6.65288e+06	21209484	17161986	20119960	15098595	1
Q96QU8	Exportin-6 OS=Homo sapiens OX=9606 GN=XPO6 PE=1 SV=1		1	1	2	1	1125	128.8	6.35	546		1		16408933	83890128	114315408	43498448	78913496	47157136	1
P46940	Ras GTPase-activating-like protein IQGAP1 OS=Homo sapiens OX=9606 GN=IQGAP1 PE=1 SV=1		1	1	11	1	1657	189.1	6.48	3968		1		4311151	63907708	82112568	5.78341e+07	37695111	44761697	1
Q8TAQ9	SUN domain-containing protein 3 OS=Homo sapiens OX=9606 GN=SUN3 PE=1 SV=4		2	1	1	1	357	40.5	7.83	337		1		33215010	162343552	249990352	95329800	74588240	133595856	1
Q13243	Serine/arginine-rich splicing factor 5 OS=Homo sapiens OX=9606 GN=SRSF5 PE=1 SV=1		3	1	2	1	272	31.2	11.59	599		1		9116343	41481192	83159728	32182656	43026024	28303720	1
P47756	F-actin-capping protein subunit beta OS=Homo sapiens OX=9606 GN=CAPZB PE=1 SV=4		3	1	1	1	277	31.3	5.59	254		1		2.87109e+06	13237531	24224422	20168766	12358152	7.53728e+06	1
Q8TCJ2	Dolichyl-diphosphooligosaccharide--protein glycosyltransferase subunit STT3B OS=Homo sapiens OX=9606 GN=STT3B PE=1 SV=1		1	1	4	1	826	93.6	8.91	1255		1		6263280	101452705	181240000	6.73671e+07	7.21435e+07	58166322	1
Q4KWH8	1-phosphatidylinositol 4,5-bisphosphate phosphodiesterase eta-1 OS=Homo sapiens OX=9606 GN=PLCH1 PE=1 SV=1		0	1	14	1	1693	189.1	7.74	4805		1		5.08702e+06	22524210	50821491	4.83004e+07	4.06517e+06	9178305	1
P51149	Ras-related protein Rab-7a OS=Homo sapiens OX=9606 GN=RAB7A PE=1 SV=1		5	1	2	1	207	23.5	6.7	899		1		10011715	77179400	146289776	39047176	40924984	75095424	1
Q96HR3	Mediator of RNA polymerase II transcription subunit 30 OS=Homo sapiens OX=9606 GN=MED30 PE=1 SV=1		4	1	3	1	178	20.3	8.27	1259		1		9109803	34702480	38266376	18546840	8461043	54742544	1
O00400	Acetyl-coenzyme A transporter 1 OS=Homo sapiens OX=9606 GN=SLC33A1 PE=1 SV=1		1	1	3	1	549	60.9	7.33	841		1		72361040	158288416	214447264	86809312	129643744	122441904	1
Q8N335	Glycerol-3-phosphate dehydrogenase 1-like protein OS=Homo sapiens OX=9606 GN=GPD1L PE=1 SV=1		2	1	1	1	351	38.4	7.02	374		1		1328407	16120561	28932370	11477235	8676944	10615321	1
P27144	Adenylate kinase 4, mitochondrial OS=Homo sapiens OX=9606 GN=AK4 PE=1 SV=1		5	1	1	1	223	25.3	8.4	304		1		9957389	17519608	33264380	206999136	41011352	15337754	1
P14784	Interleukin-2 receptor subunit beta OS=Homo sapiens OX=9606 GN=IL2RB PE=1 SV=1		3	1	4	1	551	61.1	5.05	513		1		109428092	681147952	1138307808	433259712	443509904	434374544	1
P54296	Myomesin-2 OS=Homo sapiens OX=9606 GN=MYOM2 PE=1 SV=2		1	1	6	1	1465	164.8	6.19	2260		1		53418540	25280284	28866976	41742432	58740416	59328772	1
P31749	RAC-alpha serine/threonine-protein kinase OS=Homo sapiens OX=9606 GN=AKT1 PE=1 SV=2		2	1	9	1	480	55.7	6.07	3809		1		9163944	40740692	41218684	21576512	10650680	6735668	1
P13637	Sodium/potassium-transporting ATPase subunit alpha-3 OS=Homo sapiens OX=9606 GN=ATP1A3 PE=1 SV=3		1	1	5	1	1013	111.7	5.38	1593		1		8.44495e+06	53882990	101245640	11948025	41912632	50488594	1
Q9HD20	Manganese-transporting ATPase 13A1 OS=Homo sapiens OX=9606 GN=ATP13A1 PE=1 SV=2		1	1	8	1	1204	132.9	8.13	2771		1		34076300	231865024	256257616	177287600	171040576	159748704	1
P51659	Peroxisomal multifunctional enzyme type 2 OS=Homo sapiens OX=9606 GN=HSD17B4 PE=1 SV=3		1	1	4	1	736	79.6	8.84	2032		1		31341840	181765776	210878784	107988464	87020392	105357200	1
Q3LXA3	Triokinase/FMN cyclase OS=Homo sapiens OX=9606 GN=TKFC PE=1 SV=2		2	1	4	1	575	58.9	7.49	1023		1		71452431	341723856	351248320	57107644	231686032	156958712	1
P25325	3-mercaptopyruvate sulfurtransferase OS=Homo sapiens OX=9606 GN=MPST PE=1 SV=3		3	1	3	1	297	33.2	6.6	818		1		636488	3.11897e+06	2.66094e+06	1.0894e+06	3.56295e+06	1.71476e+06	1
Q08431	Lactadherin OS=Homo sapiens OX=9606 GN=MFGE8 PE=1 SV=3		2	1	1	1	387	43.1	8.15	285		1		1075612032	5408968192	6359001600	2856271872	2841954304	2676146944	1
P78527	DNA-dependent protein kinase catalytic subunit OS=Homo sapiens OX=9606 GN=PRKDC PE=1 SV=3		0	1	7	1	4128	468.8	7.12	2159		1		12424252	102469080	130153992	42078796	55400536	56076016	1
Q9NQC3	Reticulon-4 OS=Homo sapiens OX=9606 GN=RTN4 PE=1 SV=2		1	1	2	1	1192	129.9	4.5	545		1		17947934	17576506	25440958	12012507	23787754	9881487	1
Q75N90	Fibrillin-3 OS=Homo sapiens OX=9606 GN=FBN3 PE=2 SV=3		0	1	1	1	2809	300.1	5.07	217		1		8.25263e+06	18753722	25881148	10698017	13692049	9671124	1
O94851	[F-actin]-monooxygenase MICAL2 OS=Homo sapiens OX=9606 GN=MICAL2 PE=1 SV=1		1	1	1	1	1124	126.6	8.65	152		1		43558176	98784736	83889064	66894596	44570364	43187656	1
P0DOX6	Immunoglobulin mu heavy chain OS=Homo sapiens OX=9606 PE=1 SV=2		33	25	919	1	576	63.4	7.87	549198		25			43928596	37535664	19183712	14835538	30512708	1
P68133	Actin, alpha skeletal muscle OS=Homo sapiens OX=9606 GN=ACTA1 PE=1 SV=1		44	28	299	4	377	42	5.39	168296		28			165193936	92654082	58925758	59921266	61280044	1
A0A0B4J1X5	Immunoglobulin heavy variable 3-74 OS=Homo sapiens OX=9606 GN=IGHV3-74 PE=3 SV=1		50	9	97	1	117	12.8	8.66	55617		9		1872864	33099586	46117832		25846892	19582072	1
P20851-2	Isoform 2 of C4b-binding protein beta chain OS=Homo sapiens OX=9606 GN=C4BPB		27	6	89	1	251	28.3	5.14	48037		6		1.57793e+06	25767464	41541088	15218943	19633732		1
P09493-8	Isoform 8 of Tropomyosin alpha-1 chain OS=Homo sapiens OX=9606 GN=TPM1		27	11	27	7	284	32.8	4.75	13809		11		17003336	12489509	1.12515e+07		32429001	1.23359e+07	1
Q9Y4G6	Talin-2 OS=Homo sapiens OX=9606 GN=TLN2 PE=1 SV=4		3	7	55	1	2542	271.4	5.57	31836		7			161139424	1.31756e+06	44617684	18384636	16306064	1
Q9H4M9	EH domain-containing protein 1 OS=Homo sapiens OX=9606 GN=EHD1 PE=1 SV=2		15	11	35	2	534	60.6	6.83	16076		11			15779758	19789366	6696368	11233963	11387305	1
P07900	Heat shock protein HSP 90-alpha OS=Homo sapiens OX=9606 GN=HSP90AA1 PE=1 SV=5		13	9	40	3	732	84.6	5.02	16827		9			2.08764e+06	2.58929e+06	1.13596e+06	1.47151e+06	1812338	1
P63000	Ras-related C3 botulinum toxin substrate 1 OS=Homo sapiens OX=9606 GN=RAC1 PE=1 SV=1		36	7	32	4	192	21.4	8.5	13355		7		4.10866e+06	4.49605e+06	41671644	11454562		2.67049e+07	1
P09104	Gamma-enolase OS=Homo sapiens OX=9606 GN=ENO2 PE=1 SV=3		13	4	28	1	434	47.2	5.03	13098		4		27879650	3.41066e+07	37310980		29810726	22548472	1
P61204	ADP-ribosylation factor 3 OS=Homo sapiens OX=9606 GN=ARF3 PE=1 SV=2		28	5	19	2	181	20.6	7.43	8140		5		1.1508e+06	8295073	38845298	14308587		6.12005e+07	1
P40227	T-complex protein 1 subunit zeta OS=Homo sapiens OX=9606 GN=CCT6A PE=1 SV=3		12	6	13	6	531	58	6.68	5432		6		994502	10755519	7509166		6.57733e+06	1.69531e+06	1
P16112	Aggrecan core protein OS=Homo sapiens OX=9606 GN=ACAN PE=1 SV=3		2	5	18	5	2530	261.2	4.13	6160		5			24605135	19360622	4.95667e+07	2.42373e+07	5.38304e+07	1
P50990	T-complex protein 1 subunit theta OS=Homo sapiens OX=9606 GN=CCT8 PE=1 SV=4		12	6	11	6	548	59.6	5.6	4258		6		5.45343e+06	1.01107e+07	6.41691e+06		17309811	7.36185e+06	1
A0A075B6R2	Immunoglobulin heavy variable 4-4 OS=Homo sapiens OX=9606 GN=IGHV4-4 PE=3 SV=2		24	3	16	1	117	12.8	9.6	4713		3			6.81433e+06	10178845	5385761	7.0691e+06	4.05537e+06	1
P01721	Immunoglobulin lambda variable 6-57 OS=Homo sapiens OX=9606 GN=IGLV6-57 PE=1 SV=2		9	2	15	1	117	12.6	4.78	5669		2		702118	3245114	6.80515e+06	2.25649e+06	2.46892e+06		1
P60891	Ribose-phosphate pyrophosphokinase 1 OS=Homo sapiens OX=9606 GN=PRPS1 PE=1 SV=2		14	4	7	4	318	34.8	6.98	2418		4		5653421		1.39693e+07	7.59581e+06	8664930	4.26293e+06	1
Q9NVD7	Alpha-parvin OS=Homo sapiens OX=9606 GN=PARVA PE=1 SV=1		8	3	19	1	372	42.2	5.95	6757		3			5.8238e+06	6.41541e+06	3.39085e+06	8365176	5153387	1
P10599	Thioredoxin OS=Homo sapiens OX=9606 GN=TXN PE=1 SV=3		12	1	6	1	105	11.7	4.92	3640		1		10004531	14067242	6764280	7635161	6.76358e+06		1
Q96QA5	Gasdermin-A OS=Homo sapiens OX=9606 GN=GSDMA PE=1 SV=4		6	3	4	3	445	49.3	5.29	1444		3		2.60711e+06	7.00659e+06	4.16699e+06		7025234	3.18195e+06	1
P42229	Signal transducer and activator of transcription 5A OS=Homo sapiens OX=9606 GN=STAT5A PE=1 SV=1		2	2	2	1	794	90.6	6.39	1022		2			15277558	14366185	7338677	8.1756e+06	7375379	1
P31949	Protein S100-A11 OS=Homo sapiens OX=9606 GN=S100A11 PE=1 SV=2		18	2	3	2	105	11.7	7.12	1799		2		5.73214e+06	6.19159e+06	3.68237e+06	3174857	1346242		1
P61586	Transforming protein RhoA OS=Homo sapiens OX=9606 GN=RHOA PE=1 SV=1		19	3	4	3	193	21.8	6.1	1142		3			1.56516e+06	9.74223e+06	712030	932293	1.15257e+06	1
P11277	Spectrin beta chain, erythrocytic OS=Homo sapiens OX=9606 GN=SPTB PE=1 SV=5		2	3	6	3	2137	246.3	5.27	1548		3		139238164	5.84371e+07	4.06155e+07	37144856		1.68343e+07	1
Q15185	Prostaglandin E synthase 3 OS=Homo sapiens OX=9606 GN=PTGES3 PE=1 SV=1		13	2	8	2	160	18.7	4.54	4827		2			7454211	17165746	20614568	13465127	20687410	1
Q14112	Nidogen-2 OS=Homo sapiens OX=9606 GN=NID2 PE=1 SV=3		2	2	8	2	1375	151.2	5.29	2071		2			7.85985e+06	3.76039e+06	1.02127e+07	7.99727e+06	1.30423e+07	1
P12956	X-ray repair cross-complementing protein 6 OS=Homo sapiens OX=9606 GN=XRCC6 PE=1 SV=2		3	1	4	1	609	69.8	6.64	1875		1		521650	8163970	6.99209e+06	7516202	2385302		1
Q9NRN5	Olfactomedin-like protein 3 OS=Homo sapiens OX=9606 GN=OLFML3 PE=2 SV=1		4	2	4	2	406	46	6.57	1180		2			3.89181e+06	4.59469e+06	2618376	66087100	1.90555e+06	1
P07741	Adenine phosphoribosyltransferase OS=Homo sapiens OX=9606 GN=APRT PE=1 SV=2		10	2	6	2	180	19.6	6.02	1885		2		485080	5.07816e+06	26528446		3.98171e+06	10071997	1
O75340	Programmed cell death protein 6 OS=Homo sapiens OX=9606 GN=PDCD6 PE=1 SV=1		6	1	6	1	191	21.9	5.4	2195		1			7.15109e+06	6.03441e+06	5.01593e+06	4.50281e+06	5231152	1
P16452	Erythrocyte membrane protein band 4.2 OS=Homo sapiens OX=9606 GN=EPB42 PE=1 SV=3		3	2	8	1	691	77	8.09	3826		2			7576830	157586704	772395840	64417932	11289508	1
Q9H8L6	Multimerin-2 OS=Homo sapiens OX=9606 GN=MMRN2 PE=1 SV=2		1	1	3	1	949	104.3	5.86	1542		1		4.12679e+06	18824172	19699436	7891429		18918894	1
Q14126	Desmoglein-2 OS=Homo sapiens OX=9606 GN=DSG2 PE=1 SV=2		2	2	2	2	1118	122.2	5.24	488		2			13924437	13836687	3.41179e+06	3.78414e+06	4.08892e+06	1
P23490	Loricrin OS=Homo sapiens OX=9606 GN=LOR PE=1 SV=2		4	1	5	1	312	25.7	8.09	1790		1		13304678	12070494	14906838	6395313	10508690		1
P30043	Flavin reductase (NADPH) OS=Homo sapiens OX=9606 GN=BLVRB PE=1 SV=3		5	1	4	1	206	22.1	7.65	1304		1			7.97662e+06	15337983	3592010	6418712	7.83365e+06	1
O76076	WNT1-inducible-signaling pathway protein 2 OS=Homo sapiens OX=9606 GN=WISP2 PE=1 SV=1		4	1	3	1	250	26.8	7.88	754		1			9192715	5.72439e+06	11131274	9861304	8223350	1
Q96FQ6	Protein S100-A16 OS=Homo sapiens OX=9606 GN=S100A16 PE=1 SV=1		12	1	3	1	103	11.8	6.79	836		1		2.90311e+06		16365505	12996774	9259175	3.07555e+06	1
Q96C01	Protein FAM136A OS=Homo sapiens OX=9606 GN=FAM136A PE=1 SV=1		6	1	5	1	138	15.6	7.61	2093		1			4.51555e+06	6357437	2.39945e+06	3.80939e+06	6159012	1
Q59EK9	RUN domain-containing protein 3A OS=Homo sapiens OX=9606 GN=RUNDC3A PE=1 SV=2		2	1	9	1	446	49.7	5.27	5352		1			55718172	58949272	35037032	38628320	33333348	1
O60673	DNA polymerase zeta catalytic subunit OS=Homo sapiens OX=9606 GN=REV3L PE=1 SV=2		0	1	9	1	3130	352.6	8.47	4508		1		125842752	18723486	13783485		7.64105e+06	10191875	1
P31639	Sodium/glucose cotransporter 2 OS=Homo sapiens OX=9606 GN=SLC5A2 PE=1 SV=1		1	1	2	1	672	72.8	7.47	1225		1		670819	3.23835e+06	5.53344e+06		1.87702e+06	2.45896e+06	1
P28676	Grancalcin OS=Homo sapiens OX=9606 GN=GCA PE=1 SV=2		3	1	3	1	217	24	5.21	1045		1		146522544		51696659	22918186	77992016	146884624	1
Q93100	Phosphorylase b kinase regulatory subunit beta OS=Homo sapiens OX=9606 GN=PHKB PE=1 SV=3		1	1	4	1	1093	124.8	6.95	1106		1			6336468	6.51821e+06	4446077	4572334	4.51617e+06	1
P23276	Kell blood group glycoprotein OS=Homo sapiens OX=9606 GN=KEL PE=1 SV=2		1	1	8	1	732	82.8	7.9	3149		1			9.18561e+06	28312173	65000626	41102964	18633203	1
Q9NPG4	Protocadherin-12 OS=Homo sapiens OX=9606 GN=PCDH12 PE=1 SV=1		1	1	3	1	1184	128.9	5.29	1061		1			8.04359e+06	9819187	4873863	5.80312e+06	4.94177e+06	1
P17735	Tyrosine aminotransferase OS=Homo sapiens OX=9606 GN=TAT PE=1 SV=1		2	1	1	1	454	50.4	6.3	401		1			1.79148e+06	1.98169e+06	3.6386e+06	2.30812e+06	3.58927e+06	1
O75533	Splicing factor 3B subunit 1 OS=Homo sapiens OX=9606 GN=SF3B1 PE=1 SV=3		2	1	1	1	1304	145.7	7.09	3		1			130982664	38528940	66927088	65589044	37586228	1
O60437	Periplakin OS=Homo sapiens OX=9606 GN=PPL PE=1 SV=4		0	1	3	1	1756	204.6	5.6	1143		1		5833609	19028490	25208398		7950158	7.23227e+06	1
Q7RTY8	Transmembrane protease serine 7 OS=Homo sapiens OX=9606 GN=TMPRSS7 PE=2 SV=3		1	1	1	1	843	94.4	8.48	368		1		3.4014e+06	4319398	5.39244e+06		2792643	2.79322e+06	1
Q9UI10	Translation initiation factor eIF-2B subunit delta OS=Homo sapiens OX=9606 GN=EIF2B4 PE=1 SV=2		1	1	1	1	523	57.5	9.38	271		1			5108716	3712196	29026404	6713885	4326764	1
P27487	Dipeptidyl peptidase 4 OS=Homo sapiens OX=9606 GN=DPP4 PE=1 SV=2		1	1	5	1	766	88.2	6.04	1948		1		18193990	28174126		20681710	37025368	24031192	1
Q9HC38	Glyoxalase domain-containing protein 4 OS=Homo sapiens OX=9606 GN=GLOD4 PE=1 SV=1		2	1	3	1	313	34.8	5.6	1255		1		4.66339e+06	7504865	12597604	3.442e+06		7.69212e+06	1
O94979	Protein transport protein Sec31A OS=Homo sapiens OX=9606 GN=SEC31A PE=1 SV=3		1	1	3	1	1220	132.9	6.89	623		1			985874	1.08136e+06	365251	680876	533520	1
P40818	Ubiquitin carboxyl-terminal hydrolase 8 OS=Homo sapiens OX=9606 GN=USP8 PE=1 SV=1		1	1	1	1	1118	127.4	8.51	250		1		1.47981e+06	5517602	6570799	13423567		3.14205e+06	1
Q6P179	Endoplasmic reticulum aminopeptidase 2 OS=Homo sapiens OX=9606 GN=ERAP2 PE=1 SV=2		1	1	7	1	960	110.4	6.71	1932		1			8.21509e+06	12892111	9694278	6.73717e+06	5.52399e+06	1
O43505	Beta-1,4-glucuronyltransferase 1 OS=Homo sapiens OX=9606 GN=B4GAT1 PE=1 SV=1		2	1	2	1	415	47.1	7.2	392		1		17178246	16817718	20516240	7.31503e+06	13568640		1
P27338	Amine oxidase [flavin-containing] B OS=Homo sapiens OX=9606 GN=MAOB PE=1 SV=3		2	1	2	1	520	58.7	7.5	666		1			3.163e+06	9255490	4328283	3.92837e+06	8.33986e+06	1
Q6IQ26	DENN domain-containing protein 5A OS=Homo sapiens OX=9606 GN=DENND5A PE=1 SV=2		1	1	6	1	1287	147	6.65	1710		1		5711994	17122874	13545742	9768461	7419968		1
P61221	ATP-binding cassette sub-family E member 1 OS=Homo sapiens OX=9606 GN=ABCE1 PE=1 SV=1		1	1	5	1	599	67.3	8.34	1554		1			14691021	30481766	1.02718e+07	12740499	11116665	1
Q13586	Stromal interaction molecule 1 OS=Homo sapiens OX=9606 GN=STIM1 PE=1 SV=3		1	1	4	1	685	77.4	6.67	779		1			8134843	25431428	5.28589e+06	7.90148e+06	5.35647e+06	1
P42224	Signal transducer and activator of transcription 1-alpha/beta OS=Homo sapiens OX=9606 GN=STAT1 PE=1 SV=2		2	1	1	1	750	87.3	6.05	245		1			3.88974e+06	14199593	71401816	20716142	3320230	1
O95817	BAG family molecular chaperone regulator 3 OS=Homo sapiens OX=9606 GN=BAG3 PE=1 SV=3		1	1	1	1	575	61.6	6.95	324		1			1.66738e+06	3.56053e+06	1111423	489766	730636	1
Q01082	Spectrin beta chain, non-erythrocytic 1 OS=Homo sapiens OX=9606 GN=SPTBN1 PE=1 SV=2		0	1	1	1	2364	274.4	5.57	360		1		3.53431e+06		95514480	29356952	21838552	57972512	1
Q9NUY8	TBC1 domain family member 23 OS=Homo sapiens OX=9606 GN=TBC1D23 PE=1 SV=3		3	1	1	1	699	78.3	5.41	54		1			50348200	18357086	27160658	23095932	25635582	1
P11177	Pyruvate dehydrogenase E1 component subunit beta, mitochondrial OS=Homo sapiens OX=9606 GN=PDHB PE=1 SV=3		2	1	1	1	359	39.2	6.65	336		1		810140	2379224	2572352	4894727		916941	1
Q6ZMI0	Protein phosphatase 1 regulatory subunit 21 OS=Homo sapiens OX=9606 GN=PPP1R21 PE=1 SV=1		3	1	1	1	780	88.3	6.84	76		1			153480816	164616544	82160248	104872016	61632296	1
P08727	Keratin, type I cytoskeletal 19 OS=Homo sapiens OX=9606 GN=KRT19 PE=1 SV=4		18	13	170	1	400	44.1	5.14	103724		13		93412900	58880964		45740704		22390620	1
P48740-3	Isoform 3 of Mannan-binding lectin serine protease 1 OS=Homo sapiens OX=9606 GN=MASP1		33	9	97	1	380	43.6	4.7	45204	39.1	6	3		4.13622e+06		4.85208e+06	5396870	4611646	1
P14314	Glucosidase 2 subunit beta OS=Homo sapiens OX=9606 GN=PRKCSH PE=1 SV=2		11	6	16	6	528	59.4	4.41	7111		6		7805905		38110464	3414087	8240087		1
A0A075B6K5	Immunoglobulin lambda variable 3-9 OS=Homo sapiens OX=9606 GN=IGLV3-9 PE=3 SV=1		33	6	22	1	115	12.3	7.39	12623		6			6982966	7665327	4714280	5826262		1
O00429	Dynamin-1-like protein OS=Homo sapiens OX=9606 GN=DNM1L PE=1 SV=2		8	5	13	5	736	81.8	6.81	6721		5			1.20465e+07	28418768		7295710	2.07252e+07	1
P20073	Annexin A7 OS=Homo sapiens OX=9606 GN=ANXA7 PE=1 SV=3		11	5	13	5	488	52.7	5.68	5950		5		1.39904e+06	11353897	8825639			4.19066e+06	1
P50995	Annexin A11 OS=Homo sapiens OX=9606 GN=ANXA11 PE=1 SV=1		15	7	10	7	505	54.4	7.65	4120		7		1.49013e+06	19912362	6921412		7810276		1
Q92930	Ras-related protein Rab-8B OS=Homo sapiens OX=9606 GN=RAB8B PE=1 SV=2		20	4	13	2	207	23.6	9.07	5945		4			11248398	7.89337e+06		3.93027e+06	5824064	1
P78371	T-complex protein 1 subunit beta OS=Homo sapiens OX=9606 GN=CCT2 PE=1 SV=4		12	5	8	5	535	57.5	6.46	2344		5		6.15564e+06	18725742			129384616	7.6716e+06	1
P01704	Immunoglobulin lambda variable 2-14 OS=Homo sapiens OX=9606 GN=IGLV2-14 PE=1 SV=2		23	2	8	1	120	12.6	6.49	2816		2			3.86168e+07	4606369	2.18243e+07	2.59277e+07		1
Q9UGM3	Deleted in malignant brain tumors 1 protein OS=Homo sapiens OX=9606 GN=DMBT1 PE=1 SV=2		9	2	7	2	2413	260.6	5.44	3418		2		3.30186e+06		2.61127e+06	1.21778e+07	4.37598e+06		1
Q7L9L4	MOB kinase activator 1B OS=Homo sapiens OX=9606 GN=MOB1B PE=1 SV=3		11	2	7	2	216	25.1	6.73	3271		2			13849376	1.58732e+07		2.0737e+06	7017899	1
Q01813	ATP-dependent 6-phosphofructokinase, platelet type OS=Homo sapiens OX=9606 GN=PFKP PE=1 SV=2		4	3	6	3	784	85.5	7.55	2374		3		4.88128e+06	9147710	14435841		7780256		1
P22692	Insulin-like growth factor-binding protein 4 OS=Homo sapiens OX=9606 GN=IGFBP4 PE=1 SV=2		20	4	5	4	258	27.9	7.15	1300	2.81	3	1	6.00351e+06		5683348	7.71009e+06		3.93547e+06	1
Q7LDG7	RAS guanyl-releasing protein 2 OS=Homo sapiens OX=9606 GN=RASGRP2 PE=1 SV=1		3	2	4	2	609	69.2	7.8	1724		2			5.28894e+06	2386982		2.70327e+06	6840397	1
Q05193	Dynamin-1 OS=Homo sapiens OX=9606 GN=DNM1 PE=1 SV=2		2	2	3	2	864	97.3	7.17	1431		2			5812553	14271725		42976988	2.02544e+06	1
P41226	Ubiquitin-like modifier-activating enzyme 7 OS=Homo sapiens OX=9606 GN=UBA7 PE=1 SV=2		2	2	2	2	1012	111.6	6.04	645		2			15112398		20076256	34648800	6.73353e+06	1
Q00610	Clathrin heavy chain 1 OS=Homo sapiens OX=9606 GN=CLTC PE=1 SV=5		2	3	4	3	1675	191.5	5.69	1532		3				59501332	15478601	20288224	18906770	1
P08294	Extracellular superoxide dismutase [Cu-Zn] OS=Homo sapiens OX=9606 GN=SOD3 PE=1 SV=2		12	2	5	2	240	25.8	6.61	1465		2			8260825		7423498	8.23227e+06	5.61544e+06	1
O60268	Uncharacterized protein KIAA0513 OS=Homo sapiens OX=9606 GN=KIAA0513 PE=1 SV=1		3	1	2	1	411	46.6	5.06	976		1		2.54937e+06			5886665	10210486	5553369	1
Q86U17	Serpin A11 OS=Homo sapiens OX=9606 GN=SERPINA11 PE=2 SV=2		3	1	5	1	422	47	7.68	2541		1			5758529	10720489	1.81712e+06		9097826	1
P02786	Transferrin receptor protein 1 OS=Homo sapiens OX=9606 GN=TFRC PE=1 SV=2		2	1	6	1	760	84.8	6.61	3347		1		2.87805e+06	9658672	10345269		4889768		1
Q7Z2Y5	Nik-related protein kinase OS=Homo sapiens OX=9606 GN=NRK PE=1 SV=2		1	2	6	2	1582	178.4	6.33	2377		2		4.63702e+06		20770898		9323428	11263260	1
P62136	Serine/threonine-protein phosphatase PP1-alpha catalytic subunit OS=Homo sapiens OX=9606 GN=PPP1CA PE=1 SV=1		3	1	1	1	330	37.5	6.33	457		1			3.90107e+06	2515462		1.74139e+06	1.99553e+06	1
Q12794	Hyaluronidase-1 OS=Homo sapiens OX=9606 GN=HYAL1 PE=1 SV=2		2	1	3	1	435	48.3	6.77	1158		1			5.02125e+06	3.82605e+06		9728345	2140279	1
P22061	Protein-L-isoaspartate(D-aspartate) O-methyltransferase OS=Homo sapiens OX=9606 GN=PCMT1 PE=1 SV=4		10	2	4	2	227	24.6	7.21	1204		2			6.31718e+06	27015076		4.08399e+06	11897110	1
P31146	Coronin-1A OS=Homo sapiens OX=9606 GN=CORO1A PE=1 SV=4		4	2	4	2	461	51	6.68	806		2			53892644	11624634		2.66788e+06	3.67899e+06	1
P01344	Insulin-like growth factor II OS=Homo sapiens OX=9606 GN=IGF2 PE=1 SV=1		5	1	3	1	180	20.1	9.32	1698		1		1.70089e+06	4778831	8316590			6091818	1
Q00796	Sorbitol dehydrogenase OS=Homo sapiens OX=9606 GN=SORD PE=1 SV=4		3	1	3	1	357	38.3	7.97	1415		1		4260164	9126988			4283448	4.1169e+06	1
P20618	Proteasome subunit beta type-1 OS=Homo sapiens OX=9606 GN=PSMB1 PE=1 SV=2		7	2	4	2	241	26.5	8.13	1204		2		3.95141e+06	1.68678e+07	4.63754e+06		10553620		1
P05452	Tetranectin OS=Homo sapiens OX=9606 GN=CLEC3B PE=1 SV=3		6	1	5	1	202	22.5	5.67	1466		1		663859	4689025		5041362		3.16141e+06	1
Q6P2Q9	Pre-mRNA-processing-splicing factor 8 OS=Homo sapiens OX=9606 GN=PRPF8 PE=1 SV=2		1	2	5	2	2335	273.4	8.84	1883		2		3.5852e+06	54970540			7032938	38167472	1
Q9Y4F1	FERM, ARHGEF and pleckstrin domain-containing protein 1 OS=Homo sapiens OX=9606 GN=FARP1 PE=1 SV=1		1	1	5	1	1045	118.6	8.15	2706		1			5.96662e+06	8843107	7.70498e+06		6.80991e+06	1
O00410	Importin-5 OS=Homo sapiens OX=9606 GN=IPO5 PE=1 SV=4		1	1	1	1	1097	123.6	4.94	192		1			2.80274e+06		13437610	4.51435e+06	14601805	1
B8ZZ34	Protein shisa-8 OS=Homo sapiens OX=9606 GN=SHISA8 PE=3 SV=3		2	1	1	1	397	42	10.55	205		1		1.37068e+06	4.00355e+06	4534893			3.01745e+06	1
Q96P70	Importin-9 OS=Homo sapiens OX=9606 GN=IPO9 PE=1 SV=3		1	1	2	1	1041	115.9	4.81	385		1			5.83097e+06		4.16837e+06	9652612	3.64028e+06	1
P53370	Nucleoside diphosphate-linked moiety X motif 6 OS=Homo sapiens OX=9606 GN=NUDT6 PE=1 SV=2		2	1	1	1	316	35.7	8	431		1		5.07816e+06	5244805	7.13536e+06	4.11671e+06			1
Q14155-1	Isoform 1 of Rho guanine nucleotide exchange factor 7 OS=Homo sapiens OX=9606 GN=ARHGEF7		1	1	4	1	646	73.1	7.21	1234		1			9028009	17380478	5745324		12656480	1
Q86VQ6	Thioredoxin reductase 3 OS=Homo sapiens OX=9606 GN=TXNRD3 PE=1 SV=4		1	1	6	1	643	70.6	7.87	2361		1		2687673	18196444	21524046	6595715			1
O14727	Apoptotic protease-activating factor 1 OS=Homo sapiens OX=9606 GN=APAF1 PE=1 SV=2		1	1	3	1	1248	141.7	6.4	876		1			7932623	5316906	5.8247e+06		3.62505e+06	1
Q9HA65	TBC1 domain family member 17 OS=Homo sapiens OX=9606 GN=TBC1D17 PE=1 SV=2		1	1	1	1	648	72.7	5.19	305		1			29147104	30675742		20285364	23108004	1
Q01581	Hydroxymethylglutaryl-CoA synthase, cytoplasmic OS=Homo sapiens OX=9606 GN=HMGCS1 PE=1 SV=2		5	1	1	1	520	57.3	5.41	68		1			25510940		29787744	12550387	16036203	1
Q96F86	Enhancer of mRNA-decapping protein 3 OS=Homo sapiens OX=9606 GN=EDC3 PE=1 SV=1		2	1	1	1	508	56	7.11	413		1			4.36847e+06	19883364	7.58051e+06		11304567	1
Q96EP0	E3 ubiquitin-protein ligase RNF31 OS=Homo sapiens OX=9606 GN=RNF31 PE=1 SV=1		1	1	4	1	1072	119.6	6.57	1335		1		8.16578e+06	3.49074e+06	5574124	7.20139e+06			1
Q9Y6Q1	Calpain-6 OS=Homo sapiens OX=9606 GN=CAPN6 PE=1 SV=2		1	1	1	1	641	74.5	7.05	370		1		1.18673e+06	4.48988e+06	9818473			2942088	1
P53618	Coatomer subunit beta OS=Homo sapiens OX=9606 GN=COPB1 PE=1 SV=3		1	1	1	1	953	107.1	6.05	298		1			9255855		22825136	27059948	6.13593e+06	1
Q9H8Y5	Ankyrin repeat and zinc finger domain-containing protein 1 OS=Homo sapiens OX=9606 GN=ANKZF1 PE=1 SV=1		1	1	1	1	726	80.9	8.41	429		1		8.25909e+06	13446741		20561884	15814188		1
A0A087WSY6	Immunoglobulin kappa variable 3D-15 OS=Homo sapiens OX=9606 GN=IGKV3D-15 PE=3 SV=6		42	6	32	1	115	12.5	5.19	15954		6		19081840		6458875	25926215			1
P30484	HLA class I histocompatibility antigen, B-46 alpha chain OS=Homo sapiens OX=9606 GN=HLA-B PE=1 SV=1		10	3	5	1	362	40.4	6.62	2978		3					2.19892e+06	2.70747e+06	1.41506e+06	1
P10319	HLA class I histocompatibility antigen, B-58 alpha chain OS=Homo sapiens OX=9606 GN=HLA-B PE=1 SV=1		10	3	7	1	362	40.3	6.3	3231		3					1.01448e+06	969283	457318	1
P31947	14-3-3 protein sigma OS=Homo sapiens OX=9606 GN=SFN PE=1 SV=1		13	3	12	1	248	27.8	4.74	6681		3		2.76818e+06	3.74526e+06				1.66557e+06	1
Q9H939	Proline-serine-threonine phosphatase-interacting protein 2 OS=Homo sapiens OX=9606 GN=PSTPIP2 PE=1 SV=4		11	4	6	4	334	38.8	8.48	2448		4			3927599	9.37126e+06			1.12571e+07	1
P36871	Phosphoglucomutase-1 OS=Homo sapiens OX=9606 GN=PGM1 PE=1 SV=3		6	3	4	3	562	61.4	6.76	1600		3			4081362	8224977			4.13946e+06	1
P49862	Kallikrein-7 OS=Homo sapiens OX=9606 GN=KLK7 PE=1 SV=1		10	3	16	2	253	27.5	8.47	9053		3		1.11334e+07	5518516				4.36998e+06	1
P58335	Anthrax toxin receptor 2 OS=Homo sapiens OX=9606 GN=ANTXR2 PE=1 SV=5		4	2	5	2	489	53.6	7.46	2403		2				12622187		6333959	14477050	1
P84095	Rho-related GTP-binding protein RhoG OS=Homo sapiens OX=9606 GN=RHOG PE=1 SV=1		10	2	4	1	191	21.3	8.12	2018		2			199384640		40755072	148370560		1
P02730	Band 3 anion transport protein OS=Homo sapiens OX=9606 GN=SLC4A1 PE=1 SV=3		4	2	3	2	911	101.7	5.19	1487		2			12891694	6.22206e+06	28424460			1
P29350	Tyrosine-protein phosphatase non-receptor type 6 OS=Homo sapiens OX=9606 GN=PTPN6 PE=1 SV=1		4	2	2	2	595	67.5	7.78	1138		2			5471814	1.12318e+07	3.35247e+06			1
Q16610	Extracellular matrix protein 1 OS=Homo sapiens OX=9606 GN=ECM1 PE=1 SV=2		2	1	2	1	540	60.6	6.71	1198		1		3.13484e+06			35979884	5.37047e+06		1
Q10469	Alpha-1,6-mannosyl-glycoprotein 2-beta-N-acetylglucosaminyltransferase OS=Homo sapiens OX=9606 GN=MGAT2 PE=1 SV=1		5	2	3	2	447	51.5	8.76	1142		2			32815206	5.36717e+06	2.58875e+06			1
Q9UI42	Carboxypeptidase A4 OS=Homo sapiens OX=9606 GN=CPA4 PE=1 SV=2		4	2	3	2	421	47.3	6.7	1873		2		4.95963e+06		3.67819e+06	6.77102e+06			1
P27105	Erythrocyte band 7 integral membrane protein OS=Homo sapiens OX=9606 GN=STOM PE=1 SV=3		7	2	3	2	288	31.7	7.88	1026		2					4576165	7.74561e+06	4.41005e+06	1
Q92626	Peroxidasin homolog OS=Homo sapiens OX=9606 GN=PXDN PE=1 SV=2		1	3	5	3	1479	165.2	7.17	1632		3				11929553	332371144	5066447		1
P00325	All-trans-retinol dehydrogenase [NAD(+)] ADH1B OS=Homo sapiens OX=9606 GN=ADH1B PE=1 SV=2		6	2	4	1	375	39.8	8.29	1053		2		1.22371e+06			30033094	38494204		1
Q99832	T-complex protein 1 subunit eta OS=Homo sapiens OX=9606 GN=CCT7 PE=1 SV=2		2	1	2	1	543	59.3	7.65	607		1				6014266	2781297		3.98714e+06	1
P61978	Heterogeneous nuclear ribonucleoprotein K OS=Homo sapiens OX=9606 GN=HNRNPK PE=1 SV=1		5	2	2	2	463	50.9	5.54	907		2			4.56929e+06	4564503			3.31928e+06	1
Q9UBC9	Small proline-rich protein 3 OS=Homo sapiens OX=9606 GN=SPRR3 PE=1 SV=2		5	1	4	1	169	18.1	8.57	1694		1		7570837			2.54822e+06		3.49559e+06	1
Q96P63	Serpin B12 OS=Homo sapiens OX=9606 GN=SERPINB12 PE=1 SV=1		2	1	5	1	405	46.2	5.53	1416		1		6420412			22725674	3.80535e+06		1
P58166	Inhibin beta E chain OS=Homo sapiens OX=9606 GN=INHBE PE=1 SV=1		2	1	2	1	350	38.5	9.25	720		1			3988496	5159882			2.21566e+06	1
P60660	Myosin light polypeptide 6 OS=Homo sapiens OX=9606 GN=MYL6 PE=1 SV=2		5	1	2	1	151	16.9	4.65	713		1			9177172	2.44222e+06	4713069			1
P28070	Proteasome subunit beta type-4 OS=Homo sapiens OX=9606 GN=PSMB4 PE=1 SV=4		4	1	1	1	264	29.2	5.97	483		1		5.45175e+06				9442976	6466066	1
P13611	Versican core protein OS=Homo sapiens OX=9606 GN=VCAN PE=1 SV=3		0	1	1	1	3396	372.6	4.51	533		1		1.72095e+06				4.53498e+06	5.68228e+06	1
P28072	Proteasome subunit beta type-6 OS=Homo sapiens OX=9606 GN=PSMB6 PE=1 SV=4		4	1	2	1	239	25.3	4.92	642		1				2.9905e+06	3.9018e+06		7.68809e+06	1
A0A0J9YXX1	Immunoglobulin heavy variable 5-10-1 OS=Homo sapiens OX=9606 GN=IGHV5-10-1 PE=3 SV=1		6	1	3	1	117	12.8	8.28	1114		1			5.4966e+06	11394054	9694623			1
A6NNA2	Serine/arginine repetitive matrix protein 3 OS=Homo sapiens OX=9606 GN=SRRM3 PE=2 SV=4		2	1	3	1	597	65.2	11.68	1167		1		1048054			948242	1.81948e+06		1
Q5TBA9	Protein furry homolog OS=Homo sapiens OX=9606 GN=FRY PE=1 SV=1		0	1	1	1	3013	338.7	5.99	329		1			7.70044e+06	9301560			2.69736e+06	1
Q4ADV7	RAB6A-GEF complex partner protein 1 OS=Homo sapiens OX=9606 GN=RIC1 PE=1 SV=2		0	1	1	1	1423	159.2	6.38	366		1		8750896			8709629	6471184		1
Q8IYH5	ZZ-type zinc finger-containing protein 3 OS=Homo sapiens OX=9606 GN=ZZZ3 PE=1 SV=1		1	1	1	1	903	102	5.69	480		1		8482242			6920578		5196759	1
O43399	Tumor protein D54 OS=Homo sapiens OX=9606 GN=TPD52L2 PE=1 SV=2		6	1	3	1	206	22.2	5.36	653		1			11017494	49339173			32670132	1
Q12840	Kinesin heavy chain isoform 5A OS=Homo sapiens OX=9606 GN=KIF5A PE=1 SV=2		1	1	1	1	1032	117.3	5.9	326		1					14053528	6469852	3.98188e+06	1
Q9BWH6	RNA polymerase II-associated protein 1 OS=Homo sapiens OX=9606 GN=RPAP1 PE=1 SV=3		1	1	3	1	1393	152.7	6.38	999		1			7915876	10524671	9993322			1
Q13435	Splicing factor 3B subunit 2 OS=Homo sapiens OX=9606 GN=SF3B2 PE=1 SV=2		1	1	1	1	895	100.2	5.67	245		1				7.49505e+06		6592324	5300164	1
Q16537	Serine/threonine-protein phosphatase 2A 56 kDa regulatory subunit epsilon isoform OS=Homo sapiens OX=9606 GN=PPP2R5E PE=1 SV=1		1	1	1	1	467	54.7	6.95	337		1			7253230			6.54969e+06	5.32558e+06	1
O76041	Nebulette OS=Homo sapiens OX=9606 GN=NEBL PE=1 SV=1		1	1	1	1	1014	116.4	7.99	355		1		7640757				7.6129e+06	6.93429e+06	1
P49321	Nuclear autoantigenic sperm protein OS=Homo sapiens OX=9606 GN=NASP PE=1 SV=2		1	1	2	1	788	85.2	4.3	709		1		762913		3.89163e+06		4.26383e+06		1
P51888	Prolargin OS=Homo sapiens OX=9606 GN=PRELP PE=1 SV=1		3	1	2	1	382	43.8	9.38	267		1					38094688	10251853	5.56788e+06	1
O43189	PHD finger protein 1 OS=Homo sapiens OX=9606 GN=PHF1 PE=1 SV=3		1	1	1	1	567	62.1	9.01	225		1			81976496	118089288			44111480	1
O95678	Keratin, type II cytoskeletal 75 OS=Homo sapiens OX=9606 GN=KRT75 PE=1 SV=2		24	29	161	2	551	59.5	7.74	85902		29			17096840				19786342	1
O76011	Keratin, type I cuticular Ha4 OS=Homo sapiens OX=9606 GN=KRT34 PE=1 SV=2		35	17	52	6	436	49.4	5.06	24994	4.82	16	1		40808146				4.5204e+07	1
P10809	60 kDa heat shock protein, mitochondrial OS=Homo sapiens OX=9606 GN=HSPD1 PE=1 SV=2		11	3	11	3	573	61	5.87	4818		3		9817470		3.07396e+06				1
O14556	Glyceraldehyde-3-phosphate dehydrogenase, testis-specific OS=Homo sapiens OX=9606 GN=GAPDHS PE=1 SV=2		8	5	32	1	408	44.5	8.19	19055		5			6.13124e+06				5.27906e+06	1
Q15746	Myosin light chain kinase, smooth muscle OS=Homo sapiens OX=9606 GN=MYLK PE=1 SV=4		2	4	6	3	1914	210.6	6.15	2030		4				4.31272e+07			3612277	1
P26572	Alpha-1,3-mannosyl-glycoprotein 2-beta-N-acetylglucosaminyltransferase OS=Homo sapiens OX=9606 GN=MGAT1 PE=1 SV=2		6	3	6	3	445	50.8	9.16	2463		3			4686860				1.79335e+06	1
A6NEC2	Puromycin-sensitive aminopeptidase-like protein OS=Homo sapiens OX=9606 GN=NPEPPSL1 PE=2 SV=3		4	2	2	2	478	53.7	5.34	865		2			19156700		12403905			1
Q9UPN3	Microtubule-actin cross-linking factor 1, isoforms 1/2/3/5 OS=Homo sapiens OX=9606 GN=MACF1 PE=1 SV=4		0	2	2	1	7388	837.8	5.39	1185		2				7957514			7.3458e+06	1
Q99983	Osteomodulin OS=Homo sapiens OX=9606 GN=OMD PE=1 SV=1		4	2	5	2	421	49.5	5.59	1838		2						15119496	10355474	1
A0A0G2JS06	Immunoglobulin lambda variable 5-39 OS=Homo sapiens OX=9606 GN=IGLV5-39 PE=3 SV=1		20	2	4	2	123	13.4	8.63	1670		2				905489		198172		1
Q14393	Growth arrest-specific protein 6 OS=Homo sapiens OX=9606 GN=GAS6 PE=1 SV=3		2	1	3	1	678	74.9	5.69	1590		1		1.7982e+06	4.09409e+06					1
O15540	Fatty acid-binding protein, brain OS=Homo sapiens OX=9606 GN=FABP7 PE=1 SV=3		5	1	4	1	132	14.9	5.59	2256		1					3932753	532318048		1
P07737	Profilin-1 OS=Homo sapiens OX=9606 GN=PFN1 PE=1 SV=2		21	2	2	2	140	15	8.27	872		2		668038	1.90908e+06					1
Q03167	Transforming growth factor beta receptor type 3 OS=Homo sapiens OX=9606 GN=TGFBR3 PE=1 SV=3		1	1	3	1	851	93.4	5.71	1572		1				3.92996e+06			2218252	1
Q8N122	Regulatory-associated protein of mTOR OS=Homo sapiens OX=9606 GN=RPTOR PE=1 SV=1		1	1	3	1	1335	148.9	6.89	1357		1		3.73658e+06			13103713			1
O43865	S-adenosylhomocysteine hydrolase-like protein 1 OS=Homo sapiens OX=9606 GN=AHCYL1 PE=1 SV=2		3	2	2	2	530	58.9	6.89	604		2			2.58701e+06	3832339				1
A0A087WSY4	Immunoglobulin heavy variable 4-30-2 OS=Homo sapiens OX=9606 GN=IGHV4-30-2 PE=3 SV=1		6	1	2	1	118	13	9.67	977		1			8744645	10020261				1
Q8N5Z0	Kynurenine/alpha-aminoadipate aminotransferase, mitochondrial OS=Homo sapiens OX=9606 GN=AADAT PE=1 SV=2		2	1	2	1	425	47.3	6.96	654		1				20334400			3934056	1
Q9H1E1	Ribonuclease 7 OS=Homo sapiens OX=9606 GN=RNASE7 PE=1 SV=2		6	1	2	1	156	17.4	9.69	575		1			3997851			5.95285e+06		1
P11766	Alcohol dehydrogenase class-3 OS=Homo sapiens OX=9606 GN=ADH5 PE=1 SV=4		7	1	1	1	374	39.7	7.49	18		1			7246260				3.55678e+06	1
Q9H8H0	Nucleolar protein 11 OS=Homo sapiens OX=9606 GN=NOL11 PE=1 SV=1		1	1	4	1	719	81.1	6.07	1964		1			29621532	27045376				1
Q99459	Cell division cycle 5-like protein OS=Homo sapiens OX=9606 GN=CDC5L PE=1 SV=2		1	1	3	1	802	92.2	8.18	1512		1		11360190			136791904			1
Q9GZP8	Immortalization up-regulated protein OS=Homo sapiens OX=9606 GN=IMUP PE=1 SV=1		8	1	1	1	106	10.9	9.73	339		1		2201735				2.85817e+06		1
P56556	NADH dehydrogenase [ubiquinone] 1 alpha subcomplex subunit 6 OS=Homo sapiens OX=9606 GN=NDUFA6 PE=1 SV=4		6	1	2	1	128	15.1	9.98	589		1		1.81729e+06			16996766			1
P49789	Bis(5'-adenosyl)-triphosphatase OS=Homo sapiens OX=9606 GN=FHIT PE=1 SV=3		5	1	1	1	147	16.8	7.08	443		1		2.14969e+06			5.44234e+06			1
O00571	ATP-dependent RNA helicase DDX3X OS=Homo sapiens OX=9606 GN=DDX3X PE=1 SV=3		2	1	2	1	662	73.2	7.18	536		1					34015304		33995644	1
P20585	DNA mismatch repair protein Msh3 OS=Homo sapiens OX=9606 GN=MSH3 PE=1 SV=4		1	1	4	1	1137	127.3	8.02	1670		1		3207967		236489118				1
P21860	Receptor tyrosine-protein kinase erbB-3 OS=Homo sapiens OX=9606 GN=ERBB3 PE=1 SV=1		1	1	2	1	1342	148	6.55	659		1				5.89066e+06			4826710	1
O15061	Synemin OS=Homo sapiens OX=9606 GN=SYNM PE=1 SV=2		1	1	5	1	1565	172.7	5.16	2104		1					15073352		2.60137e+06	1
A8MUH7	Putative PDZ domain-containing protein PDZK1P1 OS=Homo sapiens OX=9606 GN=PDZK1P1 PE=5 SV=2		2	1	1	1	402	44	5.63	400		1					24890306	19665674		1
Q15004	PCNA-associated factor OS=Homo sapiens OX=9606 GN=PCLAF PE=1 SV=1		21	1	1	1	111	12	9.83	98		1			23202470	2.90279e+06				1
A6NC98	Coiled-coil domain-containing protein 88B OS=Homo sapiens OX=9606 GN=CCDC88B PE=1 SV=1		1	1	1	1	1476	164.7	5.11	297		1		1.5326e+06	17864836					1
Q9BPU6	Dihydropyrimidinase-related protein 5 OS=Homo sapiens OX=9606 GN=DPYSL5 PE=1 SV=1		1	1	2	1	564	61.4	7.2	646		1		6410499					10374715	1
P07237	Protein disulfide-isomerase OS=Homo sapiens OX=9606 GN=P4HB PE=1 SV=3		2	1	1	1	508	57.1	4.87	246		1					3.53847e+06	4.51418e+06		1
P52848	Bifunctional heparan sulfate N-deacetylase/N-sulfotransferase 1 OS=Homo sapiens OX=9606 GN=NDST1 PE=1 SV=1		1	1	1	1	882	100.8	7.97	310		1			61697208	6.22089e+06				1
P28370	Probable global transcription activator SNF2L1 OS=Homo sapiens OX=9606 GN=SMARCA1 PE=1 SV=2		1	1	1	1	1054	122.5	8.09	427		1						18129928	3.05509e+06	1
P49189	4-trimethylaminobutyraldehyde dehydrogenase OS=Homo sapiens OX=9606 GN=ALDH9A1 PE=1 SV=3		1	1	1	1	494	53.8	5.87	447		1		2.99453e+06			2.74847e+06			1
Q15772	Striated muscle preferentially expressed protein kinase OS=Homo sapiens OX=9606 GN=SPEG PE=1 SV=4		0	1	1	1	3267	354.1	8.51	279		1			36556964				4.21687e+06	1
Q93009	Ubiquitin carboxyl-terminal hydrolase 7 OS=Homo sapiens OX=9606 GN=USP7 PE=1 SV=2		1	1	2	1	1102	128.2	5.55	527		1		6.67005e+06			11755080			1
O75608	Acyl-protein thioesterase 1 OS=Homo sapiens OX=9606 GN=LYPLA1 PE=1 SV=1		6	1	1	1	230	24.7	6.77	251		1				27811040			13287889	1
P07307	Asialoglycoprotein receptor 2 OS=Homo sapiens OX=9606 GN=ASGR2 PE=1 SV=2		3	1	1	1	311	35.1	6.25	207		1				10756440			18372948	1
P02768-3	Isoform 3 of Serum albumin OS=Homo sapiens OX=9606 GN=ALB		78	116	1768	1	396	45.1	6.1	925877	2.23	116	1						462787680	1
Q562R1	Beta-actin-like protein 2 OS=Homo sapiens OX=9606 GN=ACTBL2 PE=1 SV=2		30	14	133	2	376	42	5.59	72820		14				36344560				1
Q9UBG3	Cornulin OS=Homo sapiens OX=9606 GN=CRNN PE=1 SV=1		12	3	3	3	495	53.5	6.1	2169		3		1.5516e+07						1
A0A087WW87	Immunoglobulin kappa variable 2-40 OS=Homo sapiens OX=9606 GN=IGKV2-40 PE=3 SV=2		36	4	32	1	121	13.3	4.61	18079		4				1703888				1
P31943	Heterogeneous nuclear ribonucleoprotein H OS=Homo sapiens OX=9606 GN=HNRNPH1 PE=1 SV=4		13	3	10	3	449	49.2	6.3	3385		3		1.21817e+07						1
P27482	Calmodulin-like protein 3 OS=Homo sapiens OX=9606 GN=CALML3 PE=1 SV=2		30	4	16	2	149	16.9	4.42	7385		4		2.03626e+06						1
Q8WVV4-1	Isoform 1 of Protein POF1B OS=Homo sapiens OX=9606 GN=POF1B		7	4	5	4	595	68.7	6.35	2877		4		5207553						1
Q16777	Histone H2A type 2-C OS=Homo sapiens OX=9606 GN=HIST2H2AC PE=1 SV=4		32	4	13	2	129	14	10.9	6067		4		14555993						1
Q99733	Nucleosome assembly protein 1-like 4 OS=Homo sapiens OX=9606 GN=NAP1L4 PE=1 SV=1		8	3	14	2	375	42.8	4.69	5627		3		1.01681e+06						1
P04280	Basic salivary proline-rich protein 1 OS=Homo sapiens OX=9606 GN=PRB1 PE=1 SV=3		55	5	18	1	392	38.5	11.22	7482		5		4463729						1
P09651	Heterogeneous nuclear ribonucleoprotein A1 OS=Homo sapiens OX=9606 GN=HNRNPA1 PE=1 SV=5		15	3	4	3	372	38.7	9.13	2039		3		1.76238e+06						1
Q71UI9	Histone H2A.V OS=Homo sapiens OX=9606 GN=H2AFV PE=1 SV=3		20	3	18	1	128	13.5	10.58	8215		3		16531246						1
P12277	Creatine kinase B-type OS=Homo sapiens OX=9606 GN=CKB PE=1 SV=1		10	2	3	2	381	42.6	5.59	2034		2		1.89644e+06						1
P48643	T-complex protein 1 subunit epsilon OS=Homo sapiens OX=9606 GN=CCT5 PE=1 SV=1		5	3	6	3	541	59.6	5.66	2668		3				71756937				1
O75342	Arachidonate 12-lipoxygenase, 12R-type OS=Homo sapiens OX=9606 GN=ALOX12B PE=1 SV=1		5	3	4	3	701	80.3	7.64	1217		3		3.42605e+06						1
P60174-1	Isoform 2 of Triosephosphate isomerase OS=Homo sapiens OX=9606 GN=TPI1		12	2	2	2	249	26.7	6.9	1503		2		4737181						1
P06748	Nucleophosmin OS=Homo sapiens OX=9606 GN=NPM1 PE=1 SV=2		10	1	3	1	294	32.6	4.78	1424		1		2.3948e+06						1
Q3ZCW2	Galectin-related protein OS=Homo sapiens OX=9606 GN=LGALSL PE=1 SV=2		12	2	5	2	172	19	5.35	1934		2							16010539	1
Q9BYR9	Keratin-associated protein 2-4 OS=Homo sapiens OX=9606 GN=KRTAP2-4 PE=1 SV=1		8	1	4	1	128	13.5	7.87	1608		1							13857336	1
P52597	Heterogeneous nuclear ribonucleoprotein F OS=Homo sapiens OX=9606 GN=HNRNPF PE=1 SV=3		5	1	3	1	415	45.6	5.58	954		1		5662243						1
Q09666	Neuroblast differentiation-associated protein AHNAK OS=Homo sapiens OX=9606 GN=AHNAK PE=1 SV=2		1	2	3	2	5890	628.7	6.15	1044		2				258387088				1
P58107	Epiplakin OS=Homo sapiens OX=9606 GN=EPPK1 PE=1 SV=3		1	1	1	1	5088	555.3	5.62	690		1		2303069						1
P61081	NEDD8-conjugating enzyme Ubc12 OS=Homo sapiens OX=9606 GN=UBE2M PE=1 SV=1		9	2	2	2	183	20.9	7.69	583		2						20221720		1
Q14574	Desmocollin-3 OS=Homo sapiens OX=9606 GN=DSC3 PE=1 SV=3		1	1	1	1	896	99.9	6.1	556		1		2.09561e+06						1
P50991	T-complex protein 1 subunit delta OS=Homo sapiens OX=9606 GN=CCT4 PE=1 SV=4		2	1	6	1	539	57.9	7.83	2595		1				11134680				1
P62913	60S ribosomal protein L11 OS=Homo sapiens OX=9606 GN=RPL11 PE=1 SV=2		12	1	4	1	178	20.2	9.6	1160		1		8089201						1
P31942	Heterogeneous nuclear ribonucleoprotein H3 OS=Homo sapiens OX=9606 GN=HNRNPH3 PE=1 SV=2		6	1	1	1	346	36.9	6.87	405		1		2609384						1
D6RBQ6	Ubiquitin carboxyl-terminal hydrolase 17-like protein 17 OS=Homo sapiens OX=9606 GN=USP17L17 PE=3 SV=1		1	1	2	1	530	59.6	7.99	1246		1		2.58547e+06						1
P10619	Lysosomal protective protein OS=Homo sapiens OX=9606 GN=CTSA PE=1 SV=2		2	1	1	1	480	54.4	6.61	442		1		1.79502e+06						1
Q99972	Myocilin OS=Homo sapiens OX=9606 GN=MYOC PE=1 SV=2		2	1	1	1	504	56.9	5.54	572		1				6.9669e+06				1
Q96M91	Cilia- and flagella-associated protein 53 OS=Homo sapiens OX=9606 GN=CFAP53 PE=1 SV=2		1	1	1	1	514	61.8	8.9	787		1		1.73054e+06						1
O94973	AP-2 complex subunit alpha-2 OS=Homo sapiens OX=9606 GN=AP2A2 PE=1 SV=2		3	2	4	2	939	103.9	6.96	1206		2				71814144				1
P07203	Glutathione peroxidase 1 OS=Homo sapiens OX=9606 GN=GPX1 PE=1 SV=4		4	1	1	1	203	22.1	6.55	300		1							62135144	1
P42685	Tyrosine-protein kinase FRK OS=Homo sapiens OX=9606 GN=FRK PE=1 SV=1		2	1	3	1	505	58.2	6.67	1153		1							5.71599e+06	1
Q16775	Hydroxyacylglutathione hydrolase, mitochondrial OS=Homo sapiens OX=9606 GN=HAGH PE=1 SV=2		3	1	1	1	308	33.8	8.12	497		1				9334273				1
P01036	Cystatin-S OS=Homo sapiens OX=9606 GN=CST4 PE=1 SV=3		8	1	1	1	141	16.2	5.02	252		1							3129789	1
Q8IWZ8	SURP and G-patch domain-containing protein 1 OS=Homo sapiens OX=9606 GN=SUGP1 PE=1 SV=2		1	1	5	1	645	72.4	7.61	2178		1					37670856			1
P07858	Cathepsin B OS=Homo sapiens OX=9606 GN=CTSB PE=1 SV=3		2	1	1	1	339	37.8	6.3	498		1		1.51126e+06						1
P36507	Dual specificity mitogen-activated protein kinase kinase 2 OS=Homo sapiens OX=9606 GN=MAP2K2 PE=1 SV=1		3	1	1	1	400	44.4	6.55	311		1							13318353	1
Q9UBP4	Dickkopf-related protein 3 OS=Homo sapiens OX=9606 GN=DKK3 PE=1 SV=2		2	1	1	1	350	38.4	4.65	316		1						9395222		1
P09525	Annexin A4 OS=Homo sapiens OX=9606 GN=ANXA4 PE=1 SV=4		2	1	2	1	319	35.9	6.13	673		1			107799600					1
P61601	Neurocalcin-delta OS=Homo sapiens OX=9606 GN=NCALD PE=1 SV=2		4	1	1	1	193	22.2	5.35	398		1				968337920				1
Q96DV4	39S ribosomal protein L38, mitochondrial OS=Homo sapiens OX=9606 GN=MRPL38 PE=1 SV=2		2	1	1	1	380	44.6	7.53	309		1				6630683				1
P62750	60S ribosomal protein L23a OS=Homo sapiens OX=9606 GN=RPL23A PE=1 SV=1		10	1	1	1	156	17.7	10.45	378		1		1.37923e+06						1
P28799	Progranulin OS=Homo sapiens OX=9606 GN=GRN PE=1 SV=2		1	1	1	1	593	63.5	6.83	373		1		636720						1
P60842	Eukaryotic initiation factor 4A-I OS=Homo sapiens OX=9606 GN=EIF4A1 PE=1 SV=1		4	1	1	1	406	46.1	5.48	201		1				8.05707e+06				1
Q5T447	E3 ubiquitin-protein ligase HECTD3 OS=Homo sapiens OX=9606 GN=HECTD3 PE=1 SV=1		1	1	1	1	861	97.1	5.64	361		1		4746738						1
P34932	Heat shock 70 kDa protein 4 OS=Homo sapiens OX=9606 GN=HSPA4 PE=1 SV=4		1	1	6	1	840	94.3	5.19	1990		1						1908596952		1
Q32M88	Protein-glucosylgalactosylhydroxylysine glucosidase OS=Homo sapiens OX=9606 GN=PGGHG PE=1 SV=2		1	1	1	1	737	80.6	5.25	215		1			9734824					1
P49792	E3 SUMO-protein ligase RanBP2 OS=Homo sapiens OX=9606 GN=RANBP2 PE=1 SV=2		0	1	1	1	3224	358	6.2	331		1							10717346	1
P02549	Spectrin alpha chain, erythrocytic 1 OS=Homo sapiens OX=9606 GN=SPTA1 PE=1 SV=5		0	1	1	1	2419	279.8	5.05	245		1				3321226				1
P07942	Laminin subunit beta-1 OS=Homo sapiens OX=9606 GN=LAMB1 PE=1 SV=2		1	1	1	1	1786	197.9	4.94	263		1							6.36704e+06	1
Q13588	GRB2-related adapter protein OS=Homo sapiens OX=9606 GN=GRAP PE=1 SV=1		3	1	1	1	217	25.3	7.03	219		1				184419760				1
P55084	Trifunctional enzyme subunit beta, mitochondrial OS=Homo sapiens OX=9606 GN=HADHB PE=1 SV=3		2	1	1	1	474	51.3	9.41	349		1		5267084						1
Q9NQI0	Probable ATP-dependent RNA helicase DDX4 OS=Homo sapiens OX=9606 GN=DDX4 PE=1 SV=2		1	1	1	1	724	79.3	5.87	389		1				10231583				1
Q96RN1	Testis anion transporter 1 OS=Homo sapiens OX=9606 GN=SLC26A8 PE=1 SV=1		1	1	1	1	970	108.9	6.24	403		1		3.99988e+06						1
O75146	Huntingtin-interacting protein 1-related protein OS=Homo sapiens OX=9606 GN=HIP1R PE=1 SV=2		1	1	1	1	1068	119.3	6.67	332		1						5260566		1
P53999	Activated RNA polymerase II transcriptional coactivator p15 OS=Homo sapiens OX=9606 GN=SUB1 PE=1 SV=3		5	1	1	1	127	14.4	9.6	572		1			14947252					1
P49593	Protein phosphatase 1F OS=Homo sapiens OX=9606 GN=PPM1F PE=1 SV=3		2	1	1	1	454	49.8	5.1	355		1				34196784				1
P14222	Perforin-1 OS=Homo sapiens OX=9606 GN=PRF1 PE=1 SV=1		3	1	1	1	555	61.3	7.83	57		1						21205640		1
O60551	Glycylpeptide N-tetradecanoyltransferase 2 OS=Homo sapiens OX=9606 GN=NMT2 PE=1 SV=1		1	1	1	1	498	56.9	7.58	367		1				241392496				1
P68400	Casein kinase II subunit alpha OS=Homo sapiens OX=9606 GN=CSNK2A1 PE=1 SV=1		2	1	1	1	391	45.1	7.74	222		1				233291008				1
O15460	Prolyl 4-hydroxylase subunit alpha-2 OS=Homo sapiens OX=9606 GN=P4HA2 PE=1 SV=1		1	1	1	1	535	60.9	5.71	410		1			213617872					1
O14672	Disintegrin and metalloproteinase domain-containing protein 10 OS=Homo sapiens OX=9606 GN=ADAM10 PE=1 SV=1		1	1	1	1	748	84.1	7.77	266		1			8502769					1
O15427	Monocarboxylate transporter 4 OS=Homo sapiens OX=9606 GN=SLC16A3 PE=1 SV=1		2	1	1	1	465	49.4	7.96	345		1				24794954				1
Q14847	LIM and SH3 domain protein 1 OS=Homo sapiens OX=9606 GN=LASP1 PE=1 SV=2		3	1	1	1	261	29.7	7.05	240		1							14462998	1
Q9NRW7	Vacuolar protein sorting-associated protein 45 OS=Homo sapiens OX=9606 GN=VPS45 PE=1 SV=1		1	1	1	1	570	65	8.24	382		1		2.04106e+06						1
Q99996-1	Isoform 1 of A-kinase anchor protein 9 OS=Homo sapiens OX=9606 GN=AKAP9		0	1	1	1	3911	453.4	4.98	361		1		4.56356e+06						1
P23526	Adenosylhomocysteinase OS=Homo sapiens OX=9606 GN=AHCY PE=1 SV=4		2	1	1	1	432	47.7	6.34	349		1			2.01833e+06					1
Q8NI35	InaD-like protein OS=Homo sapiens OX=9606 GN=PATJ PE=1 SV=3		0	1	1	1	1801	196.2	4.94	293		1					6.41582e+06			1
Q6P996	Pyridoxal-dependent decarboxylase domain-containing protein 1 OS=Homo sapiens OX=9606 GN=PDXDC1 PE=1 SV=2		1	1	1	1	788	86.7	5.38	356		1			697371200					1
Q7Z417	Nuclear fragile X mental retardation-interacting protein 2 OS=Homo sapiens OX=9606 GN=NUFIP2 PE=1 SV=1		1	1	1	1	695	76.1	8.7	267		1				11472916				1
Q13426	DNA repair protein XRCC4 OS=Homo sapiens OX=9606 GN=XRCC4 PE=1 SV=2		2	1	2	1	336	38.3	4.98	839		1							41987136	1
O14974	Protein phosphatase 1 regulatory subunit 12A OS=Homo sapiens OX=9606 GN=PPP1R12A PE=1 SV=1		1	1	2	1	1030	115.2	5.4	599		1					20879954			1
Q9H0C2	ADP/ATP translocase 4 OS=Homo sapiens OX=9606 GN=SLC25A31 PE=2 SV=1		2	1	1	1	315	35	9.89	252		1					94944352			1
P07311	Acylphosphatase-1 OS=Homo sapiens OX=9606 GN=ACYP1 PE=1 SV=2		7	1	3	1	99	11.3	9.31	848		1							156446656	1
O94776	Metastasis-associated protein MTA2 OS=Homo sapiens OX=9606 GN=MTA2 PE=1 SV=1		1	1	1	1	668	75	9.66	383		1						6.02971e+06		1
P01599	Immunoglobulin kappa variable 1-17 OS=Homo sapiens OX=9606 GN=IGKV1-17 PE=1 SV=2		44	8	57	1	117	12.8	8.68	34387		8								1
P01624	Immunoglobulin kappa variable 3-15 OS=Homo sapiens OX=9606 GN=IGKV3-15 PE=1 SV=2		42	6	33	1	115	12.5	5.19	17238		6								1
P0DP04	Immunoglobulin heavy variable 3-43D OS=Homo sapiens OX=9606 GN=IGHV3-43D PE=3 SV=1		25	5	27	0	118	13	5.41	12819		5								1
P31946	14-3-3 protein beta/alpha OS=Homo sapiens OX=9606 GN=YWHAB PE=1 SV=3		20	5	17	1	246	28.1	4.83	9741		5								1
Q3ZCM7	Tubulin beta-8 chain OS=Homo sapiens OX=9606 GN=TUBB8 PE=1 SV=2		11	6	16	1	444	49.7	4.89	8759		6								1
P08670	Vimentin OS=Homo sapiens OX=9606 GN=VIM PE=1 SV=4		9	5	11	3	466	53.6	5.12	5798		5								1
P84085	ADP-ribosylation factor 5 OS=Homo sapiens OX=9606 GN=ARF5 PE=1 SV=2		21	4	13	1	180	20.5	6.79	5564		4								1
P22626	Heterogeneous nuclear ribonucleoproteins A2/B1 OS=Homo sapiens OX=9606 GN=HNRNPA2B1 PE=1 SV=2		12	2	3	2	353	37.4	8.95	2263		2								1
P0DMV9	Heat shock 70 kDa protein 1B OS=Homo sapiens OX=9606 GN=HSPA1B PE=1 SV=1		10	5	7	2	641	70	5.66	2753		5								1
P02812	Basic salivary proline-rich protein 2 OS=Homo sapiens OX=9606 GN=PRB2 PE=1 SV=3		54	5	18	1	416	40.8	11.63	7589		5								1
P50225	Sulfotransferase 1A1 OS=Homo sapiens OX=9606 GN=SULT1A1 PE=1 SV=3		8	3	8	3	295	34.1	6.62	4545		3								1
Q9Y281	Cofilin-2 OS=Homo sapiens OX=9606 GN=CFL2 PE=1 SV=1		18	3	12	1	166	18.7	7.88	6625		3								1
Q63ZY3	KN motif and ankyrin repeat domain-containing protein 2 OS=Homo sapiens OX=9606 GN=KANK2 PE=1 SV=1		2	2	10	1	851	91.1	5.63	6256		2								1
Q06481	Amyloid-like protein 2 OS=Homo sapiens OX=9606 GN=APLP2 PE=1 SV=2		5	4	8	3	763	86.9	4.79	2648		4								1
Q15691	Microtubule-associated protein RP/EB family member 1 OS=Homo sapiens OX=9606 GN=MAPRE1 PE=1 SV=3		10	3	7	1	268	30	5.14	2260		3								1
A8K2U0	Alpha-2-macroglobulin-like protein 1 OS=Homo sapiens OX=9606 GN=A2ML1 PE=1 SV=3		1	2	18	1	1454	161	5.73	12189		2								1
Q9Y6C2	EMILIN-1 OS=Homo sapiens OX=9606 GN=EMILIN1 PE=1 SV=3		2	2	5	2	1016	106.6	5.17	2623		2								1
P05141	ADP/ATP translocase 2 OS=Homo sapiens OX=9606 GN=SLC25A5 PE=1 SV=7		6	1	1	1	298	32.8	9.69	651		1								1
P07195	L-lactate dehydrogenase B chain OS=Homo sapiens OX=9606 GN=LDHB PE=1 SV=2		6	2	6	1	334	36.6	6.05	3629		2								1
P62081	40S ribosomal protein S7 OS=Homo sapiens OX=9606 GN=RPS7 PE=1 SV=1		11	1	1	1	194	22.1	10.1	788		1								1
P07998	Ribonuclease pancreatic OS=Homo sapiens OX=9606 GN=RNASE1 PE=1 SV=4		12	2	4	2	156	17.6	8.79	1808		2								1
P54920	Alpha-soluble NSF attachment protein OS=Homo sapiens OX=9606 GN=NAPA PE=1 SV=3		9	2	2	2	295	33.2	5.36	1033		2								1
P38606	V-type proton ATPase catalytic subunit A OS=Homo sapiens OX=9606 GN=ATP6V1A PE=1 SV=2		5	3	5	3	617	68.3	5.52	1311		3								1
P07910-2	Isoform C1 of Heterogeneous nuclear ribonucleoproteins C1/C2 OS=Homo sapiens OX=9606 GN=HNRNPC		6	1	1	1	293	32.3	5.08	517		1								1
P78356	Phosphatidylinositol 5-phosphate 4-kinase type-2 beta OS=Homo sapiens OX=9606 GN=PIP4K2B PE=1 SV=1		5	2	2	1	416	47.3	7.33	746		2								1
Q14515	SPARC-like protein 1 OS=Homo sapiens OX=9606 GN=SPARCL1 PE=1 SV=2		4	2	4	2	664	75.2	4.81	1297		2								1
P11586	C-1-tetrahydrofolate synthase, cytoplasmic OS=Homo sapiens OX=9606 GN=MTHFD1 PE=1 SV=3		4	2	2	2	935	101.5	7.3	638		2								1
P55285	Cadherin-6 OS=Homo sapiens OX=9606 GN=CDH6 PE=1 SV=1		2	1	1	1	790	88.3	4.93	718		1								1
A0A0A0MT89	Immunoglobulin kappa joining 1 OS=Homo sapiens OX=9606 GN=IGKJ1 PE=4 SV=2		92	1	2	1	12	1.4	8.84	1124		1								1
Q9NR31	GTP-binding protein SAR1a OS=Homo sapiens OX=9606 GN=SAR1A PE=1 SV=1		6	1	3	1	198	22.4	6.68	1342		1								1
Q01105	Protein SET OS=Homo sapiens OX=9606 GN=SET PE=1 SV=3		10	1	1	1	290	33.5	4.32	527		1								1
Q15084	Protein disulfide-isomerase A6 OS=Homo sapiens OX=9606 GN=PDIA6 PE=1 SV=1		5	2	2	2	440	48.1	5.08	702		2								1
O43488	Aflatoxin B1 aldehyde reductase member 2 OS=Homo sapiens OX=9606 GN=AKR7A2 PE=1 SV=3		6	2	2	2	359	39.6	7.17	705		2								1
Q96KP4	Cytosolic non-specific dipeptidase OS=Homo sapiens OX=9606 GN=CNDP2 PE=1 SV=2		7	2	3	2	475	52.8	5.97	388		2								1
P62829	60S ribosomal protein L23 OS=Homo sapiens OX=9606 GN=RPL23 PE=1 SV=1		13	1	1	1	140	14.9	10.51	534		1								1
Q5TCX8	Mitogen-activated protein kinase kinase kinase 21 OS=Homo sapiens OX=9606 GN=MAP3K21 PE=1 SV=3		1	1	1	1	1036	113.9	8.73	530		1								1
Q02383	Semenogelin-2 OS=Homo sapiens OX=9606 GN=SEMG2 PE=1 SV=1		4	1	2	1	582	65.4	9.07	941		1								1
Q86VP6	Cullin-associated NEDD8-dissociated protein 1 OS=Homo sapiens OX=9606 GN=CAND1 PE=1 SV=2		1	2	2	2	1230	136.3	5.78	740		2								1
P49588	Alanine--tRNA ligase, cytoplasmic OS=Homo sapiens OX=9606 GN=AARS PE=1 SV=2		2	1	1	1	968	106.7	5.53	483		1								1
P05160	Coagulation factor XIII B chain OS=Homo sapiens OX=9606 GN=F13B PE=1 SV=3		2	1	2	1	661	75.5	6.39	1085		1								1
P30838	Aldehyde dehydrogenase, dimeric NADP-preferring OS=Homo sapiens OX=9606 GN=ALDH3A1 PE=1 SV=3		2	1	1	1	453	50.4	6.54	650		1								1
Q7Z4W1	L-xylulose reductase OS=Homo sapiens OX=9606 GN=DCXR PE=1 SV=2		9	2	3	2	244	25.9	8.1	751		2								1
Q8WUM4	Programmed cell death 6-interacting protein OS=Homo sapiens OX=9606 GN=PDCD6IP PE=1 SV=1		1	1	1	1	868	96	6.52	614		1								1
P25786	Proteasome subunit alpha type-1 OS=Homo sapiens OX=9606 GN=PSMA1 PE=1 SV=1		4	1	1	1	263	29.5	6.61	484		1								1
P62714	Serine/threonine-protein phosphatase 2A catalytic subunit beta isoform OS=Homo sapiens OX=9606 GN=PPP2CB PE=1 SV=1		4	1	1	1	309	35.6	5.43	498		1								1
P29279	CCN family member 2 OS=Homo sapiens OX=9606 GN=CCN2 PE=1 SV=2		5	2	2	2	349	38.1	8	739		2								1
Q9UNW1	Multiple inositol polyphosphate phosphatase 1 OS=Homo sapiens OX=9606 GN=MINPP1 PE=1 SV=1		3	1	2	1	487	55	7.81	1001		1								1
P18054	Arachidonate 12-lipoxygenase, 12S-type OS=Homo sapiens OX=9606 GN=ALOX12 PE=1 SV=4		4	2	2	2	663	75.6	6.21	577		2								1
O95373	Importin-7 OS=Homo sapiens OX=9606 GN=IPO7 PE=1 SV=1		1	1	3	1	1038	119.4	4.82	1380		1								1
P30153	Serine/threonine-protein phosphatase 2A 65 kDa regulatory subunit A alpha isoform OS=Homo sapiens OX=9606 GN=PPP2R1A PE=1 SV=4		5	2	2	2	589	65.3	5.11	447		2								1
Q9ULV4	Coronin-1C OS=Homo sapiens OX=9606 GN=CORO1C PE=1 SV=1		2	1	2	1	474	53.2	7.08	907		1								1
P08493	Matrix Gla protein OS=Homo sapiens OX=9606 GN=MGP PE=1 SV=2		11	1	3	1	103	12.3	9.67	1228		1								1
O43681	ATPase ASNA1 OS=Homo sapiens OX=9606 GN=ASNA1 PE=1 SV=2		3	1	1	1	348	38.8	4.91	366		1								1
Q9UQ80	Proliferation-associated protein 2G4 OS=Homo sapiens OX=9606 GN=PA2G4 PE=1 SV=3		5	1	1	1	394	43.8	6.55	669		1								1
O75787	Renin receptor OS=Homo sapiens OX=9606 GN=ATP6AP2 PE=1 SV=2		5	2	2	2	350	39	6.1	583		2								1
Q8NBF2	NHL repeat-containing protein 2 OS=Homo sapiens OX=9606 GN=NHLRC2 PE=1 SV=1		1	1	1	1	726	79.4	5.55	483		1								1
P17931	Galectin-3 OS=Homo sapiens OX=9606 GN=LGALS3 PE=1 SV=5		3	1	2	1	250	26.1	8.56	934		1								1
O00461	Golgi integral membrane protein 4 OS=Homo sapiens OX=9606 GN=GOLIM4 PE=1 SV=1		2	1	1	1	696	81.8	4.77	341		1								1
P16671	Platelet glycoprotein 4 OS=Homo sapiens OX=9606 GN=CD36 PE=1 SV=2		2	1	1	1	472	53	7.96	330		1								1
Q9Y251	Heparanase OS=Homo sapiens OX=9606 GN=HPSE PE=1 SV=2		2	1	1	1	543	61.1	9.28	453		1								1
Q9NY15	Stabilin-1 OS=Homo sapiens OX=9606 GN=STAB1 PE=1 SV=3		0	1	1	1	2570	275.3	6.49	552		1								1
P63244	Receptor of activated protein C kinase 1 OS=Homo sapiens OX=9606 GN=RACK1 PE=1 SV=3		6	1	1	1	317	35.1	7.69	598		1								1
O14732	Inositol monophosphatase 2 OS=Homo sapiens OX=9606 GN=IMPA2 PE=1 SV=1		4	1	1	1	288	31.3	6.61	409		1								1
P11413	Glucose-6-phosphate 1-dehydrogenase OS=Homo sapiens OX=9606 GN=G6PD PE=1 SV=4		2	1	1	1	515	59.2	6.84	452		1								1
Q9C0C9	(E3-independent) E2 ubiquitin-conjugating enzyme OS=Homo sapiens OX=9606 GN=UBE2O PE=1 SV=3		1	1	1	1	1292	141.2	5.12	381		1								1
P13639	Elongation factor 2 OS=Homo sapiens OX=9606 GN=EEF2 PE=1 SV=4		1	1	1	1	858	95.3	6.83	672		1								1
P24844	Myosin regulatory light polypeptide 9 OS=Homo sapiens OX=9606 GN=MYL9 PE=1 SV=4		6	1	1	1	172	19.8	4.92	261		1								1
Q9NQW7	Xaa-Pro aminopeptidase 1 OS=Homo sapiens OX=9606 GN=XPNPEP1 PE=1 SV=3		3	2	2	2	623	69.9	5.67	550		2								1
Q15365	Poly(rC)-binding protein 1 OS=Homo sapiens OX=9606 GN=PCBP1 PE=1 SV=2		6	2	2	2	356	37.5	7.09	460		2								1
Q5T5C0	Syntaxin-binding protein 5 OS=Homo sapiens OX=9606 GN=STXBP5 PE=1 SV=1		1	1	8	1	1151	127.5	7.28	4653		1								1
Q9UBW5	Bridging integrator 2 OS=Homo sapiens OX=9606 GN=BIN2 PE=1 SV=3		2	1	2	1	565	61.8	5.15	1081		1								1
P42357	Histidine ammonia-lyase OS=Homo sapiens OX=9606 GN=HAL PE=1 SV=1		1	1	1	1	657	72.7	6.95	441		1								1
P04080	Cystatin-B OS=Homo sapiens OX=9606 GN=CSTB PE=1 SV=2		12	1	1	1	98	11.1	7.56	328		1								1
P29218	Inositol monophosphatase 1 OS=Homo sapiens OX=9606 GN=IMPA1 PE=1 SV=1		4	1	1	1	277	30.2	5.26	472		1								1
Q96DR8	Mucin-like protein 1 OS=Homo sapiens OX=9606 GN=MUCL1 PE=1 SV=1		8	1	1	1	90	9	4.64	519		1								1
Q03252	Lamin-B2 OS=Homo sapiens OX=9606 GN=LMNB2 PE=1 SV=4		3	2	2	1	620	69.9	5.59	740		2								1
Q6E0U4	Dermokine OS=Homo sapiens OX=9606 GN=DMKN PE=1 SV=3		4	1	2	1	476	47.1	7.28	468		1								1
P45974	Ubiquitin carboxyl-terminal hydrolase 5 OS=Homo sapiens OX=9606 GN=USP5 PE=1 SV=2		1	1	1	1	858	95.7	5.03	701		1								1
O60462	Neuropilin-2 OS=Homo sapiens OX=9606 GN=NRP2 PE=1 SV=3		2	2	2	2	931	104.8	5.17	339		2								1
Q8NCM8	Cytoplasmic dynein 2 heavy chain 1 OS=Homo sapiens OX=9606 GN=DYNC2H1 PE=1 SV=4		0	2	6	2	4307	492.3	6.54	1844		2								1
Q99436	Proteasome subunit beta type-7 OS=Homo sapiens OX=9606 GN=PSMB7 PE=1 SV=1		3	1	1	1	277	29.9	7.68	441		1								1
P00451	Coagulation factor VIII OS=Homo sapiens OX=9606 GN=F8 PE=1 SV=1		0	1	3	1	2351	266.8	7.36	1430		1								1
Q9NUV7	Serine palmitoyltransferase 3 OS=Homo sapiens OX=9606 GN=SPTLC3 PE=1 SV=3		1	1	5	1	552	62	8.78	3292		1								1
Q14790	Caspase-8 OS=Homo sapiens OX=9606 GN=CASP8 PE=1 SV=1		1	1	1	1	479	55.4	5.1	877		1								1
Q15293	Reticulocalbin-1 OS=Homo sapiens OX=9606 GN=RCN1 PE=1 SV=1		2	1	2	1	331	38.9	5	907		1								1
P36959	GMP reductase 1 OS=Homo sapiens OX=9606 GN=GMPR PE=1 SV=1		2	1	1	1	345	37.4	7.06	397		1								1
Q9Y274	Type 2 lactosamine alpha-2,3-sialyltransferase OS=Homo sapiens OX=9606 GN=ST3GAL6 PE=1 SV=1		2	1	1	1	331	38.2	9	382		1								1
Q702N8	Xin actin-binding repeat-containing protein 1 OS=Homo sapiens OX=9606 GN=XIRP1 PE=1 SV=1		1	2	2	2	1843	198.4	6.15	580		2								1
P0DOX4	Immunoglobulin epsilon heavy chain OS=Homo sapiens OX=9606 PE=1 SV=1		2	1	1	1	547	60.3	7.99	494		1								1
P55795	Heterogeneous nuclear ribonucleoprotein H2 OS=Homo sapiens OX=9606 GN=HNRNPH2 PE=1 SV=1		5	1	2	1	449	49.2	6.3	418		1								1
Q9HCI7	E3 ubiquitin-protein ligase MSL2 OS=Homo sapiens OX=9606 GN=MSL2 PE=1 SV=2		2	1	9	1	577	62.5	7.8	4639		1								1
Q8WW52	Protein FAM151A OS=Homo sapiens OX=9606 GN=FAM151A PE=2 SV=2		1	1	1	1	585	64	6.67	541		1								1
Q9NZH8	Interleukin-36 gamma OS=Homo sapiens OX=9606 GN=IL36G PE=1 SV=1		7	1	1	1	169	18.7	5.14	401		1								1
Q99497	Protein/nucleic acid deglycase DJ-1 OS=Homo sapiens OX=9606 GN=PARK7 PE=1 SV=2		4	1	1	1	189	19.9	6.79	433		1								1
P13797	Plastin-3 OS=Homo sapiens OX=9606 GN=PLS3 PE=1 SV=4		3	2	2	2	630	70.8	5.6	451		2								1
P14174	Macrophage migration inhibitory factor OS=Homo sapiens OX=9606 GN=MIF PE=1 SV=4		8	1	3	1	115	12.5	7.88	1370		1								1
Q99685	Monoglyceride lipase OS=Homo sapiens OX=9606 GN=MGLL PE=1 SV=2		3	1	1	1	303	33.2	6.99	481		1								1
O14773	Tripeptidyl-peptidase 1 OS=Homo sapiens OX=9606 GN=TPP1 PE=1 SV=2		2	1	1	1	563	61.2	6.48	197		1								1
Q8NBP7	Proprotein convertase subtilisin/kexin type 9 OS=Homo sapiens OX=9606 GN=PCSK9 PE=1 SV=3		2	1	1	1	692	74.2	6.61	429		1								1
P13501	C-C motif chemokine 5 OS=Homo sapiens OX=9606 GN=CCL5 PE=1 SV=3		9	1	1	1	91	10	9.07	285		1								1
P26022	Pentraxin-related protein PTX3 OS=Homo sapiens OX=9606 GN=PTX3 PE=1 SV=3		3	1	1	1	381	41.9	5.01	119		1								1
P11279	Lysosome-associated membrane glycoprotein 1 OS=Homo sapiens OX=9606 GN=LAMP1 PE=1 SV=3		2	1	1	1	417	44.9	8.75	410		1								1
P19971	Thymidine phosphorylase OS=Homo sapiens OX=9606 GN=TYMP PE=1 SV=2		2	1	1	1	482	49.9	5.53	420		1								1
P17655	Calpain-2 catalytic subunit OS=Homo sapiens OX=9606 GN=CAPN2 PE=1 SV=6		1	1	1	1	700	79.9	4.98	434		1								1
P07585	Decorin OS=Homo sapiens OX=9606 GN=DCN PE=1 SV=1		3	1	2	1	359	39.7	8.54	535		1								1
Q15366	Poly(rC)-binding protein 2 OS=Homo sapiens OX=9606 GN=PCBP2 PE=1 SV=1		4	1	1	1	365	38.6	6.79	518		1								1
P21810	Biglycan OS=Homo sapiens OX=9606 GN=BGN PE=1 SV=2		3	1	1	1	368	41.6	7.52	408		1								1
Q8NCM2	Potassium voltage-gated channel subfamily H member 5 OS=Homo sapiens OX=9606 GN=KCNH5 PE=1 SV=3		1	1	1	1	988	111.8	7.58	354		1								1
O00506	Serine/threonine-protein kinase 25 OS=Homo sapiens OX=9606 GN=STK25 PE=1 SV=1		2	1	1	1	426	48.1	6.74	420		1								1
P13667	Protein disulfide-isomerase A4 OS=Homo sapiens OX=9606 GN=PDIA4 PE=1 SV=2		2	1	1	1	645	72.9	5.07	381		1								1
Q9UJA3	DNA helicase MCM8 OS=Homo sapiens OX=9606 GN=MCM8 PE=1 SV=2		1	1	2	1	840	93.6	7.75	656		1								1
Q9H845	Complex I assembly factor ACAD9, mitochondrial OS=Homo sapiens OX=9606 GN=ACAD9 PE=1 SV=1		1	1	2	1	621	68.7	7.96	747		1								1
Q14166	Tubulin--tyrosine ligase-like protein 12 OS=Homo sapiens OX=9606 GN=TTLL12 PE=1 SV=2		2	1	2	1	644	74.4	5.53	1137		1								1
Q9NWS6	Protein FAM118A OS=Homo sapiens OX=9606 GN=FAM118A PE=1 SV=2		3	1	1	1	357	40.2	6.09	539		1								1
P29401	Transketolase OS=Homo sapiens OX=9606 GN=TKT PE=1 SV=3		1	1	1	1	623	67.8	7.66	436		1								1
Q99536	Synaptic vesicle membrane protein VAT-1 homolog OS=Homo sapiens OX=9606 GN=VAT1 PE=1 SV=2		3	1	4	1	393	41.9	6.29	1365		1								1
Q9Y4L1	Hypoxia up-regulated protein 1 OS=Homo sapiens OX=9606 GN=HYOU1 PE=1 SV=1		1	1	2	1	999	111.3	5.22	553		1								1
Q9P287	BRCA2 and CDKN1A-interacting protein OS=Homo sapiens OX=9606 GN=BCCIP PE=1 SV=1		5	1	1	1	314	36	4.61	213		1								1
Q5TDH0	Protein DDI1 homolog 2 OS=Homo sapiens OX=9606 GN=DDI2 PE=1 SV=1		2	1	1	1	399	44.5	5.05	391		1								1
Q9GZZ8	Extracellular glycoprotein lacritin OS=Homo sapiens OX=9606 GN=LACRT PE=1 SV=1		8	1	3	1	138	14.2	5.5	1219		1								1
O75970	Multiple PDZ domain protein OS=Homo sapiens OX=9606 GN=MPDZ PE=1 SV=2		1	1	1	1	2070	221.5	5.06	361		1								1
Q02487	Desmocollin-2 OS=Homo sapiens OX=9606 GN=DSC2 PE=1 SV=1		1	1	1	1	901	99.9	5.34	627		1								1
P84243	Histone H3.3 OS=Homo sapiens OX=9606 GN=H3F3A PE=1 SV=2		5	1	2	1	136	15.3	11.27	700		1								1
Q5SY16	Polynucleotide 5'-hydroxyl-kinase NOL9 OS=Homo sapiens OX=9606 GN=NOL9 PE=1 SV=1		2	1	1	1	702	79.3	9.13	260		1								1
P26599	Polypyrimidine tract-binding protein 1 OS=Homo sapiens OX=9606 GN=PTBP1 PE=1 SV=1		2	1	1	1	531	57.2	9.17	307		1								1
Q9H3G5	Probable serine carboxypeptidase CPVL OS=Homo sapiens OX=9606 GN=CPVL PE=1 SV=2		2	1	1	1	476	54.1	5.62	333		1								1
Q9Y6W3	Calpain-7 OS=Homo sapiens OX=9606 GN=CAPN7 PE=1 SV=1		1	1	1	1	813	92.6	7.65	251		1								1
Q9BUN1	Protein MENT OS=Homo sapiens OX=9606 GN=MENT PE=2 SV=1		2	1	1	1	341	36.7	8.59	421		1								1
P00352	Retinal dehydrogenase 1 OS=Homo sapiens OX=9606 GN=ALDH1A1 PE=1 SV=2		2	1	1	1	501	54.8	6.73	311		1								1
A4D1P6	WD repeat-containing protein 91 OS=Homo sapiens OX=9606 GN=WDR91 PE=1 SV=2		1	1	1	1	747	83.3	6.58	297		1								1
Q86YQ8	Copine-8 OS=Homo sapiens OX=9606 GN=CPNE8 PE=1 SV=2		2	1	2	1	564	63.1	5.96	502		1								1
P32189-1	Isoform 1 of Glycerol kinase OS=Homo sapiens OX=9606 GN=GK		1	1	1	1	524	57.5	6.32	191		1								1
P20290	Transcription factor BTF3 OS=Homo sapiens OX=9606 GN=BTF3 PE=1 SV=1		3	1	1	1	206	22.2	9.38	344		1								1
Q9NUD5	Zinc finger CCHC domain-containing protein 3 OS=Homo sapiens OX=9606 GN=ZCCHC3 PE=1 SV=2		5	1	1	1	403	43.5	8.53	128		1								1
Q9Y678	Coatomer subunit gamma-1 OS=Homo sapiens OX=9606 GN=COPG1 PE=1 SV=1		1	1	1	1	874	97.7	5.47	323		1								1
Q86V81	THO complex subunit 4 OS=Homo sapiens OX=9606 GN=ALYREF PE=1 SV=3		8	1	1	1	257	26.9	11.15	254		1								1
P22087	rRNA 2'-O-methyltransferase fibrillarin OS=Homo sapiens OX=9606 GN=FBL PE=1 SV=2		2	1	1	1	321	33.8	10.18	210		1								1
Q05048	Cleavage stimulation factor subunit 1 OS=Homo sapiens OX=9606 GN=CSTF1 PE=1 SV=1		2	1	1	1	431	48.3	6.58	359		1								1
O95969	Secretoglobin family 1D member 2 OS=Homo sapiens OX=9606 GN=SCGB1D2 PE=2 SV=1		10	1	1	1	90	9.9	8.25	510		1								1
O75446	Histone deacetylase complex subunit SAP30 OS=Homo sapiens OX=9606 GN=SAP30 PE=1 SV=1		3	1	1	1	220	23.3	9.17	356		1								1
P07093	Glia-derived nexin OS=Homo sapiens OX=9606 GN=SERPINE2 PE=1 SV=1		3	1	1	1	398	44	9.29	279		1								1
P29590	Protein PML OS=Homo sapiens OX=9606 GN=PML PE=1 SV=3		1	1	2	1	882	97.5	6.21	337		1								1
P62495	Eukaryotic peptide chain release factor subunit 1 OS=Homo sapiens OX=9606 GN=ETF1 PE=1 SV=3		2	1	2	1	437	49	5.71	807		1								1
P17612	cAMP-dependent protein kinase catalytic subunit alpha OS=Homo sapiens OX=9606 GN=PRKACA PE=1 SV=2		3	1	1	1	351	40.6	8.79	174		1								1
Q9Y4C1	Lysine-specific demethylase 3A OS=Homo sapiens OX=9606 GN=KDM3A PE=1 SV=4		2	1	1	1	1321	147.2	8.07	151		1								1
Q9BTW9	Tubulin-specific chaperone D OS=Homo sapiens OX=9606 GN=TBCD PE=1 SV=2		1	1	1	1	1192	132.5	6.19	316		1								1
O15230	Laminin subunit alpha-5 OS=Homo sapiens OX=9606 GN=LAMA5 PE=1 SV=8		0	1	1	1	3695	399.5	7.02	322		1								1
P63279	SUMO-conjugating enzyme UBC9 OS=Homo sapiens OX=9606 GN=UBE2I PE=1 SV=1		16	1	1	1	158	18	8.66	355		1								1
Q15063	Periostin OS=Homo sapiens OX=9606 GN=POSTN PE=1 SV=2		1	1	2	1	836	93.3	7.53	477		1								1
O43593	Lysine-specific demethylase hairless OS=Homo sapiens OX=9606 GN=HR PE=1 SV=5		1	1	1	1	1189	127.4	7.08	240		1								1
P23229	Integrin alpha-6 OS=Homo sapiens OX=9606 GN=ITGA6 PE=1 SV=5		1	1	1	1	1130	126.5	6.61	439		1								1
Q14644	Ras GTPase-activating protein 3 OS=Homo sapiens OX=9606 GN=RASA3 PE=1 SV=3		1	1	1	1	834	95.6	7.15	358		1								1
Q5T5P2	Sickle tail protein homolog OS=Homo sapiens OX=9606 GN=KIAA1217 PE=1 SV=2		1	1	1	1	1943	214	7.06	318		1								1
Q8IY67-2	Isoform 2 of Ribonucleoprotein PTB-binding 1 OS=Homo sapiens OX=9606 GN=RAVER1		1	1	1	1	739	77.8	8.84	437		1								1
Q9UHQ4	B-cell receptor-associated protein 29 OS=Homo sapiens OX=9606 GN=BCAP29 PE=1 SV=2		4	1	1	1	241	28.3	9.54	291		1								1
Q8NFD2	Ankyrin repeat and protein kinase domain-containing protein 1 OS=Homo sapiens OX=9606 GN=ANKK1 PE=2 SV=1		1	1	2	1	765	84.6	7.08	945		1								1
P20591	Interferon-induced GTP-binding protein Mx1 OS=Homo sapiens OX=9606 GN=MX1 PE=1 SV=4		1	1	2	1	662	75.5	5.83	636		1								1
Q9NP80	Calcium-independent phospholipase A2-gamma OS=Homo sapiens OX=9606 GN=PNPLA8 PE=1 SV=1		1	1	4	1	782	88.4	9.23	1456		1								1
P49756	RNA-binding protein 25 OS=Homo sapiens OX=9606 GN=RBM25 PE=1 SV=3		1	1	1	1	843	100.1	6.32	316		1								1
Q92900	Regulator of nonsense transcripts 1 OS=Homo sapiens OX=9606 GN=UPF1 PE=1 SV=2		1	1	1	1	1129	124.3	6.61	315		1								1
P39060	Collagen alpha-1(XVIII) chain OS=Homo sapiens OX=9606 GN=COL18A1 PE=1 SV=5		1	1	1	1	1754	178.1	6.01	231		1								1
P05114	Non-histone chromosomal protein HMG-14 OS=Homo sapiens OX=9606 GN=HMGN1 PE=1 SV=3		11	1	1	1	100	10.7	9.6	265		1								1
P48382	DNA-binding protein RFX5 OS=Homo sapiens OX=9606 GN=RFX5 PE=1 SV=1		5	1	1	1	616	65.3	9.29	61		1								1
Q5T8P6	RNA-binding protein 26 OS=Homo sapiens OX=9606 GN=RBM26 PE=1 SV=3		1	1	1	1	1007	113.5	9.16	293		1								1
O15020	Spectrin beta chain, non-erythrocytic 2 OS=Homo sapiens OX=9606 GN=SPTBN2 PE=1 SV=3		0	1	1	1	2390	271.2	6.11	381		1								1
Q08211	ATP-dependent RNA helicase A OS=Homo sapiens OX=9606 GN=DHX9 PE=1 SV=4		2	1	1	1	1270	140.9	6.84	198		1								1
Q9HAB8	Phosphopantothenate--cysteine ligase OS=Homo sapiens OX=9606 GN=PPCS PE=1 SV=2		3	1	1	1	311	34	6.71	200		1								1
O15371	Eukaryotic translation initiation factor 3 subunit D OS=Homo sapiens OX=9606 GN=EIF3D PE=1 SV=1		2	1	1	1	548	63.9	6.05	85		1								1
O15031	Plexin-B2 OS=Homo sapiens OX=9606 GN=PLXNB2 PE=1 SV=3		0	1	1	1	1838	205	6.24	363		1								1
O43166	Signal-induced proliferation-associated 1-like protein 1 OS=Homo sapiens OX=9606 GN=SIPA1L1 PE=1 SV=4		0	1	1	1	1804	199.9	8.19	348		1								1
O60779	Thiamine transporter 1 OS=Homo sapiens OX=9606 GN=SLC19A2 PE=1 SV=2		1	1	1	1	497	55.4	6.74	374		1								1
Q9BX67	Junctional adhesion molecule C OS=Homo sapiens OX=9606 GN=JAM3 PE=1 SV=1		3	1	1	1	310	35	7.59	395		1								1
Q5D0E6	DALR anticodon-binding domain-containing protein 3 OS=Homo sapiens OX=9606 GN=DALRD3 PE=1 SV=2		4	1	1	1	543	59.3	7.42	111		1								1
O15144	Actin-related protein 2/3 complex subunit 2 OS=Homo sapiens OX=9606 GN=ARPC2 PE=1 SV=1		7	1	1	1	300	34.3	7.36	30		1								1
P46019	Phosphorylase b kinase regulatory subunit alpha, liver isoform OS=Homo sapiens OX=9606 GN=PHKA2 PE=1 SV=1		1	1	1	1	1235	138.3	6.44	365		1								1
Q00577	Transcriptional activator protein Pur-alpha OS=Homo sapiens OX=9606 GN=PURA PE=1 SV=2		3	1	1	1	322	34.9	6.44	285		1								1
Q9UNK0	Syntaxin-8 OS=Homo sapiens OX=9606 GN=STX8 PE=1 SV=2		3	1	1	1	236	26.9	4.98	229		1								1
P36578	60S ribosomal protein L4 OS=Homo sapiens OX=9606 GN=RPL4 PE=1 SV=5		2	1	1	1	427	47.7	11.06	202		1								1
P53367	Arfaptin-1 OS=Homo sapiens OX=9606 GN=ARFIP1 PE=1 SV=2		2	1	1	1	373	41.7	6.7	209		1								1
Q13064	Probable E3 ubiquitin-protein ligase makorin-3 OS=Homo sapiens OX=9606 GN=MKRN3 PE=1 SV=1		1	1	1	1	507	55.6	5.73	527		1								1
Q7Z2K8	G protein-regulated inducer of neurite outgrowth 1 OS=Homo sapiens OX=9606 GN=GPRIN1 PE=1 SV=2		2	1	1	1	1008	102.3	8.06	350		1								1
Q7L7X3	Serine/threonine-protein kinase TAO1 OS=Homo sapiens OX=9606 GN=TAOK1 PE=1 SV=1		1	1	1	1	1001	116	7.65	273		1								1
Q96DB5	Regulator of microtubule dynamics protein 1 OS=Homo sapiens OX=9606 GN=RMDN1 PE=1 SV=1		6	1	1	1	314	35.8	8.5	81		1								1
Q13425	Beta-2-syntrophin OS=Homo sapiens OX=9606 GN=SNTB2 PE=1 SV=1		2	1	2	1	540	57.9	8.82	686		1								1
Q7L014	Probable ATP-dependent RNA helicase DDX46 OS=Homo sapiens OX=9606 GN=DDX46 PE=1 SV=2		1	1	1	1	1031	117.3	9.29	466		1								1
O15400	Syntaxin-7 OS=Homo sapiens OX=9606 GN=STX7 PE=1 SV=4		5	1	1	1	261	29.8	5.55	272		1								1
Q9P219	Protein Daple OS=Homo sapiens OX=9606 GN=CCDC88C PE=1 SV=3		1	1	1	1	2028	228.1	6.23	81		1								1
P16402	Histone H1.3 OS=Homo sapiens OX=9606 GN=HIST1H1D PE=1 SV=2		5	1	1	1	221	22.3	11.02	212		1								1
Q9UBT2	SUMO-activating enzyme subunit 2 OS=Homo sapiens OX=9606 GN=UBA2 PE=1 SV=2		2	1	1	1	640	71.2	5.29	264		1								1
Q9HBH5	Retinol dehydrogenase 14 OS=Homo sapiens OX=9606 GN=RDH14 PE=1 SV=1		2	1	1	1	336	36.8	8.79	242		1								1
Q7Z3C6	Autophagy-related protein 9A OS=Homo sapiens OX=9606 GN=ATG9A PE=1 SV=3		1	1	1	1	839	94.4	6.67	175		1								1
Q68CQ4	Digestive organ expansion factor homolog OS=Homo sapiens OX=9606 GN=DIEXF PE=1 SV=2		3	1	1	1	756	87	5.88	57		1								1
P80303	Nucleobindin-2 OS=Homo sapiens OX=9606 GN=NUCB2 PE=1 SV=3		3	1	1	1	420	50.2	5.12	247		1								1
Q16576	Histone-binding protein RBBP7 OS=Homo sapiens OX=9606 GN=RBBP7 PE=1 SV=1		8	1	1	1	425	47.8	5.05	15		1								1
Q13017	Rho GTPase-activating protein 5 OS=Homo sapiens OX=9606 GN=ARHGAP5 PE=1 SV=2		1	1	1	1	1502	172.4	6.62	257		1								1
Q7L1Q6	Basic leucine zipper and W2 domain-containing protein 1 OS=Homo sapiens OX=9606 GN=BZW1 PE=1 SV=1		2	1	1	1	419	48	5.92	402		1								1
Q9NZ01	Very-long-chain enoyl-CoA reductase OS=Homo sapiens OX=9606 GN=TECR PE=1 SV=1		4	1	2	1	308	36	9.45	469		1								1
Q9H4E7	Differentially expressed in FDCP 6 homolog OS=Homo sapiens OX=9606 GN=DEF6 PE=1 SV=1		1	1	1	1	631	73.9	6.05	172		1								1
Q14966	Zinc finger protein 638 OS=Homo sapiens OX=9606 GN=ZNF638 PE=1 SV=2		0	1	1	1	1978	220.5	6.38	399		1								1
Q15126	Phosphomevalonate kinase OS=Homo sapiens OX=9606 GN=PMVK PE=1 SV=3		4	1	1	1	192	22	5.73	289		1								1
Q92805	Golgin subfamily A member 1 OS=Homo sapiens OX=9606 GN=GOLGA1 PE=1 SV=3		1	1	1	1	767	88.1	5.27	300		1								1

## Sheet: ABA
Accession	Description	Concentrations [ug/ml]	Coverage [%]	# Peptides	# PSMs	# Unique Peptides	# AAs	MW [kDa]	calc. pI	Score MSPepSearch: MSPepSearch	Score Sequest HT: Sequest HT	# Peptides (by Search Engine): MSPepSearch	# Peptides (by Search Engine): Sequest HT	Abundance: F1: Sample	Abundance: F2: Sample	Abundance: F3: Sample	Abundance: F4: Sample	Abundance: F5: Sample	Abundance: F6: Sample	# Protein Groups
P02768	Serum albumin OS=Homo sapiens OX=9606 GN=ALB PE=1 SV=2	42000	88	193	3460	193	609	69.3	6.28	1908833		193		1.1221e+11	8.44184e+10	9.22241e+10	1.10091e+11	1.05096e+11	9.77778e+10	1
P04217	Alpha-1B-glycoprotein OS=Homo sapiens OX=9606 GN=A1BG PE=1 SV=4	22000	20	8	43	8	495	54.2	5.86	26919		8		91909194	66465763	64467386	85590054	7.72174e+07	7.15581e+07	1
P02671	Fibrinogen alpha chain OS=Homo sapiens OX=9606 GN=FGA PE=1 SV=2	3800	58	70	1055	70	866	94.9	6.01	595752		70		7.76139e+09	7.66667e+09	6.17655e+09	7.34946e+09	7.15042e+09	6.55704e+09	1
P01009	Alpha-1-antitrypsin OS=Homo sapiens OX=9606 GN=SERPINA1 PE=1 SV=3	3000	61	42	359	42	418	46.7	5.59	191783		42		1.56053e+09	1.1323e+09	1.78973e+09	1.9625e+09	1.46144e+09	1.683e+09	1
P02787	Serotransferrin OS=Homo sapiens OX=9606 GN=TF PE=1 SV=3	2300	51	48	375	45	698	77	7.12	207660		48		1.12839e+09	9.07787e+08	891716689	1033333191	1.06107e+09	9.68923e+08	1
P01024	Complement C3 OS=Homo sapiens OX=9606 GN=C3 PE=1 SV=2	1730	57	112	1104	112	1663	187	6.4	610630		112		3.87934e+09	2.70915e+09	2.84038e+09	3.42669e+09	3.18694e+09	2.77761e+09	1
P01023	Alpha-2-macroglobulin OS=Homo sapiens OX=9606 GN=A2M PE=1 SV=3	1609	52	71	483	71	1474	163.2	6.46	249456		71		1.08812e+09	8.75177e+08	9.12993e+08	2.16303e+09	1.06344e+09	9.42626e+08	1
P02647	Apolipoprotein A-I OS=Homo sapiens OX=9606 GN=APOA1 PE=1 SV=1	1400	82	43	515	43	267	30.8	5.76	282168		43		2.0316e+09	1.49094e+09	2.08584e+09	2.15781e+09	1.9149e+09	1.6854e+09	1
P00738	Haptoglobin OS=Homo sapiens OX=9606 GN=HP PE=1 SV=1	1100	67	38	628	17	406	45.2	6.58	344926		38		1.30921e+09	1.04581e+09	1.04601e+09	952198903	1.29081e+09	1.09201e+09	1
P01042	Kininogen-1 OS=Homo sapiens OX=9606 GN=KNG1 PE=1 SV=2	1085	43	34	366	6	644	71.9	6.81	196272		34		1137082497	6.12997e+08	1050147221	772665596	8.14693e+08	417255594	1
P01042-2	Isoform LMW of Kininogen-1 OS=Homo sapiens OX=9606 GN=KNG1	1085	57	29	317	1	427	47.9	6.65	177518		29		30535202	22402418	27049458	36056952	29158642	25706960	1
P02652	Apolipoprotein A-II OS=Homo sapiens OX=9606 GN=APOA2 PE=1 SV=1	780	47	9	172	9	100	11.2	6.62	98382		9		1158100959	800203023	1049396286	1.44508e+09	1.2045e+09	1.24267e+09	1
P02766	Transthyretin OS=Homo sapiens OX=9606 GN=TTR PE=1 SV=1	770	57	8	27	8	147	15.9	5.76	16185		8		2.77089e+07	2.16149e+07	3.37233e+07	34444811	2.87955e+07	26437018	1
P02790	Hemopexin OS=Homo sapiens OX=9606 GN=HPX PE=1 SV=2	750	52	24	193	24	462	51.6	7.02	104455		24		4.19061e+08	3.48861e+08	281384453	3.36389e+08	3.53504e+08	3.3288e+08	1
P04114	Apolipoprotein B-100 OS=Homo sapiens OX=9606 GN=APOB PE=1 SV=2	720	29	130	787	130	4563	515.3	7.05	416191		130		4.52272e+09	3.99932e+09	4.61398e+09	6.85354e+09	5008877283	4.7904e+09	1
P02675	Fibrinogen beta chain OS=Homo sapiens OX=9606 GN=FGB PE=1 SV=2	706	78	69	736	68	491	55.9	8.27	392914		69		4.94811e+09	4.58893e+09	3.39145e+09	4.09373e+09	4.37111e+09	3.84489e+09	1
P02679	Fibrinogen gamma chain OS=Homo sapiens OX=9606 GN=FGG PE=1 SV=3	670	61	45	566	45	453	51.5	5.62	308596		45		4.51437e+09	4.19012e+09	3.07712e+09	3.85356e+09	4.10318e+09	3.71551e+09	1
P06396	Gelsolin OS=Homo sapiens OX=9606 GN=GSN PE=1 SV=1	651	36	29	179	29	782	85.6	6.28	91624		29		271843764	3.26576e+08	823787758	7.00255e+08	2.64047e+08	1.82821e+08	1
P02765	Alpha-2-HS-glycoprotein OS=Homo sapiens OX=9606 GN=AHSG PE=1 SV=2	630	40	16	118	16	367	39.3	5.72	73600		16		2.56825e+08	236290117	2.47144e+08	2.71066e+08	2.65352e+08	2.20313e+08	1
P02763	Alpha-1-acid glycoprotein 1 OS=Homo sapiens OX=9606 GN=ORM1 PE=1 SV=1	610	14	3	5	2	201	23.5	5.02	2049		3			4.91301e+06	4.228e+06	35753636	8212865	2.17034e+06	1
P19652	Alpha-1-acid glycoprotein 2 OS=Homo sapiens OX=9606 GN=ORM2 PE=1 SV=2	610	20	4	6	3	201	23.6	5.11	2566		4		3973445	1.84841e+06	2.81812e+06			2.35554e+06	1
P02788	Lactotransferrin OS=Homo sapiens OX=9606 GN=LTF PE=1 SV=6	360	7	6	27	3	710	78.1	8.12	14654		6		7.15219e+06	5.26204e+06	5.95016e+06	4658996	11022885	5216779	1
P06727	Apolipoprotein A-IV OS=Homo sapiens OX=9606 GN=APOA4 PE=1 SV=3	340	52	23	130	23	396	45.4	5.38	69346		23		1.85505e+08	114287046	5.48435e+09	2.45318e+08	173159950	130388479	1
P01871	Immunoglobulin heavy constant mu OS=Homo sapiens OX=9606 GN=IGHM PE=1 SV=4	320	68	51	3775	12	453	49.4	6.77	2121378		51		1.53881e+10	1.03518e+10	1.1043e+10	1.2131e+10	1.536e+10	1.3356e+10	1
P01861	Immunoglobulin heavy constant gamma 4 OS=Homo sapiens OX=9606 GN=IGHG4 PE=1 SV=1	320	72	48	1575	6	327	35.9	7.36	901927		48		1.7261e+08	8.34818e+07	1.04799e+08	1.42261e+08	1.15985e+08	1.05823e+08	1
P00450	Ceruloplasmin OS=Homo sapiens OX=9606 GN=CP PE=1 SV=1	320	29	29	152	29	1065	122.1	5.72	81533		29		3.46717e+08	2.83147e+08	2.76698e+08	3.16622e+08	3.00966e+08	3.02557e+08	1
P01008	Antithrombin-III OS=Homo sapiens OX=9606 GN=SERPINC1 PE=1 SV=1	320	13	5	14	5	464	52.6	6.71	7567		5		18333715	2.4307e+07	26078896	9.83794e+06	1.55584e+07	22076782	1
P43652	Afamin OS=Homo sapiens OX=9606 GN=AFM PE=1 SV=1	320	4	3	4	3	599	69	5.9	2266		3					2.37416e+06			1
P05155	Plasma protease C1 inhibitor OS=Homo sapiens OX=9606 GN=SERPING1 PE=1 SV=2	280	8	4	16	4	500	55.1	6.55	7416		4		1.97495e+08	1.64699e+08	1.43065e+08	591378729	155160303	1.2108e+08	1
P02655	Apolipoprotein C-II OS=Homo sapiens OX=9606 GN=APOC2 PE=1 SV=1	240	18	2	12	2	101	11.3	4.72	5438		2		8769609	4708339	1.00295e+07	6.30839e+06	5.04763e+06	1.43733e+07	1
P02749	Beta-2-glycoprotein 1 OS=Homo sapiens OX=9606 GN=APOH PE=1 SV=3	220	29	8	54	8	345	38.3	7.97	31284		8		3.50016e+07	3.08862e+07	4.50095e+07	6.62315e+07	4.42373e+07	3.0085e+07	1
P0C0L4	Complement C4-A OS=Homo sapiens OX=9606 GN=C4A PE=1 SV=2	170	47	78	756	4	1744	192.7	7.08	418375		78		81916596	5.2885e+07	7.98283e+07	135485507	81732657	6.18394e+07	1
P02656	Apolipoprotein C-III OS=Homo sapiens OX=9606 GN=APOC3 PE=1 SV=1	170	27	2	19	2	99	10.8	5.41	11445		2		3.16538e+07	2.08388e+07	32230379	23959866	3.19882e+07	17622063	1
P04004	Vitronectin OS=Homo sapiens OX=9606 GN=VTN PE=1 SV=1	153.55	36	26	360	26	478	54.3	5.8	206870		26		1.41489e+09	1.04012e+09	1.34273e+09	1.41361e+09	1.38538e+09	1.18689e+09	1
P01031	Complement C5 OS=Homo sapiens OX=9606 GN=C5 PE=1 SV=4	150	16	26	105	26	1676	188.2	6.52	55422		26		1.11334e+08	1.0988e+08	8.72446e+07	9.84743e+07	8.93516e+07	1.00509e+08	1
P00747	Plasminogen OS=Homo sapiens OX=9606 GN=PLG PE=1 SV=2	148	39	28	151	27	810	90.5	7.24	76620		28		2.53738e+08	183215009	2.22797e+08	248172822	1.9838e+08	2.28064e+08	1
P04196	Histidine-rich glycoprotein OS=Homo sapiens OX=9606 GN=HRG PE=1 SV=1	138.9	43	23	304	23	525	59.5	7.5	160046		23		1.55186e+09	1.11504e+09	1.2315e+09	1.40665e+09	2.27992e+09	1.34046e+09	1
P10909	Clusterin OS=Homo sapiens OX=9606 GN=CLU PE=1 SV=1	113.099	47	26	362	26	449	52.5	6.27	204672		26		3.00004e+09	2.06524e+09	2.41363e+09	2.87028e+09	2.81188e+09	2.19079e+09	1
P02751	Fibronectin OS=Homo sapiens OX=9606 GN=FN1 PE=1 SV=4	110	17	35	176	35	2386	262.5	5.71	98929		35		2.66579e+08	2.26999e+08	2.23775e+08	184391099	2.18863e+08	2.45108e+08	1
P01011	Alpha-1-antichymotrypsin OS=Homo sapiens OX=9606 GN=SERPINA3 PE=1 SV=2	110	35	18	92	18	423	47.6	5.52	49143		18		9.61633e+07	6.83227e+07	9.09149e+07	1.02898e+08	8.34372e+07	9.05072e+07	1
P0C0L5	Complement C4-B OS=Homo sapiens OX=9606 GN=C4B PE=1 SV=2	104	47	77	750	3	1744	192.6	7.27	416453		77		49533462	3.79137e+07	54887718	5.724e+07	4.22595e+07	40043732	1
P25311	Zinc-alpha-2-glycoprotein OS=Homo sapiens OX=9606 GN=AZGP1 PE=1 SV=2	91.521	10	3	6	3	298	34.2	6.05	3554		3		4.00567e+06	3.13709e+06			4204127	4.04391e+06	1
P05546	Heparin cofactor 2 OS=Homo sapiens OX=9606 GN=SERPIND1 PE=1 SV=3	90	3	2	12	2	499	57	6.9	6526		2		7.04194e+06	9.42419e+06	7.64583e+06	1.12977e+07	7.04416e+06	9.23485e+06	1
P05090	Apolipoprotein D OS=Homo sapiens OX=9606 GN=APOD PE=1 SV=1	82	43	11	61	11	189	21.3	5.15	34149		11		6.34896e+08	5.50639e+08	5.2695e+08	4.80991e+08	7.08247e+08	471526196	1
P08697	Alpha-2-antiplasmin OS=Homo sapiens OX=9606 GN=SERPINF2 PE=1 SV=3	80	13	6	24	6	491	54.5	6.29	11072		6		6.29891e+06	1.6604e+07	7.29426e+06	8.96773e+06	1.18106e+07	13157744	1
P02654	Apolipoprotein C-I OS=Homo sapiens OX=9606 GN=APOC1 PE=1 SV=1	77	36	5	15	5	83	9.3	8.47	6100		5		1.57279e+07	1.08869e+07	1388234	1.20631e+07	1.36192e+07	14123489	1
P02774	Vitamin D-binding protein OS=Homo sapiens OX=9606 GN=GC PE=1 SV=2	62.36	54	23	174	23	474	52.9	5.45	95914		23		2.94557e+08	2.8416e+08	5.47151e+08	471580938	3.21577e+08	2.05943e+08	1
P08603	Complement factor H OS=Homo sapiens OX=9606 GN=CFH PE=1 SV=4	57	34	39	203	35	1231	139	6.61	106901		39		3.44504e+08	2.78203e+08	3.0202e+08	9.33812e+08	3.58084e+08	2.75534e+08	1
Q03591	Complement factor H-related protein 1 OS=Homo sapiens OX=9606 GN=CFHR1 PE=1 SV=2	57	13	4	18	1	330	37.6	7.39	9764		4		8440509	6321908					1
P00739	Haptoglobin-related protein OS=Homo sapiens OX=9606 GN=HPR PE=2 SV=2	55	52	27	546	6	348	39	7.09	290806		27		2.64693e+09	1833426772	1.80973e+09	2.04269e+09	2.64115e+09	2.36222e+09	1
P02760	Protein AMBP OS=Homo sapiens OX=9606 GN=AMBP PE=1 SV=1	48	26	9	94	9	352	39	6.25	60760		9		3.25109e+08	2.64817e+08	240244335	2.88961e+08	3.52515e+08	2.9829e+08	1
P01019	Angiotensinogen OS=Homo sapiens OX=9606 GN=AGT PE=1 SV=1	47.6	16	10	59	10	485	53.1	6.32	32644		10		7.27993e+07	5.46488e+07	5.5099e+07	1.17804e+08	7.79402e+07	5.8115e+07	1
P00748	Coagulation factor XII OS=Homo sapiens OX=9606 GN=F12 PE=1 SV=3	47	13	7	22	7	615	67.7	7.74	10026		7		6.69437e+07	6.64801e+07	1.71276e+08	154261771	87288562	2.7065e+07	1
P22352	Glutathione peroxidase 3 OS=Homo sapiens OX=9606 GN=GPX3 PE=1 SV=2	43.8	15	3	19	3	226	25.5	8.13	11064		3		4.15888e+06	2.63687e+06	3282205	2.05652e+06	3.94561e+06	3.23551e+06	1
Q14624	Inter-alpha-trypsin inhibitor heavy chain H4 OS=Homo sapiens OX=9606 GN=ITIH4 PE=1 SV=4	42	22	17	75	17	930	103.3	6.98	34737		17		79700445	6.33564e+07	6.98963e+07	7.44072e+07	7.47477e+07	6.1115e+07	1
P69905	Hemoglobin subunit alpha OS=Homo sapiens OX=9606 GN=HBA1 PE=1 SV=2	41	58	14	101	14	142	15.2	8.68	61651		14		4.02762e+08	319527828	3.59275e+08	526546422	3.66097e+08	3.91587e+08	1
P23142	Fibulin-1 OS=Homo sapiens OX=9606 GN=FBLN1 PE=1 SV=4	36	8	5	15	5	703	77.2	5.22	5808		5		1.37698e+06		1000316	3.09912e+06	1.50324e+06		1
P02649	Apolipoprotein E OS=Homo sapiens OX=9606 GN=APOE PE=1 SV=1	34	66	24	168	24	317	36.1	5.73	95406		24		5.88153e+08	2.67858e+08	5.64558e+08	3.89031e+08	7.15374e+08	381110061	1
P68871	Hemoglobin subunit beta OS=Homo sapiens OX=9606 GN=HBB PE=1 SV=2	30	79	14	88	14	147	16	7.28	46473		14		281747751	172288703	1.98042e+08	214873091	2.29079e+08	1.89643e+08	1
P35542	Serum amyloid A-4 protein OS=Homo sapiens OX=9606 GN=SAA4 PE=1 SV=2	30	35	4	34	4	130	14.7	9.07	19497		4		7.86073e+07	66830995	75899068	93963394	9.00759e+07	8.725e+07	1
P04264	Keratin, type II cytoskeletal 1 OS=Homo sapiens OX=9606 GN=KRT1 PE=1 SV=6	28	73	111	1543	91	644	66	8.12	886329		111		1.28112e+10	8.02244e+09	1.36e+10	1.61415e+10	3.65891e+10	21633873103	1
P35908	Keratin, type II cytoskeletal 2 epidermal OS=Homo sapiens OX=9606 GN=KRT2 PE=1 SV=2	28	82	82	865	60	639	65.4	8	483610		82		2.72768e+09	2.48132e+09	2.56759e+09	4.84764e+09	2.33764e+10	2.14585e+09	1
P19013	Keratin, type II cytoskeletal 4 OS=Homo sapiens OX=9606 GN=KRT4 PE=1 SV=4	28	51	36	159	23	534	57.3	6.61	87652		36		1.25077e+07	7.65198e+06	2.01859e+08	1.42e+08	1.27333e+07	1.66323e+07	1
P12035	Keratin, type II cytoskeletal 3 OS=Homo sapiens OX=9606 GN=KRT3 PE=1 SV=3	28	21	23	197	3	628	64.4	6.48	109958		23		17450904	5946784	1.76403e+07	5113764	4.67432e+07	1.07545e+07	1
Q8N1N4	Keratin, type II cytoskeletal 78 OS=Homo sapiens OX=9606 GN=KRT78 PE=1 SV=2	28	37	32	149	21	520	56.8	6.02	89645		32		3.89941e+07	1.82797e+07	2.13211e+08	4.65012e+07	2.02909e+08	234534674	1
P78386	Keratin, type II cuticular Hb5 OS=Homo sapiens OX=9606 GN=KRT85 PE=1 SV=1	28	37	24	46	5	507	55.8	6.55	26815		24		110431303						1
P00734	Prothrombin OS=Homo sapiens OX=9606 GN=F2 PE=1 SV=2	27	47	22	226	22	622	70	5.9	123672		22		5.43234e+08	3.57274e+08	344906858	2.81112e+08	4.44374e+08	4.03286e+08	1
P07225	Vitamin K-dependent protein S OS=Homo sapiens OX=9606 GN=PROS1 PE=1 SV=1	26	19	14	75	14	676	75.1	5.67	43862		14		1.29832e+08	1.02557e+08	106515008	1.40299e+08	1.21142e+08	100714953	1
P29622	Kallistatin OS=Homo sapiens OX=9606 GN=SERPINA4 PE=1 SV=3	25.6	5	2	4	2	427	48.5	7.75	1939		2		4.38584e+06		2.42926e+06	1.0808e+07	5.73928e+06		1
P19827	Inter-alpha-trypsin inhibitor heavy chain H1 OS=Homo sapiens OX=9606 GN=ITIH1 PE=1 SV=3	24	14	11	67	11	911	101.3	6.79	39261		11		6.92291e+07	5.71601e+07	6.72434e+07	9.15147e+07	7.16283e+07	6.47249e+07	1
P19823	Inter-alpha-trypsin inhibitor heavy chain H2 OS=Homo sapiens OX=9606 GN=ITIH2 PE=1 SV=2	21	20	17	94	17	946	106.4	6.86	50166		17		1.29446e+08	1.00064e+08	1.2022e+08	107661766	1.21045e+08	1.12884e+08	1
P35527	Keratin, type I cytoskeletal 9 OS=Homo sapiens OX=9606 GN=KRT9 PE=1 SV=3	15	86	77	1039	76	623	62	5.24	588027		77		9.06777e+09	3.84763e+09	1.21156e+10	1.29776e+10	2.00562e+10	1.60798e+10	1
P12259	Coagulation factor V OS=Homo sapiens OX=9606 GN=F5 PE=1 SV=4	14	15	29	151	29	2224	251.5	6.05	82389		29		1.91806e+08	1.33674e+08	1.95048e+08	2.20836e+08	1.56606e+08	1.20899e+08	1
Q96PD5	N-acetylmuramoyl-L-alanine amidase OS=Homo sapiens OX=9606 GN=PGLYRP2 PE=1 SV=1	14	22	9	30	9	576	62.2	7.55	14247		9		128295619	1.12658e+08	1.27148e+08	8.29908e+07	147189087	1.29161e+08	1
P02748	Complement component C9 OS=Homo sapiens OX=9606 GN=C9 PE=1 SV=2	13.93	11	6	19	6	559	63.1	5.59	10206		6		12354723	1.14856e+07	17049477	17383561	1.1238e+07	62162721	1
P04003	C4b-binding protein alpha chain OS=Homo sapiens OX=9606 GN=C4BPA PE=1 SV=2	11	41	20	146	20	597	67	7.3	79581		20		4.86178e+08	3.65287e+08	335319087	4.39532e+08	474164180	3.68392e+08	1
P02741	C-reactive protein OS=Homo sapiens OX=9606 GN=CRP PE=1 SV=1	8.9	8	3	11	3	224	25	5.63	6632		3		1.70817e+07	1.0402e+07	14920748	19016348	1.24687e+07	1.1286e+07	1
P04275	von Willebrand factor OS=Homo sapiens OX=9606 GN=VWF PE=1 SV=4	8.7	9	22	43	22	2813	309.1	5.48	19095		22		38421923	3.12247e+07	1.04887e+08	2.79138e+08	3.17982e+07	2.56184e+07	1
P27169	Serum paraoxonase/arylesterase 1 OS=Homo sapiens OX=9606 GN=PON1 PE=1 SV=3	7.7	30	9	77	9	355	39.7	5.22	39755		9		1.12621e+08	9.80777e+07	104561440	1.16533e+08	1.04521e+08	9.06659e+07	1
P61769	Beta-2-microglobulin OS=Homo sapiens OX=9606 GN=B2M PE=1 SV=1	7.5	34	4	11	4	119	13.7	6.52	5587		4			7226291	10281513	6.4508e+06	3286362		1
P02775	Platelet basic protein OS=Homo sapiens OX=9606 GN=PPBP PE=1 SV=3	7	41	6	50	6	128	13.9	8.79	23416		6		75234845	4.45668e+07	6.75241e+07	1.02049e+08	2.035e+08	4.9442e+07	1
P22891	Vitamin K-dependent protein Z OS=Homo sapiens OX=9606 GN=PROZ PE=1 SV=2	6.3	11	5	19	5	400	44.7	5.97	8332		5		17492440	1.28028e+07	1.12065e+07	10194363	1.37333e+07	1.16493e+07	1
P17936	Insulin-like growth factor-binding protein 3 OS=Homo sapiens OX=9606 GN=IGFBP3 PE=1 SV=2	5.7	6	2	13	2	291	31.7	8.69	7610		2		16065661	1.49402e+07	1.66491e+07	27080698	1.8257e+07	1.84663e+07	1
P01591	Immunoglobulin J chain OS=Homo sapiens OX=9606 GN=JCHAIN PE=1 SV=4	5.6	57	16	372	16	159	18.1	5.24	219020		16		18944716239	1.63469e+10	1.64516e+10	2.0206e+10	20487692642	1.70585e+10	1
O43866	CD5 antigen-like OS=Homo sapiens OX=9606 GN=CD5L PE=1 SV=1	5.6	57	17	419	17	347	38.1	5.47	245105		17		2.11214e+10	1.6312e+10	1.61194e+10	1.6155e+10	2.17555e+10	1.76915e+10	1
P09871	Complement C1s subcomponent OS=Homo sapiens OX=9606 GN=C1S PE=1 SV=1	5.2	21	14	76	14	688	76.6	4.96	36312		14		6.69231e+07	6.0653e+07	4.62612e+07	7.70953e+07	7.14893e+07	6.93006e+07	1
P00736	Complement C1r subcomponent OS=Homo sapiens OX=9606 GN=C1R PE=1 SV=2	4.3	38	24	133	22	705	80.1	6.21	73771		24		2.26712e+08	1.25555e+08	1.22009e+08	1.2307e+08	1.35349e+08	1.53033e+08	1
P13671	Complement component C6 OS=Homo sapiens OX=9606 GN=C6 PE=1 SV=3	3.7	4	4	8	4	934	104.7	6.76	3690		4		3.75633e+07	3.4058e+07	3.14787e+07	4.25515e+07	3.9156e+07	3.79992e+07	1
P59665	Neutrophil defensin 1 OS=Homo sapiens OX=9606 GN=DEFA1 PE=1 SV=1	3.6	20	2	6	2	94	10.2	6.99	3031		2		6.33096e+07	5089912	5.55238e+07	113227862	79209136	70719934	1
P07358	Complement component C8 beta chain OS=Homo sapiens OX=9606 GN=C8B PE=1 SV=3	2.8	7	5	14	5	591	67	8.13	7789		5		2692584	2944515	2.17426e+06	2.84039e+06	2.51537e+06	2.74835e+06	1
P02750	Leucine-rich alpha-2-glycoprotein OS=Homo sapiens OX=9606 GN=LRG1 PE=1 SV=2	2.7	11	4	21	4	347	38.2	6.95	10465		4		11504761	1.03263e+07	12003914	2.94207e+07	7.00767e+06	1.1615e+07	1
P03952	Plasma kallikrein OS=Homo sapiens OX=9606 GN=KLKB1 PE=1 SV=1	2.6	12	8	35	7	638	71.3	8.22	19216		8		2.40188e+07	4.55709e+07	1.78813e+07	3.71539e+07	24660628	2.67188e+07	1
P07357	Complement component C8 alpha chain OS=Homo sapiens OX=9606 GN=C8A PE=1 SV=2	2.4	5	2	4	2	584	65.1	6.47	2608		2								1
P49747	Cartilage oligomeric matrix protein OS=Homo sapiens OX=9606 GN=COMP PE=1 SV=2	2.17	21	11	113	7	757	82.8	4.6	67799		11		3.61328e+07	2.5724e+07	24058111	1.74826e+07	3.02775e+07	22882205	1
P22792	Carboxypeptidase N subunit 2 OS=Homo sapiens OX=9606 GN=CPN2 PE=1 SV=3	2	21	10	43	10	545	60.5	5.99	22469		10		9.02307e+07	3.87533e+07	5.11442e+07	4.78822e+07	5.77707e+07	3.58933e+07	1
Q06033	Inter-alpha-trypsin inhibitor heavy chain H3 OS=Homo sapiens OX=9606 GN=ITIH3 PE=1 SV=2	2	3	3	8	3	890	99.8	5.74	3810		3		5.18605e+06	3.51296e+06	2.32122e+06	3128451	1091869	4.51766e+06	1
P06702	Protein S100-A9 OS=Homo sapiens OX=9606 GN=S100A9 PE=1 SV=1	1.9	37	6	25	6	114	13.2	6.13	12716		6		1.00232e+07	56074512	2.16848e+07	21658192	3.04469e+07	5.98866e+06	1
O95445	Apolipoprotein M OS=Homo sapiens OX=9606 GN=APOM PE=1 SV=2	1.5	23	5	30	5	188	21.2	6.01	15594		5		3.21228e+07	2.53069e+07	8.31805e+07	51240372	3.85792e+07	30642000	1
P00751	Complement factor B OS=Homo sapiens OX=9606 GN=CFB PE=1 SV=2	1.26	22	16	65	16	764	85.5	7.06	32394		16		5.87296e+07	4.2588e+07	4.40536e+07	5.23913e+07	39558919	47706319	1
O14791	Apolipoprotein L1 OS=Homo sapiens OX=9606 GN=APOL1 PE=1 SV=5	1.2	13	4	22	4	398	43.9	5.81	11847		4		2.56612e+07	1.61389e+07	2.48503e+07	3.43576e+07	1.84071e+07	23628559	1
P02745	Complement C1q subcomponent subunit A OS=Homo sapiens OX=9606 GN=C1QA PE=1 SV=2	1.2	9	3	32	3	245	26	9.11	16698		3		8.70289e+07	6.6109e+07	7.98715e+07	1.22593e+08	160018647	5.72375e+07	1
Q14520	Hyaluronan-binding protein 2 OS=Homo sapiens OX=9606 GN=HABP2 PE=1 SV=1	1.1	20	10	61	10	560	62.6	6.54	29216		10		95203472	94368183	8.12641e+07	9.69681e+07	1.18306e+08	7.66052e+07	1
P07360	Complement component C8 gamma chain OS=Homo sapiens OX=9606 GN=C8G PE=1 SV=3	1.1	16	2	6	2	202	22.3	8.31	3905		2		5187646	1.56746e+06	1.62833e+06	2.82912e+06	2.21387e+06		1
O75636	Ficolin-3 OS=Homo sapiens OX=9606 GN=FCN3 PE=1 SV=2	1	32	10	67	10	299	32.9	6.67	40331		10		1.71481e+08	139292133	186175903	207091132	201800178	108272968	1
P02746	Complement C1q subcomponent subunit B OS=Homo sapiens OX=9606 GN=C1QB PE=1 SV=3	0.93	23	7	56	7	253	26.7	8.63	32315		7		1.11844e+08	8.75334e+07	1.16465e+08	1.5021e+08	235775819	68789411	1
P02747	Complement C1q subcomponent subunit C OS=Homo sapiens OX=9606 GN=C1QC PE=1 SV=3	0.91	25	6	43	6	245	25.8	8.41	24626		6		9.29808e+07	77711695	1.03359e+08	149947709	1.87208e+08	6.33405e+07	1
Q13103	Secreted phosphoprotein 24 OS=Homo sapiens OX=9606 GN=SPP2 PE=1 SV=1	0.8	10	2	9	2	211	24.3	8.32	5454		2		1.03616e+07	8.96462e+06	11048894	6294456	1.01165e+07	11516346	1
P68032	Actin, alpha cardiac muscle 1 OS=Homo sapiens OX=9606 GN=ACTC1 PE=1 SV=1	0.75	44	43	458	2	377	42	5.39	284192		43		105211082	84366080	324482680	114326068	106071184	3.93646e+07	1
P15169	Carboxypeptidase N catalytic chain OS=Homo sapiens OX=9606 GN=CPN1 PE=1 SV=1	0.72	17	7	44	7	458	52.3	7.34	22961		7		51312143	4.06573e+07	3.80622e+07	5.50414e+07	5.04158e+07	4.70239e+07	1
P02753	Retinol-binding protein 4 OS=Homo sapiens OX=9606 GN=RBP4 PE=1 SV=3	0.58	10	3	17	3	201	23	6.07	8689		3		31936978	19271899	2.36095e+07	11174376	1.31794e+07	2.58194e+07	1
P20851	C4b-binding protein beta chain OS=Homo sapiens OX=9606 GN=C4BPB PE=1 SV=1	0.53	15	3	18	3	252	28.3	5.14	8630		3		2.02126e+07	2.14782e+07	1.98211e+07	3.64018e+07	3.55532e+07	2.56084e+07	1
P07996	Thrombospondin-1 OS=Homo sapiens OX=9606 GN=THBS1 PE=1 SV=2	0.51	60	73	1682	72	1170	129.3	4.94	972610		73		2.92242e+10	2.02072e+10	2.06351e+10	2.60589e+10	2.84393e+10	2.48021e+10	1
P32119	Peroxiredoxin-2 OS=Homo sapiens OX=9606 GN=PRDX2 PE=1 SV=5	0.51	33	7	34	6	198	21.9	5.97	16406		7		2.28209e+07	4.36744e+07	3.53182e+07	7.29879e+07	4.75142e+07	25189127	1
P49908	Selenoprotein P OS=Homo sapiens OX=9606 GN=SELENOP PE=1 SV=3	0.51	12	5	36	5	381	43.2	7.87	21083		5		5.71882e+07	5.29789e+07	5.33373e+07	5.43319e+07	7.08611e+07	49463392	1
Q08380	Galectin-3-binding protein OS=Homo sapiens OX=9606 GN=LGALS3BP PE=1 SV=1	0.44	15	7	20	7	585	65.3	5.27	11919		7		3.50012e+07	8399827	13585589	1.2287e+07	15227052	7211585	1
P02776	Platelet factor 4 OS=Homo sapiens OX=9606 GN=PF4 PE=1 SV=2	0.42	54	10	329	10	101	10.8	8.62	195606		10		9.15383e+09	4.51225e+09	5.6179e+09	7.54228e+09	6.74289e+09	6.06527e+09	1
P21333	Filamin-A OS=Homo sapiens OX=9606 GN=FLNA PE=1 SV=4	0.41	63	182	1338	167	2647	280.6	6.06	748109		182		2.18257e+09	2.51299e+09	8.52378e+09	8.04594e+09	2.32492e+09	1.14405e+09	1
P07477	Trypsin-1 OS=Homo sapiens OX=9606 GN=PRSS1 PE=1 SV=1	0.37	11	5	50	2	247	26.5	6.51	23848		5		1.5852e+07	2.28318e+06	3101148	2688905252	8419657	9.01409e+06	1
P49913	Cathelicidin antimicrobial peptide OS=Homo sapiens OX=9606 GN=CAMP PE=1 SV=1	0.37	8	1	5	1	170	19.3	9.41	2583		1			2.02706e+06	3.20662e+06		4877121		1
P06753-2	Isoform 2 of Tropomyosin alpha-3 chain OS=Homo sapiens OX=9606 GN=TPM3	0.34	69	27	138	18	248	29	4.78	78922		27		9.77025e+07	1.80595e+08	3.48636e+08	2.24124e+08	2.18999e+08	3.97715e+07	1
P67936	Tropomyosin alpha-4 chain OS=Homo sapiens OX=9606 GN=TPM4 PE=1 SV=3	0.34	63	27	139	16	248	28.5	4.69	73896		27		1.10071e+08	1.46907e+08	2.82044e+08	2.26939e+08	1.7345e+08	77022081	1
P05109	Protein S100-A8 OS=Homo sapiens OX=9606 GN=S100A8 PE=1 SV=1	0.27	31	3	13	3	93	10.8	7.03	7974		3		7.59546e+06	41152747	1.18117e+07	1.36751e+07	2.55641e+07	8.26793e+06	1
Q9NZP8	Complement C1r subcomponent-like protein OS=Homo sapiens OX=9606 GN=C1RL PE=1 SV=2	0.26	5	3	13	1	487	53.5	7.2	7534		3					14798166	3.84412e+06	2123678	1
Q04756	Hepatocyte growth factor activator OS=Homo sapiens OX=9606 GN=HGFAC PE=1 SV=1	0.24	13	7	27	7	655	70.6	7.24	14626		7		3.50011e+07	25843285	3.47293e+07	3.74116e+07	3.63183e+07	2.17251e+07	1
P48740-2	Isoform 2 of Mannan-binding lectin serine protease 1 OS=Homo sapiens OX=9606 GN=MASP1	0.24	7	5	21	1	728	81.8	5.12	13857		5		11101245	5125673	8.35332e+06	12199704	9988782	7.63638e+06	1
P48740	Mannan-binding lectin serine protease 1 OS=Homo sapiens OX=9606 GN=MASP1 PE=1 SV=3	0.24	7	4	10	1	699	79.2	5.49	5148		4								1
P04040	Catalase OS=Homo sapiens OX=9606 GN=CAT PE=1 SV=3	0.22	30	13	19	13	527	59.7	7.39	9614		13		4.26222e+06	7.57057e+06	10830696	1.99077e+07	4.35199e+07	1.42927e+07	1
P13645	Keratin, type I cytoskeletal 10 OS=Homo sapiens OX=9606 GN=KRT10 PE=1 SV=6	0.21	62	73	816	55	584	58.8	5.21	470244		73		6.92448e+09	6.21351e+09	5.34508e+09	7.96639e+09	32212556365	4.47862e+09	1
P02533	Keratin, type I cytoskeletal 14 OS=Homo sapiens OX=9606 GN=KRT14 PE=1 SV=4	0.21	73	61	483	17	472	51.5	5.16	280689		61		1.31244e+08	9.47729e+07	2.46219e+08	1.75298e+08	487982815	5.75966e+08	1
P08779	Keratin, type I cytoskeletal 16 OS=Homo sapiens OX=9606 GN=KRT16 PE=1 SV=4	0.21	74	58	483	25	473	51.2	5.05	289800		58		1.48899e+09	1325162689	1.45569e+09	1.66739e+09	2063411607	2.98573e+09	1
Q04695	Keratin, type I cytoskeletal 17 OS=Homo sapiens OX=9606 GN=KRT17 PE=1 SV=2	0.21	57	42	290	11	432	48.1	5.02	185314		42		8.30687e+07	5.81434e+06	9.10832e+07	131307006	3.07194e+07	1.86403e+08	1
P13646	Keratin, type I cytoskeletal 13 OS=Homo sapiens OX=9606 GN=KRT13 PE=1 SV=4	0.21	51	29	188	14	458	49.6	4.96	114777		29		1.36148e+07	4.99884e+06	256467245	189179846	5902353	1.22094e+07	1
P14923	Junction plakoglobin OS=Homo sapiens OX=9606 GN=JUP PE=1 SV=3	0.21	37	25	106	25	745	81.7	6.14	64905		25		1.00442e+08	57409069	1.27545e+08	1.30207e+08	3.1946e+08	1.74952e+08	1
Q14525	Keratin, type I cuticular Ha3-II OS=Homo sapiens OX=9606 GN=KRT33B PE=1 SV=3	0.21	21	11	62	2	404	46.2	4.84	39626		11		6.03229e+07	6.0356e+06					1
P19012	Keratin, type I cytoskeletal 15 OS=Homo sapiens OX=9606 GN=KRT15 PE=1 SV=3	0.21	25	19	185	1	456	49.2	4.77	118486		19						7114967		1
O76013	Keratin, type I cuticular Ha6 OS=Homo sapiens OX=9606 GN=KRT36 PE=2 SV=1	0.21	18	9	50	6	467	52.2	4.94	31759		9		6.03161e+07						1
Q86YZ3	Hornerin OS=Homo sapiens OX=9606 GN=HRNR PE=1 SV=2	0.19	18	16	121	16	2850	282.2	10.04	73041		16		3.16018e+08	1.33991e+08	3.58196e+08	2.01189e+08	3.73802e+08	467116868	1
P27348	14-3-3 protein theta OS=Homo sapiens OX=9606 GN=YWHAQ PE=1 SV=1	0.18	16	4	12	1	245	27.7	4.78	7580		4								1
P07339	Cathepsin D OS=Homo sapiens OX=9606 GN=CTSD PE=1 SV=1	0.18	7	3	4	3	412	44.5	6.54	2250		3								1
Q15582	Transforming growth factor-beta-induced protein ig-h3 OS=Homo sapiens OX=9606 GN=TGFBI PE=1 SV=1	0.14	17	10	27	10	683	74.6	7.71	13143		10		938888994	9.03028e+08	7.26605e+08	1.08881e+09	1.01777e+09	6.91646e+08	1
Q02985	Complement factor H-related protein 3 OS=Homo sapiens OX=9606 GN=CFHR3 PE=1 SV=2	0.14	5	2	16	1	330	37.3	7.55	8224		2				3.84203e+06	6.0156e+06			1
P81605	Dermcidin OS=Homo sapiens OX=9606 GN=DCD PE=1 SV=2	0.13	55	8	54	8	110	11.3	6.54	25126		8		3.43177e+08	1.13536e+08	1.08326e+08	9.73896e+07	141631135	2.15614e+08	1
P12814	Alpha-actinin-1 OS=Homo sapiens OX=9606 GN=ACTN1 PE=1 SV=2	0.12	49	39	148	27	892	103	5.41	78343		39		9.00159e+07	9.82686e+07	2.33998e+08	1.87409e+08	7.49017e+07	5.2479e+07	1
P98160	Basement membrane-specific heparan sulfate proteoglycan core protein OS=Homo sapiens OX=9606 GN=HSPG2 PE=1 SV=4	0.12	5	22	57	22	4391	468.5	6.51	29845		22		2.44429e+07	22223286	2.51532e+07	2.05992e+07	3.84572e+07	2.0172e+07	1
P08567	Pleckstrin OS=Homo sapiens OX=9606 GN=PLEK PE=1 SV=3	0.11	15	4	16	4	350	40.1	8.28	8232		4		20408394	3288158	9.30631e+07	3.70392e+07	2.05472e+06	1.15644e+06	1
P35443	Thrombospondin-4 OS=Homo sapiens OX=9606 GN=THBS4 PE=1 SV=2	0.092	26	19	192	14	961	105.8	4.68	114126		19		367566686	278944002	2.86151e+08	2.85838e+08	3.71888e+08	321215313	1
P68366	Tubulin alpha-4A chain OS=Homo sapiens OX=9606 GN=TUBA4A PE=1 SV=1	0.091	65	39	318	9	448	49.9	5.06	154253		39		80443493	8.33617e+07	2.83924e+08	325894696	7.72971e+07	1.82772e+07	1
Q9BQE3	Tubulin alpha-1C chain OS=Homo sapiens OX=9606 GN=TUBA1C PE=1 SV=1	0.091	58	35	308	5	449	49.9	5.1	150721		35		66193469	53927550	181882476	203593988	61076574	23238540	1
P04406	Glyceraldehyde-3-phosphate dehydrogenase OS=Homo sapiens OX=9606 GN=GAPDH PE=1 SV=3	0.091	36	12	46	11	335	36	8.46	23488		12		2.11227e+07	8.01498e+07	5.76993e+07	1.30228e+07	1.75994e+08	4.35293e+07	1
P01137	Transforming growth factor beta-1 proprotein OS=Homo sapiens OX=9606 GN=TGFB1 PE=1 SV=2	0.075	13	5	24	5	390	44.3	8.53	14087		5		1.19137e+07	1.18301e+07	1.37837e+07	4.23304e+06	1.2934e+07	7.51578e+06	1
P09486	SPARC OS=Homo sapiens OX=9606 GN=SPARC PE=1 SV=1	0.066	11	3	11	3	303	34.6	4.84	6207		3		3.93002e+06	4.41553e+06	6420037	6199360	6573303	2.82924e+06	1
P03951	Coagulation factor XI OS=Homo sapiens OX=9606 GN=F11 PE=1 SV=1	0.063	5	4	25	2	625	70.1	8.1	17235		4		12267271	14933814	16866470	36645176	25427730	19216228	1
Q06830	Peroxiredoxin-1 OS=Homo sapiens OX=9606 GN=PRDX1 PE=1 SV=1	0.06	46	9	32	8	199	22.1	8.13	15697		9		5.32214e+06	7.16023e+06	29570435	24394593	2.58155e+07	2.1701e+07	1
P35579	Myosin-9 OS=Homo sapiens OX=9606 GN=MYH9 PE=1 SV=4	0.057	64	170	1172	148	1960	226.4	5.6	661449		170		2.63845e+09	2.39136e+09	6.60531e+09	5.60454e+09	2.52726e+09	1.5576e+09	1
P06733	Alpha-enolase OS=Homo sapiens OX=9606 GN=ENO1 PE=1 SV=2	0.055	13	6	13	6	434	47.1	7.39	4692		6		9856011	1.21576e+07	2.01222e+07	2.8039e+07	1.78374e+07	1.23045e+07	1
Q08554	Desmocollin-1 OS=Homo sapiens OX=9606 GN=DSC1 PE=1 SV=2	0.052	10	8	48	8	894	99.9	5.43	23242		8		7.30558e+07	3.46946e+07	5.11085e+07	6.89552e+07	218047803	7.43057e+07	1
P61626	Lysozyme C OS=Homo sapiens OX=9606 GN=LYZ PE=1 SV=1	0.051	49	7	29	7	148	16.5	9.16	16388		7		3.34746e+06	50236244	2.33575e+07	2.34624e+07	2.05175e+07	6.83352e+06	1
Q14766	Latent-transforming growth factor beta-binding protein 1 OS=Homo sapiens OX=9606 GN=LTBP1 PE=1 SV=4	0.046	25	30	253	30	1721	186.7	5.96	140166		30		3.96e+08	3.35806e+08	4.28892e+08	3.99495e+08	4.61549e+08	350713630	1
P05089	Arginase-1 OS=Homo sapiens OX=9606 GN=ARG1 PE=1 SV=2	0.04	16	4	11	4	322	34.7	7.21	6184		4		3.16523e+06	7843683	4.21608e+06	13678269	6.01538e+07	3.1565e+06	1
Q01469	Fatty acid-binding protein 5 OS=Homo sapiens OX=9606 GN=FABP5 PE=1 SV=3	0.04	37	5	15	5	135	15.2	7.01	9222		5		15893445		9.39804e+06		13645957	33205351	1
Q9Y490	Talin-1 OS=Homo sapiens OX=9606 GN=TLN1 PE=1 SV=3	0.0388	52	114	670	106	2541	269.6	6.07	381017		114		7.80682e+08	7.68096e+08	2.52888e+09	2.43125e+09	7.24989e+08	3.05553e+08	1
P39060	Collagen alpha-1(XVIII) chain OS=Homo sapiens OX=9606 GN=COL18A1 PE=1 SV=5	0.035	5	8	30	8	1754	178.1	6.01	15342		8		6.0378e+07	4.10036e+07	6.42505e+07	7.95748e+07	73641726	5.75964e+07	1
Q9HD89	Resistin OS=Homo sapiens OX=9606 GN=RETN PE=1 SV=1	0.0348	41	3	17	3	108	11.4	6.86	11520		3		19040380	13747750	21086161	24248984	21468790	11939924	1
Q15942	Zyxin OS=Homo sapiens OX=9606 GN=ZYX PE=1 SV=1	0.033	29	14	99	14	572	61.2	6.67	56827		14		8.64527e+07	1.04871e+08	2.65128e+08	2.58442e+08	9.43901e+07	10303623	1
Q86UX7	Fermitin family homolog 3 OS=Homo sapiens OX=9606 GN=FERMT3 PE=1 SV=1	0.032	46	26	97	26	667	75.9	6.98	58658		26		6.47118e+08	5.18733e+08	6.98322e+08	1526674276	6.83008e+08	4.08041e+08	1
Q31612	HLA class I histocompatibility antigen, B-73 alpha chain OS=Homo sapiens OX=9606 GN=HLA-B PE=1 SV=1	0.028	13	3	3	1	363	40.4	6.24	1536		3				4.11872e+06				1
Q9H4B7	Tubulin beta-1 chain OS=Homo sapiens OX=9606 GN=TUBB1 PE=1 SV=1	0.027	64	29	268	19	451	50.3	5.17	146919		29		2.9666e+08	2.04605e+08	918211972	6.57907e+08	2.33498e+08	1.05703e+08	1
P31151	Protein S100-A7 OS=Homo sapiens OX=9606 GN=S100A7 PE=1 SV=4	0.027	36	7	28	7	101	11.5	6.77	11704		7		9.4602e+06	1.02418e+07	9.80106e+06	2.40819e+07	63477231	4.10099e+06	1
Q15485	Ficolin-2 OS=Homo sapiens OX=9606 GN=FCN2 PE=1 SV=2	0.027	12	4	12	4	313	34	6.77	7155		4		15155098	10529128	1.12062e+07	2.48904e+07	3.70465e+07	1.09331e+07	1
P05164	Myeloperoxidase OS=Homo sapiens OX=9606 GN=MPO PE=1 SV=1	0.027	6	4	4	4	745	83.8	8.97	1894		4		1467320	28286996	3.12555e+06	15746089	1.62423e+06	1.40324e+06	1
Q14574	Desmocollin-3 OS=Homo sapiens OX=9606 GN=DSC3 PE=1 SV=3	0.027	5	3	3	3	896	99.9	6.1	1287		3						8.97088e+06		1
P01833	Polymeric immunoglobulin receptor OS=Homo sapiens OX=9606 GN=PIGR PE=1 SV=4	0.025	36	23	149	23	764	83.2	5.74	80218		23		313839793	2.36812e+08	2.25483e+08	4.05306e+08	4.59478e+08	2.81692e+08	1
P30041	Peroxiredoxin-6 OS=Homo sapiens OX=9606 GN=PRDX6 PE=1 SV=3	0.025	21	5	15	5	224	25	6.38	7975		5		1.76942e+07	1.0792e+07	2.98775e+07	22393435	23845265	9103338	1
P12273	Prolactin-inducible protein OS=Homo sapiens OX=9606 GN=PIP PE=1 SV=1	0.022	16	3	12	3	146	16.6	8.05	6747		3		5585570	6763185	7.6018e+06	17418658	5.95005e+06	1.12008e+07	1
Q9ULV4	Coronin-1C OS=Homo sapiens OX=9606 GN=CORO1C PE=1 SV=1	0.021	20	10	28	10	474	53.2	7.08	13220		10		7343991	1.44932e+07	6.06206e+07	2.86555e+07	7.66093e+06	1.90837e+06	1
P15924	Desmoplakin OS=Homo sapiens OX=9606 GN=DSP PE=1 SV=3	0.02	34	110	453	110	2871	331.6	6.81	241693		110		3.06006e+08	1.99119e+08	3.70326e+08	6.43625e+08	1.42624e+09	8.23269e+08	1
P05067	Amyloid-beta precursor protein OS=Homo sapiens OX=9606 GN=APP PE=1 SV=3	0.018	28	20	234	20	770	86.9	4.82	134257		20		578090916	4.06623e+08	4.65628e+08	4.32171e+08	630457759	5.42716e+08	1
P07359	Platelet glycoprotein Ib alpha chain OS=Homo sapiens OX=9606 GN=GP1BA PE=1 SV=2	0.018	21	11	64	11	652	71.5	6.29	37030		11		4.8869e+07	6.4486e+07	1.7633e+08	1.67884e+08	4.08169e+07	1.54644e+07	1
P51693	Amyloid-like protein 1 OS=Homo sapiens OX=9606 GN=APLP1 PE=1 SV=3	0.018	8	5	62	5	650	72.1	5.8	32839		5		220155092	176064925	169352109	2.03426e+08	231715963	215363756	1
P63104	14-3-3 protein zeta/delta OS=Homo sapiens OX=9606 GN=YWHAZ PE=1 SV=1	0.018	34	8	23	6	245	27.7	4.79	13543		8				1.67542e+07	33391137			1
Q13418	Integrin-linked protein kinase OS=Homo sapiens OX=9606 GN=ILK PE=1 SV=2	0.017	47	22	96	22	452	51.4	8.07	52308		22		1.20031e+08	90181903	1.49159e+09	2.29383e+08	83322742	3.25681e+07	1
P55072	Transitional endoplasmic reticulum ATPase OS=Homo sapiens OX=9606 GN=VCP PE=1 SV=4	0.017	7	3	3	3	806	89.3	5.26	1798		3		4.78217e+06						1
P13647	Keratin, type II cytoskeletal 5 OS=Homo sapiens OX=9606 GN=KRT5 PE=1 SV=3	0.016	62	62	523	36	590	62.3	7.74	314075		62		6.25903e+08	4.50918e+08	6.65642e+08	7.45002e+08	1.62082e+09	1.18159e+09	1
P48059	LIM and senescent cell antigen-like-containing domain protein 1 OS=Homo sapiens OX=9606 GN=LIMS1 PE=1 SV=4	0.016	37	11	55	11	325	37.2	8.05	29268		11		4.11938e+07	40269810	142556536	1.21818e+08	4.89825e+07	2.45718e+07	1
Q96HC4	PDZ and LIM domain protein 5 OS=Homo sapiens OX=9606 GN=PDLIM5 PE=1 SV=5	0.016	7	4	6	4	596	63.9	8.21	2934		4		1.15484e+07	9.8369e+06	6406530	10849807	1.19551e+07	11002203	1
P10599	Thioredoxin OS=Homo sapiens OX=9606 GN=TXN PE=1 SV=3	0.016	12	1	6	1	105	11.7	4.92	3948		1			2.33134e+06	4910915	6.92329e+06	5148105	2206159	1
P07355	Annexin A2 OS=Homo sapiens OX=9606 GN=ANXA2 PE=1 SV=2	0.015	34	13	27	13	339	38.6	7.75	13916		13		8.80847e+06	1.47684e+07	8.47134e+06	5.48006e+07	86360625	9.24454e+06	1
P50552	Vasodilator-stimulated phosphoprotein OS=Homo sapiens OX=9606 GN=VASP PE=1 SV=3	0.015	10	3	4	3	380	39.8	8.94	1839		3			1.793e+06	4.05995e+06		1.96065e+06	2.52806e+06	1
Q02413	Desmoglein-1 OS=Homo sapiens OX=9606 GN=DSG1 PE=1 SV=2	0.014	25	22	131	22	1049	113.7	5.03	64872		22		1.61232e+09	2.8387e+08	3.48972e+08	4.53303e+08	1.88939e+09	3.91607e+08	1
P60660	Myosin light polypeptide 6 OS=Homo sapiens OX=9606 GN=MYL6 PE=1 SV=2	0.014	48	7	70	5	151	16.9	4.65	46702		7		1.85122e+08	2.45775e+08	6.43757e+08	597392502	2.72373e+08	6.58645e+07	1
Q7Z7G0	Target of Nesh-SH3 OS=Homo sapiens OX=9606 GN=ABI3BP PE=1 SV=1	0.011	11	10	35	10	1075	118.6	9.44	16194		10		2.08575e+07	2.24914e+07	11384168	1.86733e+07	1.92012e+07	1.87547e+07	1
Q15404	Ras suppressor protein 1 OS=Homo sapiens OX=9606 GN=RSU1 PE=1 SV=3	0.0089	22	6	14	6	277	31.5	8.65	6436		6		9.18005e+06	12789116	48512341	3.37344e+07	1.00422e+07	1.05451e+06	1
O95810	Caveolae-associated protein 2 OS=Homo sapiens OX=9606 GN=CAVIN2 PE=1 SV=3	0.0079	39	14	61	14	425	47.1	5.21	33986		14		9.49538e+07	70005872	1.14946e+08	1.43367e+08	83914907	55597155	1
Q15149	Plectin OS=Homo sapiens OX=9606 GN=PLEC PE=1 SV=3	0.0075	3	12	16	11	4684	531.5	5.96	5136		12		5.77823e+07	23377185	7.94479e+07	40278099	4.93579e+07	2.79956e+07	1
Q13201	Multimerin-1 OS=Homo sapiens OX=9606 GN=MMRN1 PE=1 SV=3	0.0072	23	25	170	25	1228	138	7.93	92962		25		3.2174e+08	2.3017e+08	4.26622e+08	3.40159e+08	3.38715e+08	2.56006e+08	1
P13611	Versican core protein OS=Homo sapiens OX=9606 GN=VCAN PE=1 SV=3	0.0066	5	16	87	16	3396	372.6	4.51	50036		16		1.43267e+08	121603216	104138637	145380427	1.86412e+08	1.08268e+08	1
Q15517	Corneodesmosin OS=Homo sapiens OX=9606 GN=CDSN PE=1 SV=3	0.0065	8	4	22	4	529	51.5	8.35	10656		4		2.53536e+07	13546076	14862013	40439172	74580830	2.62361e+07	1
Q9UBW5	Bridging integrator 2 OS=Homo sapiens OX=9606 GN=BIN2 PE=1 SV=3	0.0062	20	9	46	9	565	61.8	5.15	25497		9		2.16142e+07	2.636e+07	6.87315e+07	6.85781e+07	2.93376e+07	6.32614e+06	1
P04083	Annexin A1 OS=Homo sapiens OX=9606 GN=ANXA1 PE=1 SV=2	0.0062	11	3	5	3	346	38.7	7.02	2747		3			3.36195e+06	7796995				1
Q02383	Semenogelin-2 OS=Homo sapiens OX=9606 GN=SEMG2 PE=1 SV=1	0.0059	44	30	49	22	582	65.4	9.07	24702		30		3.06772e+07	2.5595e+08	7.37818e+06	3.31439e+07	2.27602e+07	9.58765e+06	1
P04279	Semenogelin-1 OS=Homo sapiens OX=9606 GN=SEMG1 PE=1 SV=2	0.0059	52	26	55	18	462	52.1	9.29	27407		26		9.18275e+06	3.55815e+08	4.73603e+06	3.79684e+07		6912823	1
P05156	Complement factor I OS=Homo sapiens OX=9606 GN=CFI PE=1 SV=2	0.0057	17	10	29	9	583	65.7	7.5	16281		10		1.73919e+07	1.30634e+07	9.36844e+06		1.28161e+07	1.48013e+07	1
P34096	Ribonuclease 4 OS=Homo sapiens OX=9606 GN=RNASE4 PE=1 SV=3	0.0055	20	2	2	2	147	16.8	9.03	1181		2								1
P04792	Heat shock protein beta-1 OS=Homo sapiens OX=9606 GN=HSPB1 PE=1 SV=2	0.0053	26	4	12	4	205	22.8	6.4	4437		4		14020510	9859170	21144288	11756975	16277355	18528592	1
P02730	Band 3 anion transport protein OS=Homo sapiens OX=9606 GN=SLC4A1 PE=1 SV=3	0.0049	6	4	6	4	911	101.7	5.19	2134		4				3.26148e+06				1
Q5D862	Filaggrin-2 OS=Homo sapiens OX=9606 GN=FLG2 PE=1 SV=1	0.0046	11	14	40	13	2391	247.9	8.31	26022		14		31459271	3.0088e+07	2.49538e+07	1.83584e+07	8.7981e+07	3.0545e+07	1
P11171	Protein 4.1 OS=Homo sapiens OX=9606 GN=EPB41 PE=1 SV=4	0.0046	15	10	18	10	864	97	5.58	9027		10		6.20749e+06	5.65991e+06	24262900	3.61564e+07	7013246	6.03461e+06	1
P52907	F-actin-capping protein subunit alpha-1 OS=Homo sapiens OX=9606 GN=CAPZA1 PE=1 SV=3	0.0046	17	3	4	2	286	32.9	5.69	2415		3				6.59961e+06	3.10999e+06			1
O15144	Actin-related protein 2/3 complex subunit 2 OS=Homo sapiens OX=9606 GN=ARPC2 PE=1 SV=1	0.0045	14	4	6	4	300	34.3	7.36	2776		4			1.7174e+06	3.43379e+06				1
Q6UWP8	Suprabasin OS=Homo sapiens OX=9606 GN=SBSN PE=1 SV=2	0.0045	4	2	2	2	590	60.5	7.01	1233		2						6981258		1
P14543	Nidogen-1 OS=Homo sapiens OX=9606 GN=NID1 PE=1 SV=3	0.0042	3	3	7	3	1247	136.3	5.29	2382		3			1.84562e+06	3111919	3.99192e+06		2.80201e+06	1
Q9Y6Z7	Collectin-10 OS=Homo sapiens OX=9606 GN=COLEC10 PE=1 SV=2	0.0038	12	3	35	3	277	30.7	7.33	20120		3		27607142	19079008	17586416	4.0469e+06	31554913	1.7587e+07	1
Q13835	Plakophilin-1 OS=Homo sapiens OX=9606 GN=PKP1 PE=1 SV=2	0.0036	2	2	2	2	747	82.8	9.13	1060		2		1.17539e+06		1.82333e+06		2240391	3.65478e+06	1
P27105	Erythrocyte band 7 integral membrane protein OS=Homo sapiens OX=9606 GN=STOM PE=1 SV=3	0.0035	11	3	3	3	288	31.7	7.88	1410		3				5625757	5.39274e+06			1
Q00610	Clathrin heavy chain 1 OS=Homo sapiens OX=9606 GN=CLTC PE=1 SV=5	0.0034	13	18	33	18	1675	191.5	5.69	16551		18		1.5398e+07	21274857	5.57797e+07	2.97053e+07	17160666	9030107	1
Q8TDL5	BPI fold-containing family B member 1 OS=Homo sapiens OX=9606 GN=BPIFB1 PE=1 SV=1	0.0033	10	5	7	5	484	52.4	7.23	3455		5		7580193	8.6417e+06	4.21815e+06	1.36933e+06	4.26711e+07	6421797	1
Q99439	Calponin-2 OS=Homo sapiens OX=9606 GN=CNN2 PE=1 SV=4	0.0031	20	6	13	6	309	33.7	7.33	6425		6		1.12678e+07	1.38834e+07	21933382	22761354	1.83175e+07	22520488	1
P07384	Calpain-1 catalytic subunit OS=Homo sapiens OX=9606 GN=CAPN1 PE=1 SV=1	0.0031	5	4	7	4	714	81.8	5.67	3950		4		1.80069e+06	3.91405e+06	8.49665e+06	6892643	2939729		1
P25705	ATP synthase subunit alpha, mitochondrial OS=Homo sapiens OX=9606 GN=ATP5F1A PE=1 SV=1	0.0025	18	9	18	9	553	59.7	9.13	9530		9			4.68407e+07	94360966	1.96548e+07		3.41095e+06	1
Q14247	Src substrate cortactin OS=Homo sapiens OX=9606 GN=CTTN PE=1 SV=2	0.0024	24	12	30	12	550	61.5	5.4	14022		12		2.54179e+08	2.91699e+08	3.40748e+08	5.56225e+08	3.30842e+08	3.23584e+08	1
Q08188	Protein-glutamine gamma-glutamyltransferase E OS=Homo sapiens OX=9606 GN=TGM3 PE=1 SV=4	0.0024	16	10	13	10	693	76.6	5.86	6576		10		739550	1.2484e+07	1.16338e+06	7.80163e+06	6.40136e+07	3.33404e+06	1
P31944	Caspase-14 OS=Homo sapiens OX=9606 GN=CASP14 PE=1 SV=2	0.0019	30	8	20	8	242	27.7	5.58	9021		8		4.59804e+06	2.44727e+07	439634	16796448	100799062		1
P16157	Ankyrin-1 OS=Homo sapiens OX=9606 GN=ANK1 PE=1 SV=3	0.0018	12	20	36	20	1881	206.1	6.01	15517		20		1.45245e+08	4.67473e+07	1.19812e+08	1.24428e+08	1.30592e+07	5.56604e+06	1
P11277	Spectrin beta chain, erythrocytic OS=Homo sapiens OX=9606 GN=SPTB PE=1 SV=5	0.0014	31	59	169	59	2137	246.3	5.27	80451		59		2.75048e+09	2.31152e+09	2.47482e+09	1.91057e+09	2795812001	3.15974e+09	1
P08519	Apolipoprotein(a) OS=Homo sapiens OX=9606 GN=LPA PE=1 SV=1	0.0014	26	7	20	6	4548	501	5.88	13025		7		29517800	13171467	5.87324e+07	47703744	25246713	15810022	1
Q9NZN3	EH domain-containing protein 3 OS=Homo sapiens OX=9606 GN=EHD3 PE=1 SV=2	0.0013	10	5	8	5	535	60.8	6.57	3737		5		2.73201e+06	3008772	1.02396e+07	8.20667e+06	2.50521e+06		1
P02549	Spectrin alpha chain, erythrocytic 1 OS=Homo sapiens OX=9606 GN=SPTA1 PE=1 SV=5	0.0012	27	56	134	56	2419	279.8	5.05	62292		56		2.89437e+08	1.97668e+08	4.83421e+08	4.09216e+08	2.55064e+08	2.21627e+08	1
P20930	Filaggrin OS=Homo sapiens OX=9606 GN=FLG PE=1 SV=3	0.00082	3	7	24	6	4061	434.9	9.25	12446		7		1.35386e+07	4.9838e+06	1.18185e+07	1.24226e+07	34487056	1.50942e+07	1
P0DOX5	Immunoglobulin gamma-1 heavy chain OS=Homo sapiens OX=9606 PE=1 SV=2		80	72	2204	27	449	49.3	8.72	1213567		72		1.45707e+10	8.22399e+09	9.08696e+09	1.53654e+10	1.37254e+10	1.22806e+10	1
P01876	Immunoglobulin heavy constant alpha 1 OS=Homo sapiens OX=9606 GN=IGHA1 PE=1 SV=2		62	39	878	21	353	37.6	6.51	476287		39		1.6693e+10	1.33342e+10	1.35704e+10	2.05927e+10	1.69805e+10	1.54155e+10	1
P60709	Actin, cytoplasmic 1 OS=Homo sapiens OX=9606 GN=ACTB PE=1 SV=1		76	73	706	21	375	41.7	5.48	414238		73		1.27199e+08	1.24016e+08	4.45906e+08	540648161	149789664	4.46999e+07	1
P01859	Immunoglobulin heavy constant gamma 2 OS=Homo sapiens OX=9606 GN=IGHG2 PE=1 SV=2		85	64	2750	17	326	35.9	7.59	1564091		64		2.80952e+10	24274222461	2.3194e+10	36571095119	2.96382e+10	2.99218e+10	1
P01860	Immunoglobulin heavy constant gamma 3 OS=Homo sapiens OX=9606 GN=IGHG3 PE=1 SV=2		73	47	2338	8	377	41.3	7.9	1365224		47		3.6356e+09	2.52879e+09	2732754475	3.30509e+09	3.48868e+09	3462309788	1
P02538	Keratin, type II cytoskeletal 6A OS=Homo sapiens OX=9606 GN=KRT6A PE=1 SV=3		63	56	538	3	564	60	8	323777		56		39375475	3.12706e+07	97053204	164006138	136738052	252335052	1
P04259	Keratin, type II cytoskeletal 6B OS=Homo sapiens OX=9606 GN=KRT6B PE=1 SV=5		64	55	547	2	564	60	8	331864		55		4.97985e+06	7.71712e+06	1.98642e+07	3.02224e+07	2.91953e+07	108292811	1
P01834	Immunoglobulin kappa constant OS=Homo sapiens OX=9606 GN=IGKC PE=1 SV=2		97	36	1495	36	107	11.8	6.52	873551		36		5.75713e+10	4.50992e+10	4.69898e+10	6.6955e+10	5.85372e+10	5.02487e+10	1
B9A064	Immunoglobulin lambda-like polypeptide 5 OS=Homo sapiens OX=9606 GN=IGLL5 PE=2 SV=2		53	30	851	6	214	23	8.84	486539		30		5248698202	3.70876e+09	3.50294e+09	9.69391e+09	6.89115e+09	5.40391e+09	1
P07437	Tubulin beta chain OS=Homo sapiens OX=9606 GN=TUBB PE=1 SV=2		73	29	215	5	444	49.6	4.89	113913		29		26053626	3.1306e+07	113393578	104466304	3.34997e+07	1.7162e+07	1
P01619	Immunoglobulin kappa variable 3-20 OS=Homo sapiens OX=9606 GN=IGKV3-20 PE=1 SV=2		63	25	374	16	116	12.5	4.96	216219		25		4.46505e+09	3.57011e+09	3.49243e+09	4.05276e+09	4.5352e+09	3.32715e+09	1
P01780	Immunoglobulin heavy variable 3-7 OS=Homo sapiens OX=9606 GN=IGHV3-7 PE=1 SV=2		63	20	490	4	117	12.9	6.57	281985		20		8.86675e+08	7.17599e+08	626093430	824096351	896579098	945945280	1
P68371	Tubulin beta-4B chain OS=Homo sapiens OX=9606 GN=TUBB4B PE=1 SV=1		65	27	193	3	445	49.8	4.89	98311		27		46515380	35906030	55348409	52065017	5.90016e+07	44023524	1
P01763	Immunoglobulin heavy variable 3-48 OS=Homo sapiens OX=9606 GN=IGHV3-48 PE=1 SV=2		51	18	442	1	117	12.8	5.36	251780		18		4.13509e+07	3.72036e+07	3.69066e+07	40871996	4.24618e+07	4.82161e+07	1
Q7Z794	Keratin, type II cytoskeletal 1b OS=Homo sapiens OX=9606 GN=KRT77 PE=2 SV=3		28	23	172	12	578	61.9	5.99	103929		23		20967390	56346569	2.27781e+07	1.2913e+08	8.9626e+07	2.68466e+07	1
A0M8Q6	Immunoglobulin lambda constant 7 OS=Homo sapiens OX=9606 GN=IGLC7 PE=1 SV=3		62	15	451	1	106	11.2	8.29	266046		15		11160633	5891048	8237504	7.63409e+06	9201744	8.06121e+06	1
P01700	Immunoglobulin lambda variable 1-47 OS=Homo sapiens OX=9606 GN=IGLV1-47 PE=1 SV=2		53	15	285	1	117	12.3	5.91	174199		15		384742528	2.64733e+08	2.57245e+08	4.89572e+08	4.32709e+08	240521472	1
P01701	Immunoglobulin lambda variable 1-51 OS=Homo sapiens OX=9606 GN=IGLV1-51 PE=1 SV=2		45	14	283	10	117	12.2	7.03	154068		14		1.75334e+09	1.46121e+09	1.47068e+09	2.04931e+09	1.84346e+09	1.38675e+09	1
Q5T749	Keratinocyte proline-rich protein OS=Homo sapiens OX=9606 GN=KPRP PE=1 SV=1		37	15	122	15	579	64.1	8.27	62162		15		153514967	1.06526e+08	9.65586e+07	108851283	2.24345e+08	2.06296e+08	1
P06310	Immunoglobulin kappa variable 2-30 OS=Homo sapiens OX=9606 GN=IGKV2-30 PE=3 SV=2		62	11	175	8	120	13.2	8.51	90473		11		923219632	6.88983e+08	7.60025e+08	1072819324	992463617	8.41993e+08	1
Q7Z406	Myosin-14 OS=Homo sapiens OX=9606 GN=MYH14 PE=1 SV=2		7	14	62	3	1995	227.7	5.6	34944		14		29139400	46110722	27764140	32442196	34540588	21669142	1
P14618	Pyruvate kinase PKM OS=Homo sapiens OX=9606 GN=PKM PE=1 SV=4		40	18	66	18	531	57.9	7.84	30024		18		3.02536e+07	3.80655e+07	1.4763e+08	1.61726e+08	4.19293e+07	3.40678e+07	1
P21810	Biglycan OS=Homo sapiens OX=9606 GN=BGN PE=1 SV=2		38	13	96	13	368	41.6	7.52	52763		13		1.82394e+08	4.67693e+08	1.22777e+08	1.44068e+08	2.27907e+08	1.56429e+08	1
Q93084	Sarcoplasmic/endoplasmic reticulum calcium ATPase 3 OS=Homo sapiens OX=9606 GN=ATP2A3 PE=1 SV=2		16	15	24	11	1043	113.9	5.57	13019		15		1.21494e+07	5.03666e+06	5.32009e+07	2.7062e+07	6.25072e+06	2.65903e+06	1
P01743	Immunoglobulin heavy variable 1-46 OS=Homo sapiens OX=9606 GN=IGHV1-46 PE=1 SV=2		41	11	109	3	117	12.9	8.92	59418		11		5263285	2.69462e+06	3.33079e+06	5826485	4.22243e+06	3.74497e+06	1
P62805	Histone H4 OS=Homo sapiens OX=9606 GN=HIST1H4A PE=1 SV=2		50	11	95	11	103	11.4	11.36	59527		11		524944250	513139681	3.90177e+08	6.76853e+08	529068523	4.41996e+08	1
P01602	Immunoglobulin kappa variable 1-5 OS=Homo sapiens OX=9606 GN=IGKV1-5 PE=1 SV=2		45	10	76	3	117	12.8	8.28	43776		10		1.40277e+08	8.48465e+07	7.42921e+07	150432800	141319752	79465573	1
P01703	Immunoglobulin lambda variable 1-40 OS=Homo sapiens OX=9606 GN=IGLV1-40 PE=1 SV=2		42	8	156	2	118	12.3	5.74	91345		8		2.51344e+08	194025277	212045234	337032552	255080281	1.76539e+08	1
P80748	Immunoglobulin lambda variable 3-21 OS=Homo sapiens OX=9606 GN=IGLV3-21 PE=1 SV=2		56	9	70	5	117	12.4	5.29	40986		9		1.749e+08	1.37948e+08	1.30644e+08	165002298	1.91648e+08	147688621	1
Q6KB66	Keratin, type II cytoskeletal 80 OS=Homo sapiens OX=9606 GN=KRT80 PE=1 SV=2		26	13	22	10	452	50.5	5.67	11490		13		6.44795e+06	5.20294e+06	4.45799e+06	5.73921e+06	5.3829e+07	9.21154e+06	1
Q3SY84	Keratin, type II cytoskeletal 71 OS=Homo sapiens OX=9606 GN=KRT71 PE=1 SV=3		8	8	91	2	523	57.3	6.61	53689		8		100605620	2.20684e+07	3.68482e+07	7.88257e+07	159746905	167167898	1
P10124	Serglycin OS=Homo sapiens OX=9606 GN=SRGN PE=1 SV=3		34	5	116	5	158	17.6	4.96	63559		5		1233357648	968714155	968508556	1.62226e+09	1.42228e+09	1.15084e+09	1
P07585	Decorin OS=Homo sapiens OX=9606 GN=DCN PE=1 SV=1		26	9	64	9	359	39.7	8.54	32478		9		6.92633e+07	5.11832e+07	8.17904e+07	95650277	75375834	8.79739e+07	1
P49746	Thrombospondin-3 OS=Homo sapiens OX=9606 GN=THBS3 PE=1 SV=1		8	7	75	5	956	104.1	4.65	45762		7		3.89927e+06	2.76734e+06	3.14416e+06	3.36021e+06	4819723	3.50127e+06	1
P13224	Platelet glycoprotein Ib beta chain OS=Homo sapiens OX=9606 GN=GP1BB PE=1 SV=1		32	6	43	6	206	21.7	9.31	25763		6		69729756	76054218	233452344	179438398	7.62365e+07	3.09986e+07	1
P14770	Platelet glycoprotein IX OS=Homo sapiens OX=9606 GN=GP9 PE=1 SV=3		31	5	29	5	177	19	6.34	15545		5		2.44111e+07	2.68131e+07	82002792	67096818	2.45459e+07	5.17704e+06	1
P06331	Immunoglobulin heavy variable 4-34 OS=Homo sapiens OX=9606 GN=IGHV4-34 PE=1 SV=2		44	7	45	4	123	13.8	9.33	23879		7		1.66777e+08	1.11764e+08	1.12443e+08	176770289	1.70537e+08	1.80419e+08	1
Q9BWP8	Collectin-11 OS=Homo sapiens OX=9606 GN=COLEC11 PE=1 SV=1		19	4	38	4	271	28.6	5.41	23382		4		1.74611e+08	124118616	1.40431e+08	183817383	1.7764e+08	1.48639e+08	1
P35030	Trypsin-3 OS=Homo sapiens OX=9606 GN=PRSS3 PE=1 SV=2		8	5	63	2	304	32.5	7.49	35301		5		1.10179e+08	8.25375e+07	6.92737e+07	1.0513e+08	1.39184e+08	1.19068e+08	1
P15814	Immunoglobulin lambda-like polypeptide 1 OS=Homo sapiens OX=9606 GN=IGLL1 PE=1 SV=1		10	5	125	1	213	22.9	10.07	67697		5		890827113	7.50188e+08	789737310	1341663019	974684162	9.61655e+08	1
P01714	Immunoglobulin lambda variable 3-19 OS=Homo sapiens OX=9606 GN=IGLV3-19 PE=1 SV=2		33	4	50	3	112	12	4.96	33770		4		1.13645e+08	4.72468e+07	4.92612e+07	86781604	87993915	83827525	1
Q9HC84	Mucin-5B OS=Homo sapiens OX=9606 GN=MUC5B PE=1 SV=3		3	8	9	8	5762	596	6.64	3796		8		11811484	8976700	10280161	1.51491e+07	4.19771e+07	12182107	1
P19801	Amiloride-sensitive amine oxidase [copper-containing] OS=Homo sapiens OX=9606 GN=AOC1 PE=1 SV=4		11	8	22	8	751	85.3	7.09	9806		8		1.46463e+07	1.38489e+07	9.38572e+06	17464713	1.85748e+07	1.18188e+07	1
Q00577	Transcriptional activator protein Pur-alpha OS=Homo sapiens OX=9606 GN=PURA PE=1 SV=2		18	5	25	4	322	34.9	6.44	14079		5		9.51142e+06	6.02785e+06	6.53187e+06	5.56075e+06	1.16268e+07	1.12535e+07	1
Q6ZVX7	F-box only protein 50 OS=Homo sapiens OX=9606 GN=NCCRP1 PE=1 SV=1		4	1	9	1	275	30.8	6.62	5765		1		2.53289e+06	2.40819e+06	2373110	3.17675e+06	6544108	8069101	1
Q8NI99	Angiopoietin-related protein 6 OS=Homo sapiens OX=9606 GN=ANGPTL6 PE=1 SV=1		3	1	13	1	470	51.7	8.53	7378		1		27849980	16109746	18932664	20321438	20370118	18606424	1
P22528	Cornifin-B OS=Homo sapiens OX=9606 GN=SPRR1B PE=1 SV=2		9	1	11	1	89	9.9	8.48	6363		1		8804509	7088928	9628206	16564688	13827035	29740048	1
P01593	Immunoglobulin kappa variable 1D-33 OS=Homo sapiens OX=9606 GN=IGKV1D-33 PE=1 SV=2		34	8	59	3	117	12.8	4.78	30094		8		6.21849e+06	4.42473e+06	3.79285e+06		5.91631e+06	5303967	1
Q9HCY8	Protein S100-A14 OS=Homo sapiens OX=9606 GN=S100A14 PE=1 SV=1		21	2	8	2	104	11.7	5.24	4641		2		1.6646e+06	1.86047e+06	2153713		2.64652e+06	2.00887e+06	1
P48426	Phosphatidylinositol 5-phosphate 4-kinase type-2 alpha OS=Homo sapiens OX=9606 GN=PIP4K2A PE=1 SV=2		9	3	6	3	406	46.2	6.99	2611		3		2369094		1.48791e+07	8.29833e+06	8.44621e+06	5.50946e+06	1
P54652	Heat shock-related 70 kDa protein 2 OS=Homo sapiens OX=9606 GN=HSPA2 PE=1 SV=1		5	3	4	3	639	70	5.74	1690		3			5042338	6.28436e+06	9812985	7394683	8500430	1
Q96P63	Serpin B12 OS=Homo sapiens OX=9606 GN=SERPINB12 PE=1 SV=1		6	2	4	2	405	46.2	5.53	1556		2		8614675	5.47432e+06	5270452		8.56362e+06	5.16262e+06	1
P48668	Keratin, type II cytoskeletal 6C OS=Homo sapiens OX=9606 GN=KRT6C PE=1 SV=3		62	55	535	1	564	60	8	322508		55				3.68514e+06	6.24249e+06	4.29196e+06	18592382	1
P01742	Immunoglobulin heavy variable 1-69 OS=Homo sapiens OX=9606 GN=IGHV1-69 PE=1 SV=2		35	7	89	1	117	12.7	9.17	54248		7		1.8945e+06	1.50039e+06			1.60587e+06	1.55477e+06	1
Q08495	Dematin OS=Homo sapiens OX=9606 GN=DMTN PE=1 SV=3		10	4	6	4	405	45.5	8.88	3275		4			6081730	9434764	1.76002e+07	5976334		1
P47929	Galectin-7 OS=Homo sapiens OX=9606 GN=LGALS7 PE=1 SV=2		18	2	5	2	136	15.1	7.62	2112		2			1.46788e+06	1.8998e+06		3915152	3.96589e+06	1
Q9NSB2	Keratin, type II cuticular Hb4 OS=Homo sapiens OX=9606 GN=KRT84 PE=2 SV=2		25	17	101	8	600	64.8	7.56	60946		17		2.80959e+06				828691	9.94973e+06	1
P23083	Immunoglobulin heavy variable 1-2 OS=Homo sapiens OX=9606 GN=IGHV1-2 PE=1 SV=2		50	10	105	2	117	13.1	9.13	60274		10					7613582	2.59512e+06	2.26684e+06	1
Q16643	Drebrin OS=Homo sapiens OX=9606 GN=DBN1 PE=1 SV=4		11	5	10	5	649	71.4	4.45	5131		5			1.22794e+06	5368928		1.62296e+06		1
Q04917	14-3-3 protein eta OS=Homo sapiens OX=9606 GN=YWHAH PE=1 SV=4		16	4	9	2	246	28.2	4.84	5337		4			5.19496e+06	10140685			6179513	1
Q9UI42	Carboxypeptidase A4 OS=Homo sapiens OX=9606 GN=CPA4 PE=1 SV=2		4	2	2	2	421	47.3	6.7	1218		2		1.73894e+06	1374738			7.66443e+06		1
O75223	Gamma-glutamylcyclotransferase OS=Homo sapiens OX=9606 GN=GGCT PE=1 SV=1		20	3	8	3	188	21	5.14	3516		3					2.37657e+06	17608788		1
Q6PJW8	Consortin OS=Homo sapiens OX=9606 GN=CNST PE=1 SV=3		3	2	4	2	725	79.5	4.53	1836		2				4188676	6.01114e+06			1
Q01546	Keratin, type II cytoskeletal 2 oral OS=Homo sapiens OX=9606 GN=KRT76 PE=1 SV=2		16	20	235	2	638	65.8	8.12	137639		20					18229261			1
P04211	Immunoglobulin lambda variable 7-43 OS=Homo sapiens OX=9606 GN=IGLV7-43 PE=3 SV=2		24	4	58	1	117	12.4	7.03	26126		4								1
Q9C075	Keratin, type I cytoskeletal 23 OS=Homo sapiens OX=9606 GN=KRT23 PE=1 SV=2		6	5	27	1	422	48.1	6.54	17271		5								1
P0DOX6	Immunoglobulin mu heavy chain OS=Homo sapiens OX=9606 PE=1 SV=2		45	42	3088	3	576	63.4	7.87	1743978		42		332785687	2.43863e+08	2.50501e+08	235936928	3.11058e+08	2.97791e+08	1
P0DOX2	Immunoglobulin alpha-2 heavy chain OS=Homo sapiens OX=9606 PE=1 SV=2		54	35	581	13	455	48.9	6.67	307622		35		9.99774e+08	7.70458e+08	731240206	1.15411e+09	1.04381e+09	8.49842e+08	1
P0DOY3	Immunoglobulin lambda constant 3 OS=Homo sapiens OX=9606 GN=IGLC3 PE=1 SV=1		92	31	702	6	106	11.3	7.24	406323		31		9.73647e+08	7.69565e+08	9.37633e+08	1.19416e+09	9.89853e+08	923339225	1
Q9NY65	Tubulin alpha-8 chain OS=Homo sapiens OX=9606 GN=TUBA8 PE=1 SV=1		43	28	190	4	449	50.1	5.06	94117		28		4.43168e+06	2.74055e+06	2.07722e+07	2.5379e+07	3.59724e+06	2.2095e+06	1
A0A0B4J1V0	Immunoglobulin heavy variable 3-15 OS=Homo sapiens OX=9606 GN=IGHV3-15 PE=3 SV=1		61	18	272	14	119	12.9	8.62	150084		18		1.32766e+09	9.6321e+08	9.89861e+08	1.55115e+09	1.45719e+09	9.3413e+08	1
A0A0B4J1X5	Immunoglobulin heavy variable 3-74 OS=Homo sapiens OX=9606 GN=IGHV3-74 PE=3 SV=1		56	17	402	2	117	12.8	8.66	227659		17		3.21592e+08	2.5288e+08	196070640	151657904	280177984	186614976	1
A0A0A0MRZ8	Immunoglobulin kappa variable 3D-11 OS=Homo sapiens OX=9606 GN=IGKV3D-11 PE=3 SV=6		50	18	290	9	115	12.6	5.29	157423		18		4796069095	3.89738e+09	4.01415e+09	6.24722e+09	5.19512e+09	3.97719e+09	1
P09493-3	Isoform 3 of Tropomyosin alpha-1 chain OS=Homo sapiens OX=9606 GN=TPM1		32	16	76	5	284	32.9	4.78	40917		16		1.6412e+07	1.38938e+07	56487978	51522654	2.34256e+07	1.04402e+07	1
P01599	Immunoglobulin kappa variable 1-17 OS=Homo sapiens OX=9606 GN=IGKV1-17 PE=1 SV=2		44	14	135	1	117	12.8	8.68	80036		14		3.98633e+06	4.76212e+06	2.9123e+06	4.02993e+06	3.71894e+06	7035645	1
P0DP03	Immunoglobulin heavy variable 3-30-5 OS=Homo sapiens OX=9606 GN=IGHV3-30-5 PE=3 SV=1		56	15	137	7	117	12.9	8.92	82060		15		2.3862e+08	1.83533e+08	2.11481e+08	259555642	256081150	2.36554e+08	1
A0A075B6S5	Immunoglobulin kappa variable 1-27 OS=Homo sapiens OX=9606 GN=IGKV1-27 PE=3 SV=1		44	15	127	4	117	12.7	8.29	72374		15		157585811	1.22493e+08	1.01156e+08	164109762	1.72734e+08	1.48515e+08	1
P68400	Casein kinase II subunit alpha OS=Homo sapiens OX=9606 GN=CSNK2A1 PE=1 SV=1		41	13	83	12	391	45.1	7.74	46466		13		1.02425e+08	55037985	7.0448e+07	6.52924e+07	95312596	62573177	1
A0A0C4DH29	Immunoglobulin heavy variable 1-3 OS=Homo sapiens OX=9606 GN=IGHV1-3 PE=3 SV=1		48	11	122	1	117	13	9.55	71153		11		38277992	18339468	25013072	23870071	3.52159e+07	23370316	1
A0A087WSY6	Immunoglobulin kappa variable 3D-15 OS=Homo sapiens OX=9606 GN=IGKV3D-15 PE=3 SV=6		42	12	168	1	115	12.5	5.19	84868		12		14423642	12550895	12121080	19490318	13292209	11129726	1
P06312	Immunoglobulin kappa variable 4-1 OS=Homo sapiens OX=9606 GN=IGKV4-1 PE=1 SV=1		45	8	161	6	121	13.4	5.25	80525		8		1.01521e+09	4.34332e+08	4.72643e+08	975582351	9.2664e+08	7.44423e+08	1
A0A0C4DH31	Immunoglobulin heavy variable 1-18 OS=Homo sapiens OX=9606 GN=IGHV1-18 PE=3 SV=1		43	10	118	2	117	12.8	8.84	68132		10		3.05243e+07	2.43592e+07	2.36342e+07	14245818	29484299	2.80695e+07	1
A0A0C4DH73	Immunoglobulin kappa variable 1-12 OS=Homo sapiens OX=9606 GN=IGKV1-12 PE=3 SV=1		42	10	105	1	117	12.6	8.31	62770		10		4.25348e+07	29103520	3.41558e+07	48130254	4.70622e+07	3.43031e+07	1
A0A0C4DH32	Immunoglobulin heavy variable 3-20 OS=Homo sapiens OX=9606 GN=IGHV3-20 PE=3 SV=2		35	9	183	2	117	12.7	7.87	99426		9		6.34596e+07	4.1274e+07	4.49617e+07	2.34829e+08	82039620	67125958	1
A0A0A0MS15	Immunoglobulin heavy variable 3-49 OS=Homo sapiens OX=9606 GN=IGHV3-49 PE=3 SV=1		56	9	86	6	119	13	8.62	49892		9		2.09952e+08	143755005	152851028	216420829	2.07992e+08	1.27577e+08	1
A0A0C4DH42	Immunoglobulin heavy variable 3-66 OS=Homo sapiens OX=9606 GN=IGHV3-66 PE=3 SV=1		49	11	107	1	116	12.7	8.16	59680		11		28762065	1.99241e+07	2.10014e+07	27623267	2.88589e+07	1.82075e+07	1
A0A075B6P5	Immunoglobulin kappa variable 2-28 OS=Homo sapiens OX=9606 GN=IGKV2-28 PE=3 SV=1		44	7	108	2	120	12.9	5.94	56796		7		7.80348e+07	4.18629e+07	49011583	93438936	5.99768e+07	63890081	1
A0A075B6K4	Immunoglobulin lambda variable 3-10 OS=Homo sapiens OX=9606 GN=IGLV3-10 PE=3 SV=2		52	8	74	7	115	12.4	4.83	42963		8		1.87863e+08	1.29259e+08	1.50913e+08	250569373	1.985e+08	1.37452e+08	1
O00151	PDZ and LIM domain protein 1 OS=Homo sapiens OX=9606 GN=PDLIM1 PE=1 SV=4		45	13	32	13	329	36	7.02	14691		13		33651380	4.33273e+07	94695885	84086390	4.56249e+07	2.18242e+07	1
Q13642-1	Isoform 1 of Four and a half LIM domains protein 1 OS=Homo sapiens OX=9606 GN=FHL1		43	11	43	11	280	31.9	8.32	22459		11		32632793	3.9619e+07	6.38418e+07	5.0796e+07	3.72338e+07	2.09193e+07	1
O14950	Myosin regulatory light chain 12B OS=Homo sapiens OX=9606 GN=MYL12B PE=1 SV=2		47	10	57	5	172	19.8	4.84	32999		10		4.6157e+07	31797920	1.00384e+08	8.77359e+07	34035954	6.3496e+06	1
Q9Y6C2	EMILIN-1 OS=Homo sapiens OX=9606 GN=EMILIN1 PE=1 SV=3		17	12	33	12	1016	106.6	5.17	16945		12		10928569	1.48994e+07	31824993	2.2144e+07	6.54275e+06	7.44669e+06	1
P12956	X-ray repair cross-complementing protein 6 OS=Homo sapiens OX=9606 GN=XRCC6 PE=1 SV=2		20	14	68	14	609	69.8	6.64	31109		14		5.07491e+07	3.7822e+07	2.54132e+07	40813323	5.95142e+07	4.66383e+07	1
P84243	Histone H3.3 OS=Homo sapiens OX=9606 GN=H3F3A PE=1 SV=2		42	9	111	9	136	15.3	11.27	60202		9		419747948	4.7913e+08	2.83901e+08	5.00082e+08	4.52113e+08	398112127	1
A0A0B4J1V6	Immunoglobulin heavy variable 3-73 OS=Homo sapiens OX=9606 GN=IGHV3-73 PE=3 SV=1		31	5	80	1	119	12.8	9.17	43599		5		9.33232e+07	5.92297e+07	61314929	49913188	99047404	6.56815e+07	1
P01706	Immunoglobulin lambda variable 2-11 OS=Homo sapiens OX=9606 GN=IGLV2-11 PE=1 SV=2		35	7	182	2	119	12.6	7.24	104188		7		4125168545	3.63653e+09	3.49922e+09	5720896916	4372981136	3874228764	1
P01709	Immunoglobulin lambda variable 2-8 OS=Homo sapiens OX=9606 GN=IGLV2-8 PE=1 SV=2		39	7	133	2	118	12.4	5.91	68272		7		4.93338e+08	4.19696e+08	412697043	612183573	5.15727e+08	3.69848e+08	1
A0A075B6S2	Immunoglobulin kappa variable 2D-29 OS=Homo sapiens OX=9606 GN=IGKV2D-29 PE=3 SV=1		37	9	111	2	120	13.1	7.12	65250		9		5.41432e+07	46607005	4.02461e+07	41640464	4.7588e+07	42299425	1
P19784	Casein kinase II subunit alpha' OS=Homo sapiens OX=9606 GN=CSNK2A2 PE=1 SV=1		37	11	49	10	350	41.2	8.56	26208		11		2.24926e+07	2.07062e+07	2.57974e+07	4571836	24716089	20862845	1
P16112	Aggrecan core protein OS=Homo sapiens OX=9606 GN=ACAN PE=1 SV=3		3	8	74	8	2530	261.2	4.13	35960		8		1.2356e+08	1.14619e+08	1.10524e+08	194638695	1.43981e+08	137156857	1
P13010	X-ray repair cross-complementing protein 5 OS=Homo sapiens OX=9606 GN=XRCC5 PE=1 SV=3		14	10	38	10	732	82.7	5.81	19381		10		28467588	2.47829e+07	1.88358e+07	1.29734e+07	2.24472e+07	2.14942e+07	1
A2NJV5	Immunoglobulin kappa variable 2-29 OS=Homo sapiens OX=9606 GN=IGKV2-29 PE=3 SV=2		37	8	107	1	120	13.1	7.28	62008		8		6.19162e+07	4.69728e+07	4.91289e+07	7.24958e+07	6.41405e+07	54642315	1
A0A075B6J9	Immunoglobulin lambda variable 2-18 OS=Homo sapiens OX=9606 GN=IGLV2-18 PE=3 SV=2		29	5	67	2	118	12.4	4.82	38615		5		36070312	30792433	2.73819e+07	1.82578e+07	38354253	2.61803e+07	1
P67870	Casein kinase II subunit beta OS=Homo sapiens OX=9606 GN=CSNK2B PE=1 SV=1		27	6	46	6	215	24.9	5.55	25639		6		9.81862e+07	88676434	9.81988e+07	8.52238e+07	9.91002e+07	9.49629e+07	1
P01718	Immunoglobulin lambda variable 3-27 OS=Homo sapiens OX=9606 GN=IGLV3-27 PE=1 SV=2		49	5	47	4	113	12.2	5.01	22044		5		83407256	7.42152e+07	7.81005e+07	7.8535e+07	8.72317e+07	77202297	1
P01721	Immunoglobulin lambda variable 6-57 OS=Homo sapiens OX=9606 GN=IGLV6-57 PE=1 SV=2		23	4	57	2	117	12.6	4.78	31705		4		3.22162e+07	2.45334e+07	2.87312e+07	3.98567e+07	34091639	3.62384e+07	1
P07203	Glutathione peroxidase 1 OS=Homo sapiens OX=9606 GN=GPX1 PE=1 SV=4		37	7	10	7	203	22.1	6.55	5629		7		15607150	1.3396e+07	3.63956e+07	3.11078e+07	13334077	9020279	1
P21291	Cysteine and glycine-rich protein 1 OS=Homo sapiens OX=9606 GN=CSRP1 PE=1 SV=3		54	6	24	6	193	20.6	8.57	12243		6		1.4691e+07	9.34579e+06	30387511	2.50444e+07	1.7571e+07	6.1932e+06	1
A0A075B6K5	Immunoglobulin lambda variable 3-9 OS=Homo sapiens OX=9606 GN=IGLV3-9 PE=3 SV=1		33	5	39	1	115	12.3	7.39	20145		5		32121998	2.7226e+07	27867383	2.83251e+07	3.99839e+07	4.76412e+07	1
Q16777	Histone H2A type 2-C OS=Homo sapiens OX=9606 GN=HIST2H2AC PE=1 SV=4		43	7	35	7	129	14	10.9	17474		7		67605239	120667044	64025543	1.27036e+08	71887186	51265880	1
O75531	Barrier-to-autointegration factor OS=Homo sapiens OX=9606 GN=BANF1 PE=1 SV=1		49	6	44	6	89	10.1	6.09	21777		6		1.21513e+08	9.77369e+07	1.00559e+08	1.29191e+08	1.29262e+08	1.1097e+08	1
A0A0J9YVY3	Immunoglobulin heavy variable 7-4-1 OS=Homo sapiens OX=9606 GN=IGHV7-4-1 PE=3 SV=1		26	3	59	2	117	12.8	8.63	36513		3		2.50975e+08	214628653	203528382	2.80595e+08	2.76365e+08	178843555	1
A0A075B6R2	Immunoglobulin heavy variable 4-4 OS=Homo sapiens OX=9606 GN=IGHV4-4 PE=3 SV=2		40	5	46	1	117	12.8	9.6	27882		5		27199070	20691368	17883076	32151778	28422702	33355114	1
A0A075B6H9	Immunoglobulin lambda variable 4-69 OS=Homo sapiens OX=9606 GN=IGLV4-69 PE=1 SV=1		30	2	32	2	119	12.8	6.51	16074		2		250538647	121314822	1.02e+08	2.94361e+08	193971510	1.6554e+08	1
O00139	Kinesin-like protein KIF2A OS=Homo sapiens OX=9606 GN=KIF2A PE=1 SV=3		10	6	8	6	706	79.9	6.68	4385		6		5.82707e+08	7345690695	4.00413e+08	3355480768	1185023744	5.02671e+08	1
P23528	Cofilin-1 OS=Homo sapiens OX=9606 GN=CFL1 PE=1 SV=3		40	7	20	7	166	18.5	8.09	7787		7		47141985	4.13398e+07	4.72201e+07	4.43491e+07	5.20464e+07	4.17164e+07	1
A0A075B6I9	Immunoglobulin lambda variable 7-46 OS=Homo sapiens OX=9606 GN=IGLV7-46 PE=3 SV=4		24	4	65	1	117	12.5	7.2	29515		4		26445484	2.42372e+07	25719997	45944264	2.78551e+07	2.95355e+07	1
P15153	Ras-related C3 botulinum toxin substrate 2 OS=Homo sapiens OX=9606 GN=RAC2 PE=1 SV=1		35	6	12	6	192	21.4	7.61	5017		6		10469532	9.03627e+06	2.93764e+07	24079594	5008498	2.20127e+06	1
Q14644	Ras GTPase-activating protein 3 OS=Homo sapiens OX=9606 GN=RASA3 PE=1 SV=3		9	7	16	7	834	95.6	7.15	6747		7		5.15644e+06	14886087	1.63595e+07	19462372	2.1319e+07	14844310	1
Q96QR8	Transcriptional activator protein Pur-beta OS=Homo sapiens OX=9606 GN=PURB PE=1 SV=3		16	5	23	4	312	33.2	5.43	12917		5		2.20447e+06	2.93588e+06	3.21593e+06	1.06254e+07	5.98784e+06	11683476	1
Q16778	Histone H2B type 2-E OS=Homo sapiens OX=9606 GN=HIST2H2BE PE=1 SV=3		28	5	39	5	126	13.9	10.32	21087		5		73396425	9.62392e+07	7.25597e+07	132344494	75072596	74690481	1
A0A0C4DH34	Immunoglobulin heavy variable 4-28 OS=Homo sapiens OX=9606 GN=IGHV4-28 PE=3 SV=1		28	4	36	1	117	13.1	9.29	21065		4		42208412	39452276	32388472	23125632	57620340	60510564	1
A0A075B6I0	Immunoglobulin lambda variable 8-61 OS=Homo sapiens OX=9606 GN=IGLV8-61 PE=3 SV=7		20	3	50	3	122	12.8	4.55	30042		3		3.13322e+08	2.5176e+08	269864836	347647529	326985030	2.43695e+08	1
P01704	Immunoglobulin lambda variable 2-14 OS=Homo sapiens OX=9606 GN=IGLV2-14 PE=1 SV=2		24	3	44	1	120	12.6	6.49	17945		3		42999992	3.54933e+07	4.20568e+07	4.91813e+07	53216132	2.95173e+07	1
P0DOX3	Immunoglobulin delta heavy chain OS=Homo sapiens OX=9606 PE=1 SV=1		8	4	22	4	512	56.2	8.02	11545		4		33813136	1.91316e+07	23450639	3.9381e+07	39650236	28163032	1
A0A0A0MT89	Immunoglobulin kappa joining 1 OS=Homo sapiens OX=9606 GN=IGKJ1 PE=4 SV=2		100	2	19	2	12	1.4	8.84	11112		2		3.29489e+08	2.46242e+08	293592680	380273717	3.16789e+08	322706452	1
P09496	Clathrin light chain A OS=Homo sapiens OX=9606 GN=CLTA PE=1 SV=1		22	5	9	5	248	27.1	4.51	4017		5		11661416	1.09561e+07	15962079	22142272	1.27027e+07	9084815	1
P61158	Actin-related protein 3 OS=Homo sapiens OX=9606 GN=ACTR3 PE=1 SV=3		19	6	9	6	418	47.3	5.88	3105		6		2.26115e+07	1.25864e+07	2.15248e+07	4.2946e+07	28747812	10572347	1
A0A075B6I1	Immunoglobulin lambda variable 4-60 OS=Homo sapiens OX=9606 GN=IGLV4-60 PE=3 SV=1		30	2	23	2	120	13	6.25	12584		2		43543312	27173855	36314870	42751620	47356738	40987707	1
P16083	Ribosyldihydronicotinamide dehydrogenase [quinone] OS=Homo sapiens OX=9606 GN=NQO2 PE=1 SV=5		29	4	16	4	231	25.9	6.29	7081		4		7822967	3.99627e+06	6.21121e+06	17048968	9.10528e+06	7.83281e+06	1
O76074	cGMP-specific 3',5'-cyclic phosphodiesterase OS=Homo sapiens OX=9606 GN=PDE5A PE=1 SV=2		7	5	5	5	875	99.9	6.09	2695		5		2.03908e+08	2.32556e+08	2.40976e+08	1.7517e+08	219073264	2.6936e+08	1
P08514	Integrin alpha-IIb OS=Homo sapiens OX=9606 GN=ITGA2B PE=1 SV=3		5	5	18	5	1039	113.3	5.38	8016		5		8.27107e+06	5.30495e+06	1.48031e+07	9.20505e+06	5.16798e+06	3.88738e+06	1
P30740	Leukocyte elastase inhibitor OS=Homo sapiens OX=9606 GN=SERPINB1 PE=1 SV=1		11	3	5	3	379	42.7	6.28	2254		3		11538258	1.01679e+07	1.23749e+07	4430918	7.84086e+06	6.30896e+06	1
P62987	Ubiquitin-60S ribosomal protein L40 OS=Homo sapiens OX=9606 GN=UBA52 PE=1 SV=2		29	4	13	4	128	14.7	9.83	6825		4		8.34499e+06	5.89732e+06	1.29071e+07	14504241	2.63387e+07	7467507	1
A0A0G2JS06	Immunoglobulin lambda variable 5-39 OS=Homo sapiens OX=9606 GN=IGLV5-39 PE=3 SV=1		20	2	12	2	123	13.4	8.63	8287		2		98271004	87439627	77893617	97949535	106329834	101564396	1
A0A075B6I4	Immunoglobulin lambda variable 10-54 OS=Homo sapiens OX=9606 GN=IGLV10-54 PE=3 SV=1		18	2	73	2	117	12.4	8.03	46962		2		1041667584	8.97974e+08	920018176	1.43509e+09	1142170298	1108545408	1
Q92686	Neurogranin OS=Homo sapiens OX=9606 GN=NRGN PE=1 SV=1		27	2	14	2	78	7.6	7.87	8497		2		4.30131e+06	6.95314e+06	25743488	27475178	5.97643e+06	3.23554e+06	1
A0A0J9YXX1	Immunoglobulin heavy variable 5-10-1 OS=Homo sapiens OX=9606 GN=IGHV5-10-1 PE=3 SV=1		15	3	17	1	117	12.8	8.28	10679		3		6490718	4726494	4786783	2.49242e+06	7.06995e+06	5.44708e+06	1
A0A0B4J1Y8	Immunoglobulin lambda variable 9-49 OS=Homo sapiens OX=9606 GN=IGLV9-49 PE=1 SV=1		16	2	9	2	123	13	7.28	6187		2		1.45269e+07	11616395	14065055	8.28023e+06	15990342	1.27209e+07	1
Q13464	Rho-associated protein kinase 1 OS=Homo sapiens OX=9606 GN=ROCK1 PE=1 SV=1		2	3	17	1	1354	158.1	5.9	5649		3		1.71543e+07	1.3946e+07	15063422	18469967	18618594	23386578	1
P06576	ATP synthase subunit beta, mitochondrial OS=Homo sapiens OX=9606 GN=ATP5F1B PE=1 SV=3		14	5	6	5	529	56.5	5.4	2511		5		1.09635e+06	1.51786e+06	2625606	2.55412e+06	944790	1.24927e+06	1
P02810	Salivary acidic proline-rich phosphoprotein 1/2 OS=Homo sapiens OX=9606 GN=PRH1 PE=1 SV=2		17	2	5	2	166	17	4.84	2829		2		1106621	1.98851e+06	2.75064e+06	3688357	1431030	1110176	1
P50851	Lipopolysaccharide-responsive and beige-like anchor protein OS=Homo sapiens OX=9606 GN=LRBA PE=1 SV=4		1	4	4	4	2863	318.9	5.6	1876		4		15586012	11902429	12078877	10568492	11515148	13830421	1
O43390	Heterogeneous nuclear ribonucleoprotein R OS=Homo sapiens OX=9606 GN=HNRNPR PE=1 SV=1		4	3	14	3	633	70.9	8.13	6766		3		1.03394e+07	7.43249e+06	9.86905e+06	5.25415e+06	8.94242e+06	4.3849e+06	1
Q01813	ATP-dependent 6-phosphofructokinase, platelet type OS=Homo sapiens OX=9606 GN=PFKP PE=1 SV=2		7	5	9	5	784	85.5	7.55	3076		5		5.68468e+07	4.17172e+07	5.14854e+07	45995419	5.98407e+07	46687188	1
P17661	Desmin OS=Homo sapiens OX=9606 GN=DES PE=1 SV=3		6	3	11	1	470	53.5	5.27	5088		3		13101752	9301994	6501363	15845040	71086864	21458192	1
Q07021	Complement component 1 Q subcomponent-binding protein, mitochondrial OS=Homo sapiens OX=9606 GN=C1QBP PE=1 SV=1		9	2	5	2	282	31.3	4.84	2998		2		2.93783e+06	4.37539e+06	5296788	4692573	6.23519e+06	4120018	1
Q13576	Ras GTPase-activating-like protein IQGAP2 OS=Homo sapiens OX=9606 GN=IQGAP2 PE=1 SV=4		1	2	5	2	1575	180.5	5.64	2055		2		4.82197e+06	1764729	5.76572e+06	6362163	2.15235e+06	1549402	1
Q9UPN3	Microtubule-actin cross-linking factor 1, isoforms 1/2/3/5 OS=Homo sapiens OX=9606 GN=MACF1 PE=1 SV=4		0	3	15	2	7388	837.8	5.39	6111		3		68826058	39051538	47659342	50091080	67476480	58578538	1
Q8WVV4-1	Isoform 1 of Protein POF1B OS=Homo sapiens OX=9606 GN=POF1B		4	2	4	2	595	68.7	6.35	1888		2		18669371	8820235	1.63621e+07	15677397	1.94611e+07	1.9782e+07	1
O15511	Actin-related protein 2/3 complex subunit 5 OS=Homo sapiens OX=9606 GN=ARPC5 PE=1 SV=3		12	2	4	2	151	16.3	5.67	1977		2		2.54286e+06	2.50466e+06	9907460	5769732	2643066	1.78784e+06	1
A0A0B4J1U7	Immunoglobulin heavy variable 6-1 OS=Homo sapiens OX=9606 GN=IGHV6-1 PE=3 SV=1		7	1	15	1	121	13.5	9.2	9763		1		22023776	19516254	17637830	34848296	25124920	25920490	1
Q9NZT1	Calmodulin-like protein 5 OS=Homo sapiens OX=9606 GN=CALML5 PE=1 SV=2		17	2	14	2	146	15.9	4.44	6059		2		29676018	12579414	25111174	28874342	70807040	16200636	1
P31949	Protein S100-A11 OS=Homo sapiens OX=9606 GN=S100A11 PE=1 SV=2		18	2	6	2	105	11.7	7.12	2321		2		4.18313e+06	5.45961e+06	4.9914e+06	3.68118e+06	13392162	8.68416e+06	1
Q14204	Cytoplasmic dynein 1 heavy chain 1 OS=Homo sapiens OX=9606 GN=DYNC1H1 PE=1 SV=5		0	2	8	2	4646	532.1	6.4	3360		2		39818887	1.05008e+07	10228123	8499900	11160130	9420623	1
Q86TJ2	Transcriptional adapter 2-beta OS=Homo sapiens OX=9606 GN=TADA2B PE=1 SV=2		2	1	15	1	420	48.4	7.83	7095		1		1.86182e+07	8.65525e+06	1.84636e+07	22216672	44074557	1.53744e+07	1
Q8WZ42	Titin OS=Homo sapiens OX=9606 GN=TTN PE=1 SV=4		0	2	15	2	34350	3813.7	6.35	6964		2		3.20306e+08	254787801	2.5855e+08	2.00796e+08	3.42884e+08	3.21953e+08	1
Q9NZJ4	Sacsin OS=Homo sapiens OX=9606 GN=SACS PE=1 SV=2		0	1	9	1	4579	520.8	7.05	3916		1		60561364	47910216	42922160	87144920	58099004	63532272	1
P11021	Endoplasmic reticulum chaperone BiP OS=Homo sapiens OX=9606 GN=HSPA5 PE=1 SV=2		2	1	5	1	654	72.3	5.16	2410		1		947119	1.58769e+06	1.05707e+06	1.93454e+06	4294947	1.47803e+06	1
Q8NI35	InaD-like protein OS=Homo sapiens OX=9606 GN=PATJ PE=1 SV=3		0	1	7	1	1801	196.2	4.94	4261		1		8542136	7062517	5.34522e+06	10595372	6.64096e+06	7404094	1
Q05639	Elongation factor 1-alpha 2 OS=Homo sapiens OX=9606 GN=EEF1A2 PE=1 SV=1		2	1	4	1	463	50.4	9.03	2301		1		4.39569e+06	2663265	15172698	14063280	5.29475e+06	2.53935e+06	1
P24534	Elongation factor 1-beta OS=Homo sapiens OX=9606 GN=EEF1B2 PE=1 SV=3		7	2	10	1	225	24.7	4.67	6623		2		10704579	6921268	7.30009e+06	12552521	10716313	7891254	1
O75907	Diacylglycerol O-acyltransferase 1 OS=Homo sapiens OX=9606 GN=DGAT1 PE=1 SV=2		2	1	14	1	488	55.2	9.32	8780		1		22624594	24493292	87098968	127177176	27600630	9649563	1
Q9UJU6	Drebrin-like protein OS=Homo sapiens OX=9606 GN=DBNL PE=1 SV=1		5	2	2	2	430	48.2	5.05	537		2		84129000	84315408	88823272	102854256	118703056	134764272	1
Q7Z6R9	Transcription factor AP-2-delta OS=Homo sapiens OX=9606 GN=TFAP2D PE=2 SV=1		2	1	8	1	452	49.5	8.16	3836		1		1.61702e+06	2888064	2.43179e+06	4.45921e+06	3.57224e+06	2484065	1
Q5SNT2	Transmembrane protein 201 OS=Homo sapiens OX=9606 GN=TMEM201 PE=1 SV=1		1	1	115	1	666	72.2	9.22	76862		1		32662659	2.48855e+07	1.64903e+07	165074575	4.18219e+07	5.42091e+07	1
P01705	Immunoglobulin lambda variable 2-23 OS=Homo sapiens OX=9606 GN=IGLV2-23 PE=1 SV=2		7	1	1	1	113	11.9	5.91	497		1		15694494	13504566	13917079	6984809	18195268	16358661	1
[truncated: 495 more rows]

## Sheet: ATP
Accession	Description	Concentrations [ug/ml]	Coverage [%]	# Peptides	# PSMs	# Unique Peptides	# AAs	MW [kDa]	calc. pI	Score MSPepSearch: MSPepSearch	Score Sequest HT: Sequest HT	# Peptides (by Search Engine): MSPepSearch	# Peptides (by Search Engine): Sequest HT	Abundance: F7: Sample	Abundance: F8: Sample	Abundance: F9: Sample	Abundance: F10: Sample	Abundance: F11: Sample	Abundance: F12: Sample	# Protein Groups
[truncated: 614 more rows]

[truncated: 2 more sheets: cAMP, pTYR]
