# Supplementary material for: Affinity Capture Enrichment versus Affinity Depletion: A Comparison of Strategies for Increasing Coverage of Low-Abundant Human Plasma Proteins
Source: Int J Mol Sci. 2020 Aug 17;21(16):5903. doi: 10.3390/ijms21165903 (PMC7460666; doi:10.3390/ijms21165903)
Supplement: Supplementary file 1 [file ijms-21-05903-s001.zip › ijms-901550-SUPPL/Supplementary table S2.xlsx]

## Sheet: Table legend
Supplementary table 2
The table summerizes #proteins detected with available concentrations and their mean abundances (mean of six prelicate experiments) as measured by peptide precursor ion area were plasma were affinity-enriched or immune-depleted by using the four affinity-proteomics based approaces (ABA, pTYR, cAMP, and ATP), the MARS14 mix immuno-depletion method, and the Proteominer protein equalization method, …

## Sheet: Mean values
Accession	Protein name	Conc	Ctrl	MARS14	PM	ABA	ATP	cAMP	pTYR
P02768	Serum albumin OS=Homo sapiens GN=ALB PE=1 SV=2 - [ALBU_HUMAN]	42000	42.2707	31.168	34.6867	36.5456	32.8502	32.0403	34.7317
P04217	Serotransferrin OS=Homo sapiens GN=TF PE=1 SV=3 - [TRFE_HUMAN]	2300	37.6276	29.4879	30.8376	29.8952	27.6475	25.3072	28.579
P55056	Complement C3 OS=Homo sapiens GN=C3 PE=1 SV=2 - [CO3_HUMAN]	1730	36.4414	32.9884	34.0262	31.5466	31.196	27.4301	29.8816
P02671	Immunoglobulin gamma-1 heavy chain	1001	36.095		31.703	33.5072	31.761	30.3854	32.766
P01009	Alpha-2-macroglobulin OS=Homo sapiens GN=A2M PE=1 SV=3 - [A2MG_HUMAN]	1609	36.0316	32.2502	31.1529	30.1291	29.0675	29.2689	25.4052
P02787	Haptoglobin OS=Homo sapiens GN=HP PE=1 SV=1 - [HPT_HUMAN]	1100	35.6695	28.8215	29.0655	30.0643	28.1381	26.4355	27.2514
P01024	Hemopexin OS=Homo sapiens GN=HPX PE=1 SV=2 - [HEMO_HUMAN]	750	35.4867	38.1031	27.8151	28.3635	27.4997	21.0026	25.4922
P01023	Fibrinogen alpha chain OS=Homo sapiens GN=FGA PE=1 SV=2 - [FIBA_HUMAN]	3800	35.4781	33.6314	35.4043	32.7273	28.3362	27.8143	29.4513
P02647	Immunoglobulin heavy constant alpha 1	1000	35.3584	24.166	31.534	33.9061	33.1037	32.5027	34.314
P05154	Fibrinogen gamma chain OS=Homo sapiens GN=FGG PE=1 SV=3 - [FIBG_HUMAN]	670	35.3055	33.2918	34.6722	31.8641	27.5711	27.0749	28.3007
P00738	Apolipoprotein A-I OS=Homo sapiens GN=APOA1 PE=1 SV=1 - [APOA1_HUMAN]	1400	35.1979	27.0723	35.6638	30.8191	31.4002	30.2621	31.9793
P01042-2	Fibrinogen beta chain OS=Homo sapiens GN=FGB PE=1 SV=2 - [FIBB_HUMAN]	706	34.9736	33.5781	35.0616	31.9699	28.0154	27.3365	28.6889
P01042	Alpha-1-antitrypsin OS=Homo sapiens GN=SERPINA1 PE=1 SV=3 - [A1AT_HUMAN]	3000	34.466	25.733	31.1339	30.5738	28.225	26.9314	29.7281
P0DOX5	Alpha-2-HS-glycoprotein OS=Homo sapiens GN=AHSG PE=1 SV=1 - [FETUA_HUMAN]	630	34.0587	36.168	31.5712	27.8945	27.5887	24.206	25.8553
P01876	Vitamin D-binding protein OS=Homo sapiens GN=GC PE=1 SV=1 - [VTDB_HUMAN]	62.36	33.9636	36.4003	28.8326	28.3998	25.3758	24.6789	25.5607
P02652	Ceruloplasmin OS=Homo sapiens GN=CP PE=1 SV=1 - [CERU_HUMAN]	320	33.9	36.6104	31.4124	28.1816	26.9935		23.2521
P02766	Complement factor H OS=Homo sapiens GN=CFH PE=1 SV=4 - [CFAH_HUMAN]	57	33.8938	35.9056	31.3447	28.6298	28.6493	22.9019	26.1561
P02790	Apolipoprotein A-IV OS=Homo sapiens GN=APOA4 PE=1 SV=3 - [APOA4_HUMAN]	340	33.7136	36.0023	32.5925	29.9753	27.189	26.0238	27.6823
P04114	Apolipoprotein A-II OS=Homo sapiens GN=APOA2 PE=1 SV=1 - [APOA2_HUMAN]	780	33.6221	29.8371	32.4555	30.099	29.8006	30.0536	32.2498
P02675	Plasminogen OS=Homo sapiens GN=PLG PE=1 SV=2 - [PLMN_HUMAN]	148	33.4867	35.612	31.6885	27.7285	29.753	24.2384	24.9148
P02679	Alpha-1-acid glycoprotein 1 OS=Homo sapiens GN=ORM1 PE=1 SV=1 - [A1AG1_HUMAN]	610	33.3199	25.0855	23.0185	23.3983
P06396	Apolipoprotein B-100 OS=Homo sapiens GN=APOB PE=1 SV=2 - [APOB_HUMAN]	720	33.2957	36.3527	35.4089	32.2091	30.8168	29.2378	31.7436
P02765	Prothrombin OS=Homo sapiens GN=F2 PE=1 SV=2 - [THRB_HUMAN]	27	33.0078	35.4811	35.1446	28.5598	21.9567	20.8423	23.936
P02763	Inter-alpha-trypsin inhibitor heavy chain H2 OS=Homo sapiens GN=ITIH2 PE=1 SV=2 - [ITIH2_HUMAN]	21	32.9966	35.6182	32.8184	26.7798		22.8487	24.1091
P19652	Antithrombin-III OS=Homo sapiens GN=SERPINC1 PE=1 SV=1 - [ANT3_HUMAN]	320	32.9488	36.2472	27.5019	24.207			22.5838
P02788	Complement factor B OS=Homo sapiens GN=CFB PE=1 SV=2 - [CFAB_HUMAN]	1.26	32.7945	36.0556	28.5301	25.5016	24.6737
P06727	Hemoglobin subunit beta OS=Homo sapiens GN=HBB PE=1 SV=2 - [HBB_HUMAN]	30	32.7838	27.098	27.3869	27.6749	22.7002	23.5971	25.469
P00450	Alpha-1-antichymotrypsin OS=Homo sapiens GN=SERPINA3 PE=1 SV=2 - [AACT_HUMAN]	110	32.746	36.088	28.4067	26.4025			24.5738
P01008	Plasma protease C1 inhibitor OS=Homo sapiens GN=SERPING1 PE=1 SV=2 - [IC1_HUMAN]	280	32.708	33.6057	29.9194	27.7696	27.3669
P43652	Alpha-1B-glycoprotein OS=Homo sapiens GN=A1BG PE=1 SV=4 - [A1BG_HUMAN]	22000	32.697	35.7379	26.4929	26.1833			23.1365
P01871	Inter-alpha-trypsin inhibitor heavy chain H4 OS=Homo sapiens GN=ITIH4 PE=1 SV=4 - [ITIH4_HUMAN]	42	32.4964	31.4975	31.9519	26.0719	29.4347	21.4399	23.7615
P01861	Hemoglobin subunit alpha OS=Homo sapiens GN=HBA1 PE=1 SV=2 - [HBA_HUMAN]	41	32.461	26.5833	26.8815	28.5547	24.5094	24.1741	25.9693
P05155	Ig gamma-4 chain C region OS=Homo sapiens GN=IGHG4 PE=1 SV=1 - [IGHG4_HUMAN]	320	32.4117	23.3862	27.117	26.8484	26.0184	24.0592	25.4265
P02655	Beta-2-glycoprotein 1 OS=Homo sapiens GN=APOH PE=1 SV=3 - [APOH_HUMAN]	220	32.399	35.4914	25.5592	25.3207	26.0245		25.2869
P02749	C4b-binding protein alpha chain OS=Homo sapiens GN=C4BPA PE=1 SV=2 - [C4BPA_HUMAN]	11	32.3859	28.47	33.7954	28.6162	32.2916	31.3021	28.4794
P0C0L4	Clusterin OS=Homo sapiens GN=CLU PE=1 SV=1 - [CLUS_HUMAN]	113.099	32.3657	33.5879	34.4929	31.2527	28.3172	25.9282	28.4592
P02656	Histidine-rich glycoprotein OS=Homo sapiens GN=HRG PE=1 SV=1 - [HRG_HUMAN]	138.9	32.3144	33.2476	28.8885	30.4703	34.2409	27.3517	30.8157
P04004	Inter-alpha-trypsin inhibitor heavy chain H1 OS=Homo sapiens GN=ITIH1 PE=1 SV=3 - [ITIH1_HUMAN]	24	32.1175	34.8633	31.8014	26.066	22.8178		22.5224
P01031	Apolipoprotein C-I OS=Homo sapiens GN=APOC1 PE=1 SV=1 - [APOC1_HUMAN]	77	32.1149	26.9247	29.699	23.43	28.436	28.771	26.7664
P00747	Vitronectin OS=Homo sapiens GN=VTN PE=1 SV=1 - [VTNC_HUMAN]	153.55	32.0608	35.0271	35.979	30.2728	31.0628	30.1514	30.1792
P04196	Gelsolin OS=Homo sapiens GN=GSN PE=1 SV=1 - [GELS_HUMAN]	651	31.9627	34.2375	29.9614	28.6738	27.4201	24.3774	27.2966
P10909	Apolipoprotein C-III OS=Homo sapiens GN=APOC3 PE=1 SV=1 - [APOC3_HUMAN]	170	31.7269	27.3801	31.2034	24.6531	27.0894	26.0602	27.3858
P01011	Isoform LMW of Kininogen-1 OS=Homo sapiens GN=KNG1 - [KNG1_HUMAN]	1085	31.5836	31.7005	29.1268	24.7637	23.1365	21.4913	24.1692
P02751	Ig mu chain C region OS=Homo sapiens GN=IGHM PE=1 SV=3 - [IGHM_HUMAN]	320	31.4724	26.7739	31.4477	33.5909	34.0244	32.6206	35.7526
P0C0L5	Heparin cofactor 2 OS=Homo sapiens GN=SERPIND1 PE=1 SV=3 - [HEP2_HUMAN]	90	31.4108	33.5938	31.6533	23.0384			22.2207
P25311	Apolipoprotein D OS=Homo sapiens GN=APOD PE=1 SV=1 - [APOD_HUMAN]	82	31.4027	26.8242	32.9516	29.0665	26.4655	26.2094	31.2375
P05546	Apolipoprotein E OS=Homo sapiens GN=APOE PE=1 SV=1 - [APOE_HUMAN]	34	31.3686	32.0218	34.9382	28.8515	29.2532	30.2399	29.1306
P05090	Afamin OS=Homo sapiens GN=AFM PE=1 SV=1 - [AFAM_HUMAN]	320	31.3327	34.6582	26.6274	21.179
P08697	Protein AMBP OS=Homo sapiens GN=AMBP PE=1 SV=1 - [AMBP_HUMAN]	48	31.3166	34.3775	30.8688	28.1361	34.3499	25.1807	29.171
P02654	Fibronectin OS=Homo sapiens GN=FN1 PE=1 SV=4 - [FINC_HUMAN]	110	31.2022	33.6766	32.7889	27.762	24.0417	22.339	26.4992
P02774	Alpha-2-antiplasmin OS=Homo sapiens GN=SERPINF2 PE=1 SV=3 - [A2AP_HUMAN]	80	31.0869	33.4432	30.2642	23.3496			22.7853
P05452	Trypsin-1 OS=Homo sapiens GN=PRSS1 PE=1 SV=1 - [TRY1_HUMAN]	0.37	31.0281	33.8798		28.76			26.176
P08603	Complement C5 OS=Homo sapiens GN=C5 PE=1 SV=4 - [CO5_HUMAN]	150	31.0163	34.7821	28.4632	26.5677
Q03591	Retinol-binding protein 4 OS=Homo sapiens GN=RBP4 PE=1 SV=3 - [RET4_HUMAN]	0.58	30.7888	33.0117	24.0687	24.3123
P36980	Tropomyosin alpha-4 chain OS=Homo sapiens GN=TPM4 PE=1 SV=3 - [TPM4_HUMAN]	0.34	30.7552		27.4084	27.3359		21.3788	27.4119
P00739	Serum paraoxonase/arylesterase 1 OS=Homo sapiens GN=PON1 PE=1 SV=3 - [PON1_HUMAN]	7.7	30.7496	31.6564	34.9861	26.6389	24.4875	24.3743	25.3979
P02760	Alpha-1-acid glycoprotein 2 OS=Homo sapiens GN=ORM2 PE=1 SV=2 - [A1AG2_HUMAN]	610	30.7338		23.502	21.3904	21.8857	21.046	24.4145
P01019	CD5 antigen-like OS=Homo sapiens GN=CD5L PE=1 SV=1 - [CD5L_HUMAN]	5.6	30.5138	27.9253	29.9198	34.0826	32.9837	31.9948	35.1578
P00748	Immunoglobulin J chain OS=Homo sapiens GN=IGJ PE=1 SV=4 - [IGJ_HUMAN]	5.6	30.4176	27.4521	30.1655	34.0871	33.5856	32.5557	34.9712
P22352	Complement component C9 OS=Homo sapiens GN=C9 PE=1 SV=2 - [CO9_HUMAN]	13.93	30.4079	33.881	30.6915	24.3874			23.269
Q14624	Vitamin K-dependent protein S OS=Homo sapiens GN=PROS1 PE=1 SV=1 - [PROS_HUMAN]	26	30.3388	31.5848	32.9544	26.8	28.37	28.2024	27.4991
Q14624-2	Angiotensinogen OS=Homo sapiens GN=AGT PE=1 SV=1 - [ANGT_HUMAN]	47.6	30.3355	32.1843	27.1242	26.1161	27.7917	25.411	28.3981
P69905	N-acetylmuramoyl-L-alanine amidase OS=Homo sapiens GN=PGLYRP2 PE=1 SV=1 - [PGRP2_HUMAN]	14	30.3235	33.1214	28.8793	26.8533	21.4532		30.0917
P23142	Plasma kallikrein OS=Homo sapiens GN=KLKB1 PE=1 SV=1 - [KLKB1_HUMAN]	2.6	30.2131	32.0916	28.6665	24.8061	29.9065	22.8401	23.254
P23142-4	Coagulation factor XII OS=Homo sapiens GN=F12 PE=1 SV=3 - [FA12_HUMAN]	47	30.1881	32.672	28.2834	26.5098	29.6132		25.651
P06681	Complement C1s subcomponent OS=Homo sapiens GN=C1S PE=1 SV=1 - [C1S_HUMAN]	5.2	30.0694	33.0091	33.1618	25.9603	30.0584	20.5281
P02649	Complement factor I OS=Homo sapiens GN=CFI PE=1 SV=2 - [CFAI_HUMAN]	0.0057	30.0521	33.6746	24.7548	23.6852
P68871	Pigment epithelium-derived factor OS=Homo sapiens GN=SERPINF1 PE=1 SV=4 - [PEDF_HUMAN]	7.36	30.0351	32.5975	23.8909
P35542	Complement C1q subcomponent subunit B OS=Homo sapiens GN=C1QB PE=1 SV=3 - [C1QB_HUMAN]	0.93	29.9406	32.6629	32.9472	26.9365	36.2568	27.8534	27.998
P02042	Complement C2 OS=Homo sapiens GN=C2 PE=1 SV=2 - [CO2_HUMAN]	35	29.9116	32.0968	23.7077
P05160	Haptoglobin-related protein OS=Homo sapiens GN=HPR PE=1 SV=2 - [HPTR_HUMAN]	55	29.8498		27.3293	31.0497	29.9972	28.0964	31.5756
P00746	Apolipoprotein M OS=Homo sapiens GN=APOM PE=1 SV=2 - [APOM_HUMAN]	1.5	29.8439	26.8061	28.7633	25.3749	28.0708	26.3111	24.8988
P00488	Complement C1q subcomponent subunit C OS=Homo sapiens GN=C1QC PE=1 SV=3 - [C1QC_HUMAN]	0.91	29.7689	32.2052	32.7674	26.7444	36.3177	27.8395	31.7087
P04264	Complement component C8 gamma chain OS=Homo sapiens GN=C8G PE=1 SV=3 - [CO8G_HUMAN]	1.1	29.7275	32.3846	25.2571	21.3566
P35908	Apolipoprotein L1 OS=Homo sapiens GN=APOL1 PE=1 SV=5 - [APOL1_HUMAN]	1.2	29.6913		29.8149	24.5069	23.5082	24.6808	25.0673
P05787	Complement component C6 OS=Homo sapiens GN=C6 PE=1 SV=3 - [CO6_HUMAN]	3.7	29.6761	32.5139	23.6865	25.1463
P78386	Complement component C8 beta chain OS=Homo sapiens GN=C8B PE=1 SV=3 - [CO8B_HUMAN]	2.8	29.5229	31.9575	27.89	21.339	21.7301
P12035	Leucine-rich alpha-2-glycoprotein OS=Homo sapiens GN=LRG1 PE=1 SV=2 - [A2GL_HUMAN]	2.7	29.3574	33.2699	25.6675	23.702
P19013	Insulin-like growth factor-binding protein complex acid labile subunit OS=Homo sapiens GN=IGFALS PE=1 SV=1 - [ALS_HUMAN]	1.5	29.3452	32.5154	25.781
Q86Y46	Complement C1r subcomponent OS=Homo sapiens GN=C1R PE=1 SV=2 - [C1R_HUMAN]	4.3	29.326	32.3727	31.9968	27.1373	22.6261
Q8N1N4	Complement component C7 OS=Homo sapiens GN=C7 PE=1 SV=2 - [CO7_HUMAN]	2.6	29.2347	32.754	24.5185
P00734	Apolipoprotein C-II OS=Homo sapiens GN=APOC2 PE=1 SV=1 - [APOC2_HUMAN]	240	29.2058	26.7758	29.5535	22.9683	25.6765	23.8085	26.0022
P07225	Pregnancy zone protein OS=Homo sapiens GN=PZP PE=1 SV=4 - [PZP_HUMAN]	10	29.1397	27.9557	29.6886
P29622	Corticosteroid-binding globulin OS=Homo sapiens GN=SERPINA6 PE=1 SV=1 - [CBG_HUMAN]	1.2	28.9761	31.6909	24.1739
P19827	Transthyretin OS=Homo sapiens GN=TTR PE=1 SV=1 - [TTHY_HUMAN]	770	28.9295	29.1513	29.5135	24.7789		21.8139	23.625
P01344	Complement C4-B OS=Homo sapiens GN=C4B PE=1 SV=1 - [CO4B_HUMAN]	104	28.8825	31.5955	29.7478	25.4855	25.5166	23.5786	24.8757
P19823	Carboxypeptidase N subunit 2 OS=Homo sapiens GN=CPN2 PE=1 SV=3 - [CPN2_HUMAN]	2	28.7977	31.8172	27.5053	25.6761
P18428	Complement C1q subcomponent subunit A OS=Homo sapiens GN=C1QA PE=1 SV=2 - [C1QA_HUMAN]	1.2	28.6063	31.933	32.7741	26.5086	36.2951	28.1226	28.4166
Q15848	Carboxypeptidase B2 OS=Homo sapiens GN=CPB2 PE=1 SV=2 - [CBPB2_HUMAN]	0.7	28.5881	31.3674	29.2665		22.6514
P05543	Lumican OS=Homo sapiens GN=LUM PE=1 SV=2 - [LUM_HUMAN]	4	28.5787	32.4316	26.3119	25.9007
P35527	Complement component C8 alpha chain OS=Homo sapiens GN=C8A PE=1 SV=2 - [CO8A_HUMAN]	2.4	28.5707	31.8135	26.0894
Q96PD5	Kallistatin OS=Homo sapiens GN=SERPINA4 PE=1 SV=3 - [KAIN_HUMAN]	25.6	28.5601	32.5476	27.2641	22.4777	30.7821
P12259	Ficolin-3 OS=Homo sapiens GN=FCN3 PE=1 SV=2 - [FCN3_HUMAN]	1	28.4822	31.8022	31.5754	27.3326	25.87	26.2977	29.5154
P02748	Zinc-alpha-2-glycoprotein OS=Homo sapiens GN=AZGP1 PE=1 SV=2 - [ZA2G_HUMAN]	91.521	28.4198	34.0179	25.1705	21.8756	25.473	20.3105	24.6089
P41222	Tetranectin OS=Homo sapiens GN=CLEC3B PE=1 SV=3 - [TETN_HUMAN]	58	28.4185	31.1697	21.6924	22.3367
P04003	Inter-alpha-trypsin inhibitor heavy chain H3 OS=Homo sapiens GN=ITIH3 PE=1 SV=2 - [ITIH3_HUMAN]	2	28.4166	32.0153	29.3691	21.651
Q07954	Kininogen-1 OS=Homo sapiens GN=KNG1 PE=1 SV=2 - [KNG1_HUMAN]	1085	28.4003	29.9684		29.5769	33.734	27.4379	30.1206
P20742	Platelet basic protein OS=Homo sapiens GN=PPBP PE=1 SV=3 - [CXCL7_HUMAN]	7	28.2143	26.0099	24.7729	26.4296	24.0878	26.9419	26.9807
P02741	Thyroxine-binding globulin OS=Homo sapiens GN=SERPINA7 PE=1 SV=2 - [THBG_HUMAN]	15	28.028	31.1415
P02743	Attractin OS=Homo sapiens GN=ATRN PE=1 SV=2 - [ATRN_HUMAN]	0.66	28.0062	30.3573
P04275	Serum amyloid A-4 protein OS=Homo sapiens GN=SAA4 PE=1 SV=2 - [SAA4_HUMAN]	30	27.9762	23.5796	28.0944	26.291	25.8758	26.4863	26.0896
P53634	Hyaluronan-binding protein 2 OS=Homo sapiens GN=HABP2 PE=1 SV=1 - [HABP2_HUMAN]	1.1	27.9568	30.9603	34.0777	26.4829	28.8066	25.4436	28.586
P27169	Complement factor H-related protein 1 OS=Homo sapiens GN=CFHR1 PE=1 SV=2 - [FHR1_HUMAN]	57	27.8682	29.8483	30.4471	22.8154	27.9988	21.5645	25.2283
P05019	Complement C4-A OS=Homo sapiens GN=C4A PE=1 SV=1 - [CO4A_HUMAN]	170	27.7067	32.2519	30.6528	26.2941	24.5445		23.9081
P61769	Coagulation factor X OS=Homo sapiens GN=F10 PE=1 SV=2 - [FA10_HUMAN]	0.5	27.6834	31.1754	30.1991
P0DJI9	Keratin, type I cytoskeletal 10 OS=Homo sapiens GN=KRT10 PE=1 SV=6 - [K1C10_HUMAN]	0.21	27.674	29.0744	33.3896	33.2929	32.769	29.799	34.2916
P36955	Carboxypeptidase N catalytic chain OS=Homo sapiens GN=CPN1 PE=1 SV=1 - [CBPN_HUMAN]	0.72	27.6427	30.3811	25.4073	25.4888	24.6366
P02775	Properdin OS=Homo sapiens GN=CFP PE=1 SV=2 - [PROP_HUMAN]	0.33	27.634	30.5785	26.6624		26.1392
P22891	Phosphatidylinositol-glycan-specific phospholipase D OS=Homo sapiens GN=GPLD1 PE=1 SV=3 - [PHLD_HUMAN]	0.46	27.6331	30.9673	30.5927
P17936	Src substrate cortactin OS=Homo sapiens GN=CTTN PE=1 SV=2 - [SRC8_HUMAN]	0.0024	27.61	25.1964	27.6108	28.3809
O43866	Titin OS=Homo sapiens GN=TTN PE=1 SV=3 - [TITIN_HUMAN]	0.0041	27.3785	30.8846	26.8876	28.0773	28.5453	28.5543	29.5875
P01591	Glutathione peroxidase 3 OS=Homo sapiens GN=GPX3 PE=1 SV=2 - [GPX3_HUMAN]	43.8	27.3115	29.7958	28.2905	21.6183
P09871	Thymosin beta-4 OS=Homo sapiens GN=TMSB4X PE=1 SV=2 - [TYB4_HUMAN]	1.8	27.2591	21.3625		21.4491
P07998	Extracellular matrix protein 1 OS=Homo sapiens GN=ECM1 PE=1 SV=2 - [ECM1_HUMAN]	0.77	27.1648	30.8434	23.8219	20.9763
P00736	Fructose-bisphosphate aldolase A OS=Homo sapiens GN=ALDOA PE=1 SV=2 - [ALDOA_HUMAN]	0.25	27.1187	23.9787	23.3982			22.7121	24.3567
Q13790	Dipeptidyl peptidase 1 OS=Homo sapiens GN=CTSC PE=1 SV=2 - [CATC_HUMAN]	7.8	27.0769
P51884	Lipocalin-1 OS=Homo sapiens GN=LCN1 PE=1 SV=1 - [LCN1_HUMAN]	0.0027	27.0049		24.5775	21.6001	22.8068	22.9526	24.5603
P13671	Apolipoprotein F OS=Homo sapiens GN=APOF PE=1 SV=2 - [APOF_HUMAN]	4.1	26.9841		25.0152
P59665	Platelet factor 4 OS=Homo sapiens GN=PF4 PE=1 SV=2 - [PLF4_HUMAN]	0.42	26.9807	24.4443	30.7479	32.6211	28.3733	28.5877	29.5086
P22692	Carbonic anhydrase 1 OS=Homo sapiens GN=CA1 PE=1 SV=2 - [CAH1_HUMAN]	0.59	26.9711	28.6596
P11597	Monocyte differentiation antigen CD14 OS=Homo sapiens GN=CD14 PE=1 SV=2 - [CD14_HUMAN]	0.42	26.9423	29.3313	28.4166
P07358	IgGFc-binding protein OS=Homo sapiens GN=FCGBP PE=1 SV=3 - [FCGBP_HUMAN]	0.3	26.9236	30.1329
O00187	Apolipoprotein(a) OS=Homo sapiens GN=LPA PE=1 SV=1 - [APOA_HUMAN]	0.0014	26.8991	28.2772	28.6476	24.9178	24.3513	21.9781	25.4695
P02750	Lactotransferrin OS=Homo sapiens GN=LTF PE=1 SV=6 - [TRFL_HUMAN]	360	26.8635	23.8048	25.0314	22.6417	27.8882	21.1455	23.1302
P10643	Coagulation factor XIII B chain OS=Homo sapiens GN=F13B PE=1 SV=3 - [F13B_HUMAN]	28	26.8055	30.3877
P03952	Cholinesterase OS=Homo sapiens GN=BCHE PE=1 SV=1 - [CHLE_HUMAN]	0.17	26.6895	30.6011
P07357	Thrombospondin-1 OS=Homo sapiens GN=THBS1 PE=1 SV=2 - [TSP1_HUMAN]	0.51	26.6669	24.3525	32.6602	34.5351	30.9665	26.2144	28.4896
P49747	Beta-Ala-His dipeptidase OS=Homo sapiens GN=CNDP1 PE=1 SV=4 - [CNDP1_HUMAN]	0.23	26.6479	29.4802	30.05
Q06033	Coagulation factor IX OS=Homo sapiens GN=F9 PE=1 SV=2 - [FA9_HUMAN]	1.6	26.539	30.4885	31.2131	23.2351
P22792	Complement C1r subcomponent-like protein OS=Homo sapiens GN=C1RL PE=1 SV=2 - [C1RL_HUMAN]	0.26	26.5204	29.1501		22.7228
P06702	Phosphatidylcholine-sterol acyltransferase OS=Homo sapiens GN=LCAT PE=1 SV=1 - [LCAT_HUMAN]	0.22	26.4751	24.4588	28.0946
O00602	Complement factor H-related protein 2 OS=Homo sapiens GN=CFHR2 PE=1 SV=1 - [FHR2_HUMAN]	57	26.4318	29.6149
P62328	Fetuin-B OS=Homo sapiens GN=FETUB PE=1 SV=2 - [FETUB_HUMAN]	0.27	26.3913	28.6279	25.093
P24593	Glucose-6-phosphate isomerase OS=Homo sapiens GN=GPI PE=1 SV=4 - [G6PI_HUMAN]	0.15	26.3327
P00740	Hemoglobin subunit delta OS=Homo sapiens GN=HBD PE=1 SV=2 - [HBD_HUMAN]	30	26.3082
Q9UK55	Coagulation factor V OS=Homo sapiens GN=F5 PE=1 SV=4 - [FA5_HUMAN]	14	26.2622	29.3116	30.4983	27.3394	28.8272	27.2227	30.9334
P35858	Insulin-like growth factor-binding protein 3 OS=Homo sapiens GN=IGFBP3 PE=1 SV=2 - [IBP3_HUMAN]	5.7	26.2422	29.3038	22.9277	24.147	24.7356	24.5858	22.1762
O95445	Selenoprotein P OS=Homo sapiens GN=SEPP1 PE=1 SV=3 - [SEPP1_HUMAN]	0.51	26.1707	29.871	27.8363	25.7482	26.2291	24.964	24.3691
P14151	Galectin-3-binding protein OS=Homo sapiens GN=LGALS3BP PE=1 SV=1 - [LG3BP_HUMAN]	0.44	26.1278	24.2749	31.6714	23.8656
P00751	Lipopolysaccharide-binding protein OS=Homo sapiens GN=LBP PE=1 SV=3 - [LBP_HUMAN]	17	26.0931	28.3592	30.9184	22.3287	21.3131	22.144	24.5891
P02745	Dermokine OS=Homo sapiens GN=DMKN PE=1 SV=3 - [DMKN_HUMAN]	0.02	25.97						20.4943
P08185	Fibulin-1 OS=Homo sapiens GN=FBLN1 PE=1 SV=4 - [FBLN1_HUMAN]	36	25.8143	29.2863	28.8016	20.7347
O14791	Keratin, type II cytoskeletal 1 OS=Homo sapiens GN=KRT1 PE=1 SV=6 - [K2C1_HUMAN]	28	25.8027	27.0039	34.6304	34.0779	34.8211	30.7847	35.6419
P07360	Laminin subunit beta-1 OS=Homo sapiens GN=LAMB1 PE=1 SV=2 - [LAMB1_HUMAN]	0.0026	25.7166	25.8183	22.6022		26.549
Q14520	Vitamin K-dependent protein C OS=Homo sapiens GN=PROC PE=1 SV=1 - [PROC_HUMAN]	0.755	25.665	29.2991	29.0503
P01034	Protein S100-A9 OS=Homo sapiens GN=S100A9 PE=1 SV=1 - [S10A9_HUMAN]	1.9	25.5976	25.2056	24.7581	24.5352	23.0546	22.9573	27.1201
P24592	Serum amyloid P-component OS=Homo sapiens GN=APCS PE=1 SV=2 - [SAMP_HUMAN]	8.7	25.5061	33.0801	28.5995
O75636	Hepatocyte growth factor-like protein OS=Homo sapiens GN=MST1 PE=1 SV=2 - [HGFL_HUMAN]	0.25	25.4897	30.205	21.8949
P02746	Coagulation factor XIII A chain OS=Homo sapiens GN=F13A1 PE=1 SV=4 - [F13A_HUMAN]	28	25.4635	29.8319	28.044
P18065	Biotinidase OS=Homo sapiens GN=BTD PE=1 SV=2 - [BTD_HUMAN]	0.49	25.4021	29.7422
P02747	Sulfhydryl oxidase 1 OS=Homo sapiens GN=QSOX1 PE=1 SV=3 - [QSOX1_HUMAN]	0.15	25.3944	28.7812	29.5151
Q13103	Isoform C of Fibulin-1 OS=Homo sapiens GN=FBLN1 - [FBLN1_HUMAN]	36	25.3315	28.5665	26.7524
Q16610	Talin-1 OS=Homo sapiens GN=TLN1 PE=1 SV=3 - [TLN1_HUMAN]	0.0388	25.3098	24.7687	30.7176	30.2268	24.6163	26.6056	27.6074
P04070	L-selectin OS=Homo sapiens GN=SELL PE=1 SV=2 - [LYAM1_HUMAN]	1.418	25.2588	28.2261
P68032	Beta-2-microglobulin OS=Homo sapiens GN=B2M PE=1 SV=1 - [B2MG_HUMAN]	7.5	25.1232	29.7602		22.6995
P15169	Angiogenin OS=Homo sapiens GN=ANG PE=1 SV=1 - [ANGI_HUMAN]	0.28	25.0867	28.7636	27.863		31.4067	23.2994	26.7688
P26038	Apolipoprotein C-IV OS=Homo sapiens GN=APOC4 PE=1 SV=1 - [APOC4_HUMAN]	4600	25.0795	23.4539	27.453		20.9617	20.6662
Q96IY4	Hepatocyte growth factor activator OS=Homo sapiens GN=HGFAC PE=1 SV=1 - [HGFA_HUMAN]	0.24	25.0542	30.3917	25.0323	24.9243	25.177
O75882	C4b-binding protein beta chain OS=Homo sapiens GN=C4BPB PE=1 SV=1 - [C4BPB_HUMAN]	0.53	24.7279		24.5779	24.6602		21.2265	24.3355
P00441	Complement factor D OS=Homo sapiens GN=CFD PE=1 SV=5 - [CFAD_HUMAN]	28	24.5326	30.122		22.5694
P00915	Insulin-like growth factor II OS=Homo sapiens GN=IGF2 PE=1 SV=1 - [IGF2_HUMAN]	24	24.506	28.0684	22.3162
P02753	von Willebrand factor OS=Homo sapiens GN=VWF PE=1 SV=4 - [VWF_HUMAN]	8.7	24.481	30.6827	28.5142	26.344
P02786	Coagulation factor XI OS=Homo sapiens GN=F11 PE=1 SV=1 - [FA11_HUMAN]	0.063	24.3682	30.9377	23.2518	24.3165	30.0313	25.2101	26.3876
Q99969	Keratin, type I cytoskeletal 9 OS=Homo sapiens GN=KRT9 PE=1 SV=3 - [K1C9_HUMAN]	15	24.3593	25.7081	34.0097	33.5247	34.4553	30.6234	35.2816
P20851	Mannose-binding protein C OS=Homo sapiens GN=MBL2 PE=1 SV=2 - [MBL2_HUMAN]	0.097	24.309	26.7644
P49908	Keratin, type I cuticular Ha3-II OS=Homo sapiens GN=KRT33B PE=2 SV=3 - [KT33B_HUMAN]	0.21	24.3081		23.4905	24.9838
P32119	Lymphatic vessel endothelial hyaluronic acid receptor 1 OS=Homo sapiens GN=LYVE1 PE=1 SV=2 - [LYVE1_HUMAN]	0.0062	24.1729	26.3183
P07996	Phospholipid transfer protein OS=Homo sapiens GN=PLTP PE=1 SV=1 - [PLTP_HUMAN]	0.064	24.1439	25.4136	29.5174
P35442	Sex hormone-binding globulin OS=Homo sapiens GN=SHBG PE=1 SV=2 - [SHBG_HUMAN]	0.26	24.1202	28.6718	27.6397
P00742	Neutrophil defensin 1 OS=Homo sapiens GN=DEFA1 PE=1 SV=1 - [DEF1_HUMAN]	3.6	24.1086	26.6548	24.3036	25.9431	23.9533		25.3325
P43251	CD44 antigen OS=Homo sapiens GN=CD44 PE=1 SV=3 - [CD44_HUMAN]	0.035	24.0567	27.7359	23.2049
Q16270	Cartilage acidic protein 1 OS=Homo sapiens GN=CRTAC1 PE=1 SV=2 - [CRAC1_HUMAN]	0.027	23.9781	26.8699	27.3155		23.1448
P80108	Proteoglycan 4 OS=Homo sapiens GN=PRG4 PE=1 SV=2 - [PRG4_HUMAN]	0.26	23.9767	28.6034			26.2947	21.4781
Q08380	Cysteine-rich secretory protein 3 OS=Homo sapiens GN=CRISP3 PE=1 SV=1 - [CRIS3_HUMAN]	6.3e-06	23.8618	27.6763
P08571	Vitamin K-dependent protein Z OS=Homo sapiens GN=PROZ PE=1 SV=2 - [PROZ_HUMAN]	6.3	23.6681	28.6695	30.4194	23.6149
P08709	Serum paraoxonase/lactonase 3 OS=Homo sapiens GN=PON3 PE=1 SV=3 - [PON3_HUMAN]	0.116	23.4609		28.5998
P02776	EGF-containing fibulin-like extracellular matrix protein 1 OS=Homo sapiens GN=EFEMP1 PE=1 SV=2 - [FBLN3_HUMAN]	0.26	23.4599	28.0159	28.7474
P21333	Complement factor H-related protein 5 OS=Homo sapiens GN=CFHR5 PE=1 SV=1 - [FHR5_HUMAN]	0.011	23.4171	28.228	28.9986		28.5396
P02452	Lysozyme C OS=Homo sapiens GN=LYZ PE=1 SV=1 - [LYSC_HUMAN]	0.051	23.3843	27.9799	27.9467	24.3438	23.2528	26.8712	25.2312
P07477	Low affinity immunoglobulin gamma Fc region receptor III-A OS=Homo sapiens GN=FCGR3A PE=1 SV=2 - [FCG3A_HUMAN]	0.063	23.3615	27.6159
P49913	Glyceraldehyde-3-phosphate dehydrogenase OS=Homo sapiens GN=GAPDH PE=1 SV=3 - [G3P_HUMAN]	0.091	23.3449		29.668	25.9595	35.0021	30.0697	28.1591
P07478	Di-N-acetylchitobiase OS=Homo sapiens GN=CTBS PE=1 SV=1 - [DIAC_HUMAN]	0.36	23.3168	27.1509
Q01459	Secreted phosphoprotein 24 OS=Homo sapiens GN=SPP2 PE=1 SV=1 - [SPP24_HUMAN]	0.8	23.3093	25.0536	30.5796	23.2121	30.873	30.1294	27.6486
P67936	Transgelin-2 OS=Homo sapiens GN=TAGLN2 PE=1 SV=3 - [TAGL2_HUMAN]	0.12	23.2999		27.4136
P06753-2	Thrombospondin-4 OS=Homo sapiens GN=THBS4 PE=1 SV=2 - [TSP4_HUMAN]	0.092	23.2853	27.259	29.2968	28.2472
P27918	Peptidase inhibitor 16 OS=Homo sapiens GN=PI16 PE=1 SV=1 - [PI16_HUMAN]	0.041	23.2672	27.4158
P80188	Plectin OS=Homo sapiens GN=PLEC PE=1 SV=3 - [PLEC_HUMAN]	0.0075	23.2189			25.4668	29.8952	24.2529
Q9Y6R7	Transforming growth factor-beta-induced protein ig-h3 OS=Homo sapiens GN=TGFBI PE=1 SV=1 - [BGH3_HUMAN]	0.14	23.1298	27.7895	26.9585	29.7364	27.0245
P03950	Platelet glycoprotein Ib alpha chain OS=Homo sapiens GN=GP1BA PE=1 SV=1 - [GP1BA_HUMAN]	0.018	23.0548	28.2065	24.7192	26.3518		22.8121
Q9UGM5	Prenylcysteine oxidase 1 OS=Homo sapiens GN=PCYOX1 PE=1 SV=3 - [PCYOX_HUMAN]	0.054	23.0419	25.5697	25.3144
P01033	Vasorin OS=Homo sapiens GN=VASN PE=1 SV=1 - [VASN_HUMAN]	0.084	22.9135	28.1781
P05109	Transferrin receptor protein 1 OS=Homo sapiens GN=TFRC PE=1 SV=2 - [TFR1_HUMAN]	0.58	22.8615	26.5357	22.7271
Q15828	Cathelicidin antimicrobial peptide OS=Homo sapiens GN=CAMP PE=1 SV=1 - [CAMP_HUMAN]	0.37	22.7934		24.6435	21.6844		24.8675	24.0446
Q9NZP8	Peptidyl-prolyl cis-trans isomerase A OS=Homo sapiens GN=PPIA PE=1 SV=2 - [PPIA_HUMAN]	0.14	22.7895			24.5912			21.1066
P04278	Cadherin-5 OS=Homo sapiens GN=CDH5 PE=1 SV=5 - [CADH5_HUMAN]	0.11	22.7558	27.9888	27.4663
Q92954	Interleukin-6 receptor subunit beta OS=Homo sapiens GN=IL6ST PE=1 SV=2 - [IL6RB_HUMAN]	0.0013	22.6208	27.2137
Q12805	Plasma serine protease inhibitor OS=Homo sapiens GN=SERPINA5 PE=1 SV=3 - [IPSP_HUMAN]	1100	22.3991	29.9695	27.6982	22.2396	25.1477	21.192	25.6718
Q92954-3	Plakophilin-1 OS=Homo sapiens GN=PKP1 PE=1 SV=2 - [PKP1_HUMAN]	0.0036	22.3849		23.9043	21.0844	24.1913		27.0305
P26927	Serum amyloid A-2 protein OS=Homo sapiens GN=SAA2 PE=1 SV=1 - [SAA2_HUMAN]	7.4	22.3178				25.9371	20.0027
Q92820	78 kDa glucose-regulated protein OS=Homo sapiens GN=HSPA5 PE=1 SV=2 - [GRP78_HUMAN]	0.1	21.3874	27.9632	21.9281	20.8448	28.9023		23.4694
P04075	Dopamine beta-hydroxylase OS=Homo sapiens GN=DBH PE=1 SV=3 - [DOPO_HUMAN]	0.11		32.092
Q04756	Collagen alpha-3(VI) chain OS=Homo sapiens GN=COL6A3 PE=1 SV=5 - [CO6A3_HUMAN]	0.1		30.7661	26.516
P48740	Aminopeptidase N OS=Homo sapiens GN=ANPEP PE=1 SV=4 - [AMPN_HUMAN]	0.036		30.1775
P48740-2	Fatty acid-binding protein, liver OS=Homo sapiens GN=FABP1 PE=1 SV=1 - [FABPL_HUMAN]	0.0033		30.09
P05062	Neutral alpha-glucosidase AB OS=Homo sapiens GN=GANAB PE=1 SV=3 - [GANAB_HUMAN]	0.0064		29.7998	26.5132
Q96KN2	Procollagen C-endopeptidase enhancer 1 OS=Homo sapiens GN=PCOLCE PE=1 SV=2 - [PCOC1_HUMAN]	0.11		29.0626	25.6539
Q9H8L6	Protein Z-dependent protease inhibitor OS=Homo sapiens GN=SERPINA10 PE=1 SV=1 - [ZPI_HUMAN]	1.6		28.9744	28.7857
P04180	Neuroblast differentiation-associated protein AHNAK OS=Homo sapiens GN=AHNAK PE=1 SV=2 - [AHNK_HUMAN]	0.0008		28.7971	27.945				22.4179
P04040	Mannosyl-oligosaccharide 1,2-alpha-mannosidase IA OS=Homo sapiens GN=MAN1A1 PE=1 SV=3 - [MA1A1_HUMAN]	0.0056		28.3779	27.6781
P13645	Plastin-2 OS=Homo sapiens GN=LCP1 PE=1 SV=6 - [PLSL_HUMAN]	0.086		28.3601
Q14525	Basement membrane-specific heparan sulfate proteoglycan core protein OS=Homo sapiens GN=HSPG2 PE=1 SV=4 - [PGBM_HUMAN]	0.12		28.2578	25.7705	24.5855
P19012	Gamma-glutamyl hydrolase OS=Homo sapiens GN=GGH PE=1 SV=2 - [GGH_HUMAN]	0.25		28.0403					24.2304
Q15323	Golgi membrane protein 1 OS=Homo sapiens GN=GOLM1 PE=1 SV=1 - [GOLM1_HUMAN]	0.0092		28.0026
O76013	Moesin OS=Homo sapiens GN=MSN PE=1 SV=3 - [MOES_HUMAN]	0.71		27.8633	24.1613		25.6083	23.857
P13646	Filamin-A OS=Homo sapiens GN=FLNA PE=1 SV=4 - [FLNA_HUMAN]	0.41		27.8368	24.9403	31.9408	26.6226	28.4364	30.2872
P14923	Vascular cell adhesion protein 1 OS=Homo sapiens GN=VCAM1 PE=1 SV=1 - [VCAM1_HUMAN]	0.094		27.7321
P02533	Insulin-like growth factor-binding protein 4 OS=Homo sapiens GN=IGFBP4 PE=1 SV=2 - [IBP4_HUMAN]	3.2		27.5634	22.4758
P08779	Vinculin OS=Homo sapiens GN=VCL PE=1 SV=4 - [VINC_HUMAN]	0.09		27.5355	23.2503			23.8123
Q04695	Extracellular superoxide dismutase [Cu-Zn] OS=Homo sapiens GN=SOD3 PE=1 SV=2 - [SODE_HUMAN]	0.122		27.4679	22.8158
P32942	Collectin-10 OS=Homo sapiens GN=COLEC10 PE=2 SV=2 - [COL10_HUMAN]	0.0038		27.4472	26.8095	24.2226	21.3325
Q86YZ3	C-reactive protein OS=Homo sapiens GN=CRP PE=1 SV=1 - [CRP_HUMAN]	8.9		27.41	31.2611	23.759
P07339	Scavenger receptor cysteine-rich type 1 protein M130 OS=Homo sapiens GN=CD163 PE=1 SV=2 - [C163A_HUMAN]	0.094		27.3834
P06276	Prostaglandin-H2 D-isomerase OS=Homo sapiens GN=PTGDS PE=1 SV=1 - [PTGDS_HUMAN]	12		27.3122
P05362	Neural cell adhesion molecule L1-like protein OS=Homo sapiens GN=CHL1 PE=1 SV=4 - [CHL1_HUMAN]	0.014		27.3075
O00391	Complement factor H-related protein 3 OS=Homo sapiens GN=CFHR3 PE=1 SV=2 - [FHR3_HUMAN]	0.14		27.2639		22.2328
P16035	Neuropilin-1 OS=Homo sapiens GN=NRP1 PE=1 SV=3 - [NRP1_HUMAN]	0.013		27.2226
P06744	Pantetheinase OS=Homo sapiens GN=VNN1 PE=1 SV=2 - [VNN1_HUMAN]	0.056		27.1909
Q15582	Mannan-binding lectin serine protease 2 OS=Homo sapiens GN=MASP2 PE=1 SV=4 - [MASP2_HUMAN]	2.8		27.0964	28.4846	20.9907			22.0846
Q02985	Adiponectin OS=Homo sapiens GN=ADIPOQ PE=1 SV=1 - [ADIPO_HUMAN]	15.92		27.0926	26.2574
P30043	Cartilage oligomeric matrix protein OS=Homo sapiens GN=COMP PE=1 SV=2 - [COMP_HUMAN]	2.17		27.0925	29.5503	24.6372
P62937	Cystatin-C OS=Homo sapiens GN=CST3 PE=1 SV=1 - [CYTC_HUMAN]	1.1		27.0688
Q9UNN8	Interleukin-1 receptor accessory protein OS=Homo sapiens GN=IL1RAP PE=1 SV=2 - [IL1AP_HUMAN]	0.0047		26.802	27.0007	26.5577	28.4329	24.1216	28.3176
P81605	Cation-independent mannose-6-phosphate receptor OS=Homo sapiens GN=IGF2R PE=1 SV=3 - [MPRI_HUMAN]	0.026		26.689
P07737	Xaa-Pro dipeptidase OS=Homo sapiens GN=PEPD PE=1 SV=3 - [PEPD_HUMAN]	0.07		26.6436
Q6Q788	Proteasome subunit alpha type-3 OS=Homo sapiens GN=PSMA3 PE=1 SV=2 - [PSA3_HUMAN]	0.011		26.5407
P08294	Macrophage colony-stimulating factor 1 receptor OS=Homo sapiens GN=CSF1R PE=1 SV=2 - [CSF1R_HUMAN]	0.026		26.5299
P98160	Metalloproteinase inhibitor 1 OS=Homo sapiens GN=TIMP1 PE=1 SV=1 - [TIMP1_HUMAN]	0.27		26.4264
Q16853	Insulin-like growth factor-binding protein 2 OS=Homo sapiens GN=IGFBP2 PE=1 SV=2 - [IBP2_HUMAN]	0.93		26.4068
P55290	Ficolin-1 OS=Homo sapiens GN=FCN1 PE=1 SV=2 - [FCN1_HUMAN]	1.89		26.3565	25.9315
P37802	Poliovirus receptor OS=Homo sapiens GN=PVR PE=1 SV=2 - [PVR_HUMAN]	0.023		26.248
P12814	Cell surface glycoprotein MUC18 OS=Homo sapiens GN=MCAM PE=1 SV=2 - [MUC18_HUMAN]	0.025		26.1996
Q15166	Peroxiredoxin-2 OS=Homo sapiens GN=PRDX2 PE=1 SV=5 - [PRDX2_HUMAN]	0.51		26.0925	26.8826	25.2979	24.3465	21.9962	26.8567
P09172	Agrin OS=Homo sapiens GN=AGRN PE=1 SV=4 - [AGRIN_HUMAN]	0.0039		26.0523
Q15113	Receptor-type tyrosine-protein phosphatase eta OS=Homo sapiens GN=PTPRJ PE=1 SV=3 - [PTPRJ_HUMAN]	0.0099		26.009
P33151	Angiotensin-converting enzyme OS=Homo sapiens GN=ACE PE=1 SV=1 - [ACE_HUMAN]	0.0074		25.9949
P08567	Collagen alpha-1(XVIII) chain OS=Homo sapiens GN=COL18A1 PE=1 SV=5 - [COIA1_HUMAN]	0.035		25.9679		25.9029
P06732	Tenascin OS=Homo sapiens GN=TNC PE=1 SV=3 - [TENA_HUMAN]	0.042		25.9627
P12111	Insulin-like growth factor-binding protein 6 OS=Homo sapiens GN=IGFBP6 PE=1 SV=1 - [IBP6_HUMAN]	1.1		25.9148
P11021	Insulin-like growth factor I OS=Homo sapiens GN=IGF1 PE=1 SV=1 - [IGF1_HUMAN]	7.6		25.8552
P27797	Macrophage mannose receptor 1 OS=Homo sapiens GN=MRC1 PE=1 SV=1 - [MRC1_HUMAN]	0.0056		25.8141
P35555	Myeloperoxidase OS=Homo sapiens GN=MPO PE=1 SV=1 - [PERM_HUMAN]	0.027		25.8133	23.3518	23.0374	29.7451
P11142	Intercellular adhesion molecule 2 OS=Homo sapiens GN=ICAM2 PE=1 SV=2 - [ICAM2_HUMAN]	0.037		25.8119
P00558	Retinoic acid receptor responder protein 2 OS=Homo sapiens GN=RARRES2 PE=1 SV=1 - [RARR2_HUMAN]	0.57		25.7877	23.999	19.7812			23.0213
O76076	Collagen alpha-1(I) chain OS=Homo sapiens GN=COL1A1 PE=1 SV=5 - [CO1A1_HUMAN]	0.39		25.7774
P11226	Tyrosine-protein kinase receptor UFO OS=Homo sapiens GN=AXL PE=1 SV=3 - [UFO_HUMAN]	0.0025		25.7162
P19320	Dipeptidyl peptidase 4 OS=Homo sapiens GN=DPP4 PE=1 SV=2 - [DPP4_HUMAN]	0.0039		25.6607	24.6108
Q86VB7	N-acetylglucosamine-1-phosphotransferase subunit gamma OS=Homo sapiens GN=GNPTG PE=1 SV=1 - [GNPTG_HUMAN]	0.0068		25.6479
P07858	Keratin, type II cytoskeletal 2 epidermal OS=Homo sapiens GN=KRT2 PE=1 SV=2 - [K22E_HUMAN]	28		25.6346	32.4571	32.5659	31.9111	28.4395	32.9432
P35443	Dermcidin OS=Homo sapiens GN=DCD PE=1 SV=2 - [DCD_HUMAN]	0.13		25.6292	28.7499	27.3405	27.6785	26.3622	29.2744
P08493	Mannan-binding lectin serine protease 1 OS=Homo sapiens GN=MASP1 PE=1 SV=3 - [MASP1_HUMAN]	0.24		25.6042	27.6699
P04406	Tissue alpha-L-fucosidase OS=Homo sapiens GN=FUCA1 PE=1 SV=4 - [FUCO_HUMAN]	0.0039		25.5834
Q9BQE3	Isoform 2 of Mannan-binding lectin serine protease 1 OS=Homo sapiens GN=MASP1 - [MASP1_HUMAN]	0.24		25.5805	27.6282	23.1123	20.3855
P68366	Intercellular adhesion molecule 1 OS=Homo sapiens GN=ICAM1 PE=1 SV=2 - [ICAM1_HUMAN]	0.159		25.5788
P18206	Endothelial protein C receptor OS=Homo sapiens GN=PROCR PE=1 SV=1 - [EPCR_HUMAN]	0.138		25.4378
P17900	Lysosome-associated membrane glycoprotein 1 OS=Homo sapiens GN=LAMP1 PE=1 SV=3 - [LAMP1_HUMAN]	0.0016		25.428					23.7351
P08253	Insulin-like growth factor-binding protein 5 OS=Homo sapiens GN=IGFBP5 PE=1 SV=1 - [IBP5_HUMAN]	1.7		25.3633	28.5551	21.5556	26.2289	21.2878	23.9147
P29401	Bone marrow proteoglycan OS=Homo sapiens GN=PRG2 PE=1 SV=2 - [PRG2_HUMAN]	0.02		25.329	24.4371
P14625	Complement component C1q receptor OS=Homo sapiens GN=CD93 PE=1 SV=3 - [C1QR1_HUMAN]	0.0048		25.3289
Q13228	GDH/6PGL endoplasmic bifunctional protein OS=Homo sapiens GN=H6PD PE=1 SV=2 - [G6PE_HUMAN]	0.0049		25.2513
P13796	Prolow-density lipoprotein receptor-related protein 1 OS=Homo sapiens GN=LRP1 PE=1 SV=2 - [LRP1_HUMAN]	10.8		25.2472	23.1328	25.0259	30.1325		25.846
P07195	Ribonuclease 4 OS=Homo sapiens GN=RNASE4 PE=1 SV=3 - [RNAS4_HUMAN]	0.0055		25.2244	26.1132		30.6189		24.1221
P00338	Multimerin-1 OS=Homo sapiens GN=MMRN1 PE=1 SV=3 - [MMRN1_HUMAN]	0.0072		25.2175	29.3654	28.2485	30.2426	26.5828	28.6756
Q6EMK4	Clathrin heavy chain 1 OS=Homo sapiens GN=CLTC PE=1 SV=5 - [CLH1_HUMAN]	0.0034		25.193	24.7667	24.5595		21.5664
Q8NBP7	Contactin-1 OS=Homo sapiens GN=CNTN1 PE=1 SV=1 - [CNTN1_HUMAN]	0.014		25.1702
P01137	Membrane primary amine oxidase OS=Homo sapiens GN=AOC3 PE=1 SV=3 - [AOC3_HUMAN]	0.12		25.1636
P00325	Protein S100-A8 OS=Homo sapiens GN=S100A8 PE=1 SV=1 - [S10A8_HUMAN]	0.27		25.1453	25.4473	24.1024	23.2771	23.278	27.6908
P12955	Cadherin-13 OS=Homo sapiens GN=CDH13 PE=1 SV=1 - [CAD13_HUMAN]	0.12		25.1196
P09486	Noelin OS=Homo sapiens GN=OLFM1 PE=1 SV=4 - [NOE1_HUMAN]	0.056		25.0775
P55058	Leukocyte immunoglobulin-like receptor subfamily A member 3 OS=Homo sapiens GN=LILRA3 PE=1 SV=3 - [LIRA3_HUMAN]	0.025		25.0611
P03951	Plexin domain-containing protein 2 OS=Homo sapiens GN=PLXDC2 PE=1 SV=1 - [PXDC2_HUMAN]	0.0016		25.0444
P08637	Target of Nesh-SH3 OS=Homo sapiens GN=ABI3BP PE=1 SV=1 - [TARSH_HUMAN]	0.011		25.0159		24.1457
P68104	Endoplasmic reticulum aminopeptidase 2 OS=Homo sapiens GN=ERAP2 PE=1 SV=2 - [ERAP2_HUMAN]	0.00098		24.9859	23.038
Q06830	Coagulation factor VII OS=Homo sapiens GN=F7 PE=1 SV=1 - [FA7_HUMAN]	0.42		24.9814	24.7659
Q13740	Fructose-bisphosphate aldolase B OS=Homo sapiens GN=ALDOB PE=1 SV=2 - [ALDOB_HUMAN]	0.24		24.8909
P35579	ADP-ribosyl cyclase 2 OS=Homo sapiens GN=BST1 PE=1 SV=2 - [BST1_HUMAN]	0.02		24.8585
O95497	Ribonuclease pancreatic OS=Homo sapiens GN=RNASE1 PE=1 SV=4 - [RNAS1_HUMAN]	4.7		24.8507			30.2295
Q99784	Metalloproteinase inhibitor 2 OS=Homo sapiens GN=TIMP2 PE=1 SV=2 - [TIMP2_HUMAN]	0.15		24.7621
P17174	Ferritin light chain OS=Homo sapiens GN=FTL PE=1 SV=2 - [FRIL_HUMAN]	0.012		24.7607
P13929	SPARC-like protein 1 OS=Homo sapiens GN=SPARCL1 PE=1 SV=2 - [SPRL1_HUMAN]	0.053		24.7465
P06733	Isoform 2 of Inter-alpha-trypsin inhibitor heavy chain H4 OS=Homo sapiens GN=ITIH4 - [ITIH4_HUMAN]	42		24.6997
Q9UHG3	Annexin A1 OS=Homo sapiens GN=ANXA1 PE=1 SV=2 - [ANXA1_HUMAN]	0.0062		24.6048	26.1886	22.4117			26.166
Q14515	Hypoxia up-regulated protein 1 OS=Homo sapiens GN=HYOU1 PE=1 SV=1 - [HYOU1_HUMAN]	0.0066		24.5438
Q08554	Carbonic anhydrase 2 OS=Homo sapiens GN=CA2 PE=1 SV=2 - [CAH2_HUMAN]	0.042		24.5207
P61626	Nidogen-1 OS=Homo sapiens GN=NID1 PE=1 SV=3 - [NID1_HUMAN]	0.0042		24.5141	25.9275	21.4863
P11047	Cadherin-1 OS=Homo sapiens GN=CDH1 PE=1 SV=3 - [CADH1_HUMAN]	0.01		24.5017	27.2905		30.6394		26.4951
Q14766	Follistatin-related protein 1 OS=Homo sapiens GN=FSTL1 PE=1 SV=1 - [FSTL1_HUMAN]	0.0036		24.3092
P13489	4F2 cell-surface antigen heavy chain OS=Homo sapiens GN=SLC3A2 PE=1 SV=3 - [4F2_HUMAN]	0.0012		24.2643
P24821	Dipeptidase 2 OS=Homo sapiens GN=DPEP2 PE=1 SV=2 - [DPEP2_HUMAN]	0.0065		24.2504
P00918	Cathepsin D OS=Homo sapiens GN=CTSD PE=1 SV=1 - [CATD_HUMAN]	0.18		24.2494	23.2545				22.7952
Q6UXB8	Lysosome-associated membrane glycoprotein 2 OS=Homo sapiens GN=LAMP2 PE=1 SV=2 - [LAMP2_HUMAN]	0.0073		24.1975					24.1105
P31146	Mimecan OS=Homo sapiens GN=OGN PE=1 SV=1 - [MIME_HUMAN]	0.016		24.1775
P05089	Catalase OS=Homo sapiens GN=CAT PE=1 SV=3 - [CATA_HUMAN]	0.22		24.16	24.7864	23.996	32.4793		24.3283
Q01469	Ectonucleotide pyrophosphatase/phosphodiesterase family member 2 OS=Homo sapiens GN=ENPP2 PE=1 SV=3 - [ENPP2_HUMAN]	0.039		24.1197
Q13822	ICOS ligand OS=Homo sapiens GN=ICOSLG PE=1 SV=2 - [ICOSL_HUMAN]	0.0022		24.1141
Q9Y490	Collagen alpha-1(VI) chain OS=Homo sapiens GN=COL6A1 PE=1 SV=3 - [CO6A1_HUMAN]	0.026		23.9704
Q8WWA0	Glutathione synthetase OS=Homo sapiens GN=GSS PE=1 SV=1 - [GSHB_HUMAN]	0.011		23.9045
P13598	Inhibin beta C chain OS=Homo sapiens GN=INHBC PE=1 SV=1 - [INHBC_HUMAN]	0.013		23.8761	24.0193
P15144	Flavin reductase (NADPH) OS=Homo sapiens GN=BLVRB PE=1 SV=3 - [BLVRB_HUMAN]	0.14		23.8726	22.9728
P16070	Insulin-like growth factor-binding protein 7 OS=Homo sapiens GN=IGFBP7 PE=1 SV=1 - [IBP7_HUMAN]	0.48		23.8326
P39060	A disintegrin and metalloproteinase with thrombospondin motifs 13 OS=Homo sapiens GN=ADAMTS13 PE=1 SV=1 - [ATS13_HUMAN]	0.0012		23.8011	25.5231
P10586	Desmoglein-2 OS=Homo sapiens GN=DSG2 PE=1 SV=2 - [DSG2_HUMAN]	0.0027		23.6843	22.8967			22.1897
Q9HD89	Collagen alpha-1(III) chain OS=Homo sapiens GN=COL3A1 PE=1 SV=4 - [CO3A1_HUMAN]	0.0034		23.6689
P35754	Epidermal growth factor receptor OS=Homo sapiens GN=EGFR PE=1 SV=2 - [EGFR_HUMAN]	0.012		23.6485
P78417	Neogenin OS=Homo sapiens GN=NEO1 PE=1 SV=2 - [NEO1_HUMAN]	0.0042		23.6004
Q15942	Receptor-type tyrosine-protein phosphatase gamma OS=Homo sapiens GN=PTPRG PE=1 SV=4 - [PTPRG_HUMAN]	0.0049		23.5918
P09211	Proprotein convertase subtilisin/kexin type 9 OS=Homo sapiens GN=PCSK9 PE=1 SV=3 - [PCSK9_HUMAN]	0.082		23.5658
Q86UX7	Multimerin-2 OS=Homo sapiens GN=MMRN2 PE=1 SV=2 - [MMRN2_HUMAN]	0.23		23.5259	23.7278
P13639	Microfibril-associated glycoprotein 4 OS=Homo sapiens GN=MFAP4 PE=1 SV=2 - [MFAP4_HUMAN]	0.0059		23.4268
Q9HDC9	Vesicular integral-membrane protein VIP36 OS=Homo sapiens GN=LMAN2 PE=1 SV=1 - [LMAN2_HUMAN]	0.011		23.4187
P50395	Receptor-type tyrosine-protein phosphatase F OS=Homo sapiens GN=PTPRF PE=1 SV=2 - [PTPRF_HUMAN]	0.035		23.3852
Q31612	Intercellular adhesion molecule 3 OS=Homo sapiens GN=ICAM3 PE=1 SV=2 - [ICAM3_HUMAN]	0.2		23.2861
P06703	Uromodulin OS=Homo sapiens GN=UMOD PE=1 SV=1 - [UROM_HUMAN]	0.0014		23.237
P06858	Alpha-N-acetylglucosaminidase OS=Homo sapiens GN=NAGLU PE=1 SV=2 - [ANAG_HUMAN]	0.0014		23.1552
Q9NQ79	L-lactate dehydrogenase B chain OS=Homo sapiens GN=LDHB PE=1 SV=2 - [LDHB_HUMAN]	0.086		23.1446			22.1651	29.3443
P05164	Alpha-mannosidase 2 OS=Homo sapiens GN=MAN2A1 PE=1 SV=2 - [MA2A1_HUMAN]	0.0039		23.0357
Q01518	Glutathione S-transferase omega-1 OS=Homo sapiens GN=GSTO1 PE=1 SV=2 - [GSTO1_HUMAN]	0.033		22.9584
P31151	Serpin A11 OS=Homo sapiens GN=SERPINA11 PE=2 SV=2 - [SPA11_HUMAN]	0.0067		22.9233	22.7074
Q14574	Endoplasmin OS=Homo sapiens GN=HSP90B1 PE=1 SV=1 - [ENPL_HUMAN]	0.088		22.9098	27.1712
Q15485	Hornerin OS=Homo sapiens GN=HRNR PE=1 SV=2 - [HORN_HUMAN]	0.19		22.8531	28.6189	28.2002	28.9999	24.9011	30.8182
Q9H4B7	Calmodulin-like protein 5 OS=Homo sapiens GN=CALML5 PE=1 SV=2 - [CALL5_HUMAN]	0.0081		22.6549	25.8799	24.8643	24.8416	23.6986	26.419
P11717	Adenosine deaminase CECR1 OS=Homo sapiens GN=CECR1 PE=1 SV=2 - [CECR1_HUMAN]	0.0077		22.6442			22.2545
P07333	CD166 antigen OS=Homo sapiens GN=ALCAM PE=1 SV=2 - [CD166_HUMAN]	0.057		22.6076
P12109	Mast/stem cell growth factor receptor Kit OS=Homo sapiens GN=KIT PE=1 SV=1 - [KIT_HUMAN]	0.0082		22.5797
P43121	Transketolase OS=Homo sapiens GN=TKT PE=1 SV=3 - [TKT_HUMAN]	0.089		22.4264					23.304
Q8N6C8	Brain acid soluble protein 1 OS=Homo sapiens GN=BASP1 PE=1 SV=2 - [BASP1_HUMAN]	0.0073		20.9921
P09960	Suprabasin OS=Homo sapiens GN=SBSN PE=2 SV=1 - [SBSN_HUMAN]	0.0045		20.891	23.1808	22.7351	21.7038		23.6894
P01833	Keratin, type II cytoskeletal 8 OS=Homo sapiens GN=KRT8 PE=1 SV=7 - [K2C8_HUMAN]	28							24.0327
P30041	Keratin, type II cuticular Hb5 OS=Homo sapiens GN=KRT85 PE=1 SV=1 - [KRT85_HUMAN]	28			26.2155	26.7186
P15151	Keratin, type II cytoskeletal 3 OS=Homo sapiens GN=KRT3 PE=1 SV=3 - [K2C3_HUMAN]	28			25.4082	24.0422	24.9209		24.163
P07237	Keratin, type II cytoskeletal 4 OS=Homo sapiens GN=KRT4 PE=1 SV=4 - [K2C4_HUMAN]	28			28.8354	25.9664	23.1234		26.6771
P12273	Keratin, type II cytoskeletal 73 OS=Homo sapiens GN=KRT73 PE=1 SV=1 - [K2C73_HUMAN]	28			27.0039		27.4451	22.9223	27.9692
Q9ULV4	Keratin, type II cytoskeletal 78 OS=Homo sapiens GN=KRT78 PE=2 SV=2 - [K2C78_HUMAN]	28			26.9245	26.9058	26.9195	20.1572	27.807
P13727	Cholesteryl ester transfer protein OS=Homo sapiens GN=CETP PE=1 SV=2 - [CETP_HUMAN]	3.03			29.3027
Q10588	Actin, alpha cardiac muscle 1 OS=Homo sapiens GN=ACTC1 PE=1 SV=1 - [ACTC_HUMAN]	0.75				26.9425
Q6E0U4	Superoxide dismutase [Cu-Zn] OS=Homo sapiens GN=SOD1 PE=1 SV=2 - [SODC_HUMAN]	0.6							23.4029
P15924	Thrombospondin-2 OS=Homo sapiens GN=THBS2 PE=1 SV=2 - [TSP2_HUMAN]	0.51			23.8319
P07359	Trypsin-2 OS=Homo sapiens GN=PRSS2 PE=1 SV=1 - [TRY2_HUMAN]	0.37			31.6111
P51693	Isoform 2 of Tropomyosin alpha-3 chain OS=Homo sapiens GN=TPM3 - [TPM3_HUMAN]	0.34			22.7257	27.4627		21.5541	23.5768
Q02818	Neutrophil gelatinase-associated lipocalin OS=Homo sapiens GN=LCN2 PE=1 SV=2 - [NGAL_HUMAN]	0.33					26.9166
P05067	Cystatin-M OS=Homo sapiens GN=CST6 PE=1 SV=1 - [CYTM_HUMAN]	0.27				22.5094
P62258	Isoform C of Proteoglycan 4 OS=Homo sapiens GN=PRG4 - [PRG4_HUMAN]	0.26			29.0118
P63104	Keratin, type I cytoskeletal 15 OS=Homo sapiens GN=KRT15 PE=1 SV=3 - [K1C15_HUMAN]	0.21				22.7624
P31949	Keratin, type I cuticular Ha1 OS=Homo sapiens GN=KRT31 PE=2 SV=3 - [K1H1_HUMAN]	0.21			25.9419				22.7646
P60900	Keratin, type I cuticular Ha6 OS=Homo sapiens GN=KRT36 PE=1 SV=1 - [KRT36_HUMAN]	0.21			22.7058	25.846
P13497	Keratin, type I cytoskeletal 13 OS=Homo sapiens GN=KRT13 PE=1 SV=4 - [K1C13_HUMAN]	0.21			28.4158	26.2606	26.9324		26.7126
P55072	Junction plakoglobin OS=Homo sapiens GN=JUP PE=1 SV=3 - [PLAK_HUMAN]	0.21			28.199	27.1764	28.3275	23.0538	30.6342
Q13418	Keratin, type I cytoskeletal 14 OS=Homo sapiens GN=KRT14 PE=1 SV=4 - [K1C14_HUMAN]	0.21			29.1912	28.0876	29.032	25.4912	32.3006
P20774	Keratin, type I cytoskeletal 16 OS=Homo sapiens GN=KRT16 PE=1 SV=4 - [K1C16_HUMAN]	0.21			30.0589	30.77	29.6426	27.0418	33.308
P01040	Keratin, type I cytoskeletal 17 OS=Homo sapiens GN=KRT17 PE=1 SV=2 - [K1C17_HUMAN]	0.21			27.5546	26.3921	26.1109	25.5363	32.3617
Q96HC4	Profilin-1 OS=Homo sapiens GN=PFN1 PE=1 SV=2 - [PROF1_HUMAN]	0.13			20.2973
P13647	Apolipoprotein A-V OS=Homo sapiens GN=APOA5 PE=1 SV=1 - [APOA5_HUMAN]	0.127			26.2299
P48059	Alpha-actinin-1 OS=Homo sapiens GN=ACTN1 PE=1 SV=2 - [ACTN1_HUMAN]	0.12			29.5022	26.8723
P10599	Pleckstrin OS=Homo sapiens GN=PLEK PE=1 SV=3 - [PLEK_HUMAN]	0.11			25.8052	24.6413	28.4126	25.82
Q9Y240	Creatine kinase M-type OS=Homo sapiens GN=CKM PE=1 SV=2 - [KCRM_HUMAN]	0.105					23.1733		26.9061
P08123	Calreticulin OS=Homo sapiens GN=CALR PE=1 SV=1 - [CALR_HUMAN]	0.1			27.9456
Q9UBP4	Fibrillin-1 OS=Homo sapiens GN=FBN1 PE=1 SV=3 - [FBN1_HUMAN]	0.1			23.2292
P50552	Heat shock cognate 71 kDa protein OS=Homo sapiens GN=HSPA8 PE=1 SV=1 - [HSP7C_HUMAN]	0.1			22.788			22.1876	22.3667
P07355	Phosphoglycerate kinase 1 OS=Homo sapiens GN=PGK1 PE=1 SV=3 - [PGK1_HUMAN]	0.099							24.7676
O00533	WNT1-inducible-signaling pathway protein 2 OS=Homo sapiens GN=WISP2 PE=1 SV=1 - [WISP2_HUMAN]	0.099			23.0734
Q12860	Cathepsin B OS=Homo sapiens GN=CTSB PE=1 SV=3 - [CATB_HUMAN]	0.093			20.5273
Q02413	Matrix Gla protein OS=Homo sapiens GN=MGP PE=1 SV=2 - [MGP_HUMAN]	0.092					30.0169	25.8126	25.1777
P60660	Tubulin alpha-1C chain OS=Homo sapiens GN=TUBA1C PE=1 SV=1 - [TBA1C_HUMAN]	0.091				26.551
O14786	Tubulin alpha-4A chain OS=Homo sapiens GN=TUBA4A PE=1 SV=1 - [TBA4A_HUMAN]	0.091			24.383	27.1101	24.0032	23.0729	25.4933
P55103	Ganglioside GM2 activator OS=Homo sapiens GN=GM2A PE=1 SV=4 - [SAP3_HUMAN]	0.09							22.7985
P03973	72 kDa type IV collagenase OS=Homo sapiens GN=MMP2 PE=1 SV=2 - [MMP2_HUMAN]	0.0899			24.4668
P02792	Selenium-binding protein 1 OS=Homo sapiens GN=SELENBP1 PE=1 SV=2 - [SBP1_HUMAN]	0.087				25.6711
P00533	L-lactate dehydrogenase A chain OS=Homo sapiens GN=LDHA PE=1 SV=2 - [LDHA_HUMAN]	0.086			22.5085			28.953	25.1925
Q93091	Transforming growth factor beta-1 OS=Homo sapiens GN=TGFB1 PE=1 SV=2 - [TGFB1_HUMAN]	0.075			26.5395	23.3057
Q9BXR6	Alcohol dehydrogenase 1B OS=Homo sapiens GN=ADH1B PE=1 SV=2 - [ADH1B_HUMAN]	0.074			24.4707		21.0434
P25788	SPARC OS=Homo sapiens GN=SPARC PE=1 SV=1 - [SPRC_HUMAN]	0.066			25.936	22.2711
Q7Z7G0	Elongation factor 1-alpha 1 OS=Homo sapiens GN=EEF1A1 PE=1 SV=1 - [EF1A1_HUMAN]	0.061			27.5442		22.9972	25.0635	27.5272
P48637	Peroxiredoxin-1 OS=Homo sapiens GN=PRDX1 PE=1 SV=1 - [PRDX1_HUMAN]	0.06			26.3463	24.179	24.9265	20.7548	26.3697
Q12907	Myosin-9 OS=Homo sapiens GN=MYH9 PE=1 SV=4 - [MYH9_HUMAN]	0.057			22.4886	31.7268	22.716	25.9541	29.2895
P58166	Aspartate aminotransferase, cytoplasmic OS=Homo sapiens GN=GOT1 PE=1 SV=3 - [AATC_HUMAN]	0.056						22.234
P08319	Beta-enolase OS=Homo sapiens GN=ENO3 PE=1 SV=4 - [ENOB_HUMAN]	0.055			22.9405
P12830	Alpha-enolase OS=Homo sapiens GN=ENO1 PE=1 SV=2 - [ENOA_HUMAN]	0.055			28.9167	23.995	22.3119	21.2281	26.9729
Q12913	Desmocollin-1 OS=Homo sapiens GN=DSC1 PE=1 SV=2 - [DSC1_HUMAN]	0.052			26.7404	26.3694	27.2562	22.5111	30.3523
P07738	Laminin subunit gamma-1 OS=Homo sapiens GN=LAMC1 PE=1 SV=3 - [LAMC1_HUMAN]	0.05					22.9842
O14818	Latent-transforming growth factor beta-binding protein 1 OS=Homo sapiens GN=LTBP1 PE=1 SV=4 - [LTBP1_HUMAN]	0.046			27.6396	28.5588	24.3056
Q8NBJ4	Ribonuclease inhibitor OS=Homo sapiens GN=RNH1 PE=1 SV=2 - [RINI_HUMAN]	0.043			26.5309
P00491	Coronin-1A OS=Homo sapiens GN=CORO1A PE=1 SV=4 - [COR1A_HUMAN]	0.041			24.0988	20.1444
O75369	Arginase-1 OS=Homo sapiens GN=ARG1 PE=1 SV=2 - [ARGI1_HUMAN]	0.04			24.8243	23.8735	25.3944		25.8132
Q15404	Fatty acid-binding protein, epidermal OS=Homo sapiens GN=FABP5 PE=1 SV=3 - [FABP5_HUMAN]	0.04			26.6638	24.1044	26.4373	21.1887	28.7815
P25786	Intelectin-1 OS=Homo sapiens GN=ITLN1 PE=1 SV=1 - [ITLN1_HUMAN]	0.0388			26.7711
Q03167	Resistin OS=Homo sapiens GN=RETN PE=2 SV=1 - [RETN_HUMAN]	0.0348				24.1479	22.069	25.0142	25.5461
P10721	Glutaredoxin-1 OS=Homo sapiens GN=GLRX PE=1 SV=2 - [GLRX1_HUMAN]	0.034							22.8738
Q9NZT1	Zyxin OS=Homo sapiens GN=ZYX PE=1 SV=1 - [ZYX_HUMAN]	0.033			24.7368	27.0254			23.8761
O95810	Glutathione S-transferase P OS=Homo sapiens GN=GSTP1 PE=1 SV=2 - [GSTP1_HUMAN]	0.032							24.2879
Q9NZK5	Fermitin family homolog 3 OS=Homo sapiens GN=FERMT3 PE=1 SV=1 - [URP2_HUMAN]	0.032			30.305	29.4765	24.2868	23.4634	24.4778
Q15149	Elongation factor 2 OS=Homo sapiens GN=EEF2 PE=1 SV=4 - [EF2_HUMAN]	0.03				24.4347	26.3019		25.4091
P02545	Adipocyte plasma membrane-associated protein OS=Homo sapiens GN=APMAP PE=1 SV=2 - [APMAP_HUMAN]	0.029			27.7652
P12821	Rab GDP dissociation inhibitor beta OS=Homo sapiens GN=GDI2 PE=1 SV=2 - [GDIB_HUMAN]	0.029			24.5874				22.6998
P13473	HLA class I histocompatibility antigen, B-73 alpha chain OS=Homo sapiens GN=HLA-B PE=1 SV=1 - [1B73_HUMAN]	0.028				21.9738
P80723	Protein S100-A6 OS=Homo sapiens GN=S100A6 PE=1 SV=1 - [S10A6_HUMAN]	0.028				22.4716			25.15
Q13201	Lipoprotein lipase OS=Homo sapiens GN=LPL PE=1 SV=1 - [LIPL_HUMAN]	0.028			25.6458		27.2206	27.8421	21.8355
P20618	Adenylyl cyclase-associated protein 1 OS=Homo sapiens GN=CAP1 PE=1 SV=5 - [CAP1_HUMAN]	0.027			26.3946
Q9UJJ9	Protein S100-A7 OS=Homo sapiens GN=S100A7 PE=1 SV=4 - [S10A7_HUMAN]	0.027			23.2444	24.2674	22.2513		23.9886
Q86U17	Desmocollin-3 OS=Homo sapiens GN=DSC3 PE=1 SV=3 - [DSC3_HUMAN]	0.027			20.9989	23.0968	22.9394		24.8804
Q9Y4L1	Ficolin-2 OS=Homo sapiens GN=FCN2 PE=1 SV=2 - [FCN2_HUMAN]	0.027			31.0482	24.1248	24.5483	23.1329	28.3168
P13611	Tubulin beta-1 chain OS=Homo sapiens GN=TUBB1 PE=1 SV=1 - [TBB1_HUMAN]	0.027			24.5201	28.5854	22.4312	23.3208	24.9213
Q9H4A9	Leukotriene A-4 hydrolase OS=Homo sapiens GN=LTA4H PE=1 SV=2 - [LKHA4_HUMAN]	0.025			23.0136
Q15517	Polymeric immunoglobulin receptor OS=Homo sapiens GN=PIGR PE=1 SV=4 - [PIGR_HUMAN]	0.025			25.2181	28.2555	27.9729	27.2125	29.329
Q14697	Peroxiredoxin-6 OS=Homo sapiens GN=PRDX6 PE=1 SV=3 - [PRDX6_HUMAN]	0.025			27.1948	24.1758	19.7163	18.6435	22.2563
Q9Y5Y7	Protein disulfide-isomerase OS=Homo sapiens GN=P4HB PE=1 SV=3 - [PDIA1_HUMAN]	0.023			21.941	24.9144			20.9585
P04083	Prolactin-inducible protein OS=Homo sapiens GN=PIP PE=1 SV=1 - [PIP_HUMAN]	0.022			24.5029	23.1153	24.1005	22.0119	24.3207
Q9UBW5	Coronin-1C OS=Homo sapiens GN=CORO1C PE=1 SV=1 - [COR1C_HUMAN]	0.021				24.2617	21.8338
P15531	Desmoplakin OS=Homo sapiens GN=DSP PE=1 SV=3 - [DESP_HUMAN]	0.02			29.5277	29.2264	29.9159	25.5619	33.0137
P29508	Amyloid-like protein 1 OS=Homo sapiens GN=APLP1 PE=1 SV=3 - [APLP1_HUMAN]	0.018				27.5946
P55083	Nucleobindin-1 OS=Homo sapiens GN=NUCB1 PE=1 SV=4 - [NUCB1_HUMAN]	0.018			25.46
P04279	Amyloid beta A4 protein OS=Homo sapiens GN=APP PE=1 SV=3 - [A4_HUMAN]	0.018			26.5642	28.9239
Q02383	14-3-3 protein epsilon OS=Homo sapiens GN=YWHAE PE=1 SV=1 - [1433E_HUMAN]	0.018			21.8764			22.4385
P05156	14-3-3 protein zeta/delta OS=Homo sapiens GN=YWHAZ PE=1 SV=1 - [1433Z_HUMAN]	0.018			26.7841	24.5796			23.6634
P33908	Protein S100-A11 OS=Homo sapiens GN=S100A11 PE=1 SV=2 - [S10AB_HUMAN]	0.018			21.9407	22.6826	22.8318		26.34
P22897	Proteasome subunit alpha type-6 OS=Homo sapiens GN=PSMA6 PE=1 SV=1 - [PSA6_HUMAN]	0.017							23.1589
P34096	Bone morphogenetic protein 1 OS=Homo sapiens GN=BMP1 PE=1 SV=2 - [BMP1_HUMAN]	0.017			23.009
P16401	Transitional endoplasmic reticulum ATPase OS=Homo sapiens GN=VCP PE=1 SV=4 - [TERA_HUMAN]	0.017			27.5996	22.1892		20.5955
P04792	Integrin-linked protein kinase OS=Homo sapiens GN=ILK PE=1 SV=2 - [ILK_HUMAN]	0.017			27.5488	28.346	27.9414	26.9059	24.965
P01036	Cystatin-A OS=Homo sapiens GN=CSTA PE=1 SV=1 - [CYTA_HUMAN]	0.016			23.662
O95479	PDZ and LIM domain protein 5 OS=Homo sapiens GN=PDLIM5 PE=1 SV=5 - [PDLI5_HUMAN]	0.016				23.2914
P23470	Keratin, type II cytoskeletal 5 OS=Homo sapiens GN=KRT5 PE=1 SV=3 - [K2C5_HUMAN]	0.016			30.5382	29.7156	30.4312	27.0144	33.5536
P02730	LIM and senescent cell antigen-like-containing domain protein 1 OS=Homo sapiens GN=LIMS1 PE=1 SV=4 - [LIMS1_HUMAN]	0.016			26.1714	26.0588	28.6167	27.3133	25.0616
Q9NPY3	Thioredoxin OS=Homo sapiens GN=TXN PE=1 SV=3 - [THIO_HUMAN]	0.016			23.109	22.0372	23.8248	20.6569	26.1708
P07307	C-type lectin domain family 11 member A OS=Homo sapiens GN=CLEC11A PE=1 SV=1 - [CLC11_HUMAN]	0.0156			24.1699
Q9NPH3	Collagen alpha-2(I) chain OS=Homo sapiens GN=COL1A2 PE=1 SV=7 - [CO1A2_HUMAN]	0.015							30.1301
P52907	Dickkopf-related protein 3 OS=Homo sapiens GN=DKK3 PE=1 SV=2 - [DKK3_HUMAN]	0.015			23.1635
P62826	Vasodilator-stimulated phosphoprotein OS=Homo sapiens GN=VASP PE=1 SV=3 - [VASP_HUMAN]	0.015			23.2544	21.302			21.5127
P11171	Annexin A2 OS=Homo sapiens GN=ANXA2 PE=1 SV=2 - [ANXA2_HUMAN]	0.015			27.0975	24.858	25.4259		27.9414
Q5D862	Desmoglein-1 OS=Homo sapiens GN=DSG1 PE=1 SV=2 - [DSG1_HUMAN]	0.014			27.204	29.6284	27.6677	21.9473	29.3669
Q6UWP8	Myosin light polypeptide 6 OS=Homo sapiens GN=MYL6 PE=1 SV=2 - [MYL6_HUMAN]	0.014			22.3763	28.3198	23.5422	24.2768	25.9045
Q9UBX5	Antileukoproteinase OS=Homo sapiens GN=SLPI PE=1 SV=2 - [SLPI_HUMAN]	0.013			26.5918	21.7343	28.53	21.8089	25.7356
O15144	Ribonuclease K6 OS=Homo sapiens GN=RNASE6 PE=1 SV=2 - [RNAS6_HUMAN]	0.012					24.7646
P14543	Inhibin beta E chain OS=Homo sapiens GN=INHBE PE=1 SV=1 - [INHBE_HUMAN]	0.011			21.853
Q92859	Alcohol dehydrogenase 4 OS=Homo sapiens GN=ADH4 PE=1 SV=5 - [ADH4_HUMAN]	0.011			22.331
Q8WZ42	Bisphosphoglycerate mutase OS=Homo sapiens GN=BPGM PE=1 SV=2 - [PMGE_HUMAN]	0.0098					22.6613
O00468	Proteasome subunit alpha type-7 OS=Homo sapiens GN=PSMA7 PE=1 SV=1 - [PSA7_HUMAN]	0.0094							23.0902
P27487	Purine nucleoside phosphorylase OS=Homo sapiens GN=PNP PE=1 SV=2 - [PNPH_HUMAN]	0.0092					19.9934		27.6146
P04066	Filamin-B OS=Homo sapiens GN=FLNB PE=1 SV=2 - [FLNB_HUMAN]	0.0091					22.9829
Q16706	Ras suppressor protein 1 OS=Homo sapiens GN=RSU1 PE=1 SV=3 - [RSU1_HUMAN]	0.0089			25.0514	24.196	24.668	23.8816
Q9Y6Z7	Proteasome subunit alpha type-1 OS=Homo sapiens GN=PSMA1 PE=1 SV=1 - [PSA1_HUMAN]	0.0084				21.2815			23.5449
Q12841	Transforming growth factor beta receptor type 3 OS=Homo sapiens GN=TGFBR3 PE=1 SV=3 - [TGBR3_HUMAN]	0.0083			21.5517
Q13835	Serum deprivation-response protein OS=Homo sapiens GN=SDPR PE=1 SV=3 - [SDPR_HUMAN]	0.0079			25.7017	26.483	26.4927	26.8501	28.0854
P00390	Prelamin-A/C OS=Homo sapiens GN=LMNA PE=1 SV=1 - [LMNA_HUMAN]	0.0075			25.4671				28.1989
P27105	Proteasome subunit beta type-1 OS=Homo sapiens GN=PSMB1 PE=1 SV=2 - [PSB1_HUMAN]	0.007			23.1019				22.9527
P28072	Versican core protein OS=Homo sapiens GN=VCAN PE=1 SV=3 - [CSPG2_HUMAN]	0.0066			21.9241	27.0067	21.3502
Q00610	Corneodesmosin OS=Homo sapiens GN=CDSN PE=1 SV=3 - [CDSN_HUMAN]	0.0065			25.3454	24.9541	26.2269	23.4059	27.5134
P02461	Bridging integrator 2 OS=Homo sapiens GN=BIN2 PE=1 SV=3 - [BIN2_HUMAN]	0.0062				25.1342			23.3025
P07148	Nucleoside diphosphate kinase A OS=Homo sapiens GN=NME1 PE=1 SV=1 - [NDKA_HUMAN]	0.0061					28.4273	27.8518
O43505	Serpin B3 OS=Homo sapiens GN=SERPINB3 PE=1 SV=2 - [SPB3_HUMAN]	0.0061			25.2153		25.4541		27.2168
Q8TDL5	Semenogelin-1 OS=Homo sapiens GN=SEMG1 PE=1 SV=2 - [SEMG1_HUMAN]	0.0059				26.3053	28.2813
Q13867	Semenogelin-2 OS=Homo sapiens GN=SEMG2 PE=1 SV=1 - [SEMG2_HUMAN]	0.0059				25.8364	27.3529
P26447	Histone H1.5 OS=Homo sapiens GN=HIST1H1B PE=1 SV=3 - [H15_HUMAN]	0.0055						23.2358
Q99439	Heat shock protein beta-1 OS=Homo sapiens GN=HSPB1 PE=1 SV=2 - [HSPB1_HUMAN]	0.0053			27.1966	23.8637	25.1763	21.9805	28.0588
P07384	Cystatin-S OS=Homo sapiens GN=CST4 PE=1 SV=3 - [CYTS_HUMAN]	0.005			21.5776	19.6574		19.9725
Q04721	Band 3 anion transport protein OS=Homo sapiens GN=SLC4A1 PE=1 SV=3 - [B3AT_HUMAN]	0.0049			23.9176	21.6371			21.1824
Q14126	Asialoglycoprotein receptor 2 OS=Homo sapiens GN=ASGR2 PE=1 SV=2 - [ASGR2_HUMAN]	0.0048			23.796
P31025	F-actin-capping protein subunit alpha-1 OS=Homo sapiens GN=CAPZA1 PE=1 SV=3 - [CAZA1_HUMAN]	0.0046				22.211			22.4312
P07942	GTP-binding nuclear protein Ran OS=Homo sapiens GN=RAN PE=1 SV=3 - [RAN_HUMAN]	0.0046			24.9736	21.6023		23.3749
P30530	Protein 4.1 OS=Homo sapiens GN=EPB41 PE=1 SV=4 - [41_HUMAN]	0.0046				23.7617	24.8618	22.8746	24.2065
P25705	Filaggrin-2 OS=Homo sapiens GN=FLG2 PE=1 SV=1 - [FILA2_HUMAN]	0.0046			25.2978	25.15	28.3064	20.8961	27.1614
P59998	Fibulin-5 OS=Homo sapiens GN=FBLN5 PE=1 SV=1 - [FBLN5_HUMAN]	0.0045			27.8966
Q14247	Actin-related protein 2/3 complex subunit 2 OS=Homo sapiens GN=ARPC2 PE=1 SV=1 - [ARPC2_HUMAN]	0.0045				21.2965	24.6802
Q08188	Glutathione reductase, mitochondrial OS=Homo sapiens GN=GSR PE=1 SV=2 - [GSHR_HUMAN]	0.0035				21.0373
Q08830	Erythrocyte band 7 integral membrane protein OS=Homo sapiens GN=STOM PE=1 SV=3 - [STOM_HUMAN]	0.0035			22.4111	22.3934
O75144	Proteasome subunit beta type-6 OS=Homo sapiens GN=PSMB6 PE=1 SV=4 - [PSB6_HUMAN]	0.0035			22.2126	20.1423			26.4326
Q07075	N-acetyllactosaminide beta-1,3-N-acetylglucosaminyltransferase OS=Homo sapiens GN=B3GNT1 PE=1 SV=1 - [B3GN1_HUMAN]	0.0033			23.8461
P10619	BPI fold-containing family B member 1 OS=Homo sapiens GN=BPIFB1 PE=2 SV=1 - [BPIB1_HUMAN]	0.0033			25.3357	23.4944
P31944	Bleomycin hydrolase OS=Homo sapiens GN=BLMH PE=1 SV=1 - [BLMH_HUMAN]	0.0033			27.7395	22.4733	22.1119		23.9718
P16157	Protein S100-A4 OS=Homo sapiens GN=S100A4 PE=1 SV=1 - [S10A4_HUMAN]	0.0032				21.3447
P11279	Calponin-2 OS=Homo sapiens GN=CNN2 PE=1 SV=4 - [CNN2_HUMAN]	0.0031			23.607	24.1369
Q6UX71	Calpain-1 catalytic subunit OS=Homo sapiens GN=CAPN1 PE=1 SV=1 - [CAN1_HUMAN]	0.0031			26.0433	22.1972		20.6246	22.9256
P08519	Neurogenic locus notch homolog protein 2 OS=Homo sapiens GN=NOTCH2 PE=1 SV=3 - [NOTC2_HUMAN]	0.0028				22.3448	22.3232	21.9768	23.1374
P07911	ATP synthase subunit alpha, mitochondrial OS=Homo sapiens GN=ATP5A1 PE=1 SV=1 - [ATPA_HUMAN]	0.0025				25.2915
P54802	Actin-related protein 2/3 complex subunit 4 OS=Homo sapiens GN=ARPC4 PE=1 SV=3 - [ARPC4_HUMAN]	0.0025				22.1308	24.7593		20.0199
Q13232	Protein-glutamine gamma-glutamyltransferase E OS=Homo sapiens GN=TGM3 PE=1 SV=4 - [TGM3_HUMAN]	0.0024			26.457	23.831	23.7655		25.5225
P11277	Fibrinogen-like protein 1 OS=Homo sapiens GN=FGL1 PE=1 SV=3 - [FGL1_HUMAN]	0.0023			27.5098	22.0188
P40189	Glutamyl aminopeptidase OS=Homo sapiens GN=ENPEP PE=1 SV=3 - [AMPE_HUMAN]	0.0021				21.3188			22.0884
Q9NZN3	Lysosomal protective protein OS=Homo sapiens GN=CTSA PE=1 SV=2 - [PPGB_HUMAN]	0.002			20.7756
P08195	Caspase-14 OS=Homo sapiens GN=CASP14 PE=1 SV=2 - [CASPE_HUMAN]	0.0019			23.3384	24.8104	23.1546	21.2091	26.1324
Q76LX8	Ankyrin-1 OS=Homo sapiens GN=ANK1 PE=1 SV=3 - [ANK1_HUMAN]	0.0018				26.1759		21.067	25.5982
P02549	Nucleoside diphosphate kinase 3 OS=Homo sapiens GN=NME3 PE=1 SV=2 - [NDK3_HUMAN]	0.0014					31.2889	31.1411
P53396	Spectrin beta chain, erythrocyte OS=Homo sapiens GN=SPTB PE=1 SV=5 - [SPTB1_HUMAN]	0.0014			25.8008	31.2575	30.9861	26.8011	29.577
P37837	EH domain-containing protein 3 OS=Homo sapiens GN=EHD3 PE=1 SV=2 - [EHD3_HUMAN]	0.0013			24.2191	22.348	22.0861
Q6P179	Spectrin alpha chain, erythrocyte OS=Homo sapiens GN=SPTA1 PE=1 SV=5 - [SPTA1_HUMAN]	0.0012			21.6633	28.2049		24.5742	31.4783
P20930	ATP-citrate synthase OS=Homo sapiens GN=ACLY PE=1 SV=3 - [ACLY_HUMAN]	0.0011					21.8585
Q09666	Transaldolase OS=Homo sapiens GN=TALDO1 PE=1 SV=2 - [TALDO_HUMAN]	0.0011							26.0165
P28799	Filaggrin OS=Homo sapiens GN=FLG PE=1 SV=3 - [FILA_HUMAN]	0.00082			24.5826	23.8756	25.2922	21.3253	27.7472
P54108	Granulins OS=Homo sapiens GN=GRN PE=1 SV=2 - [GRN_HUMAN]	0.0003			19.2803
